# Supplementary material for: Unraveling the indolence of papillary thyroid carcinoma: an exploratory study on B-cell subsets based on genetic predisposition and tumor immunity
Source: Front Immunol. 2026 Mar 18;17:1769020. doi: 10.3389/fimmu.2026.1769020 (PMC13038570; doi:10.3389/fimmu.2026.1769020)
Supplement: Supplementary file 1 [file DataSheet1.zip]

Archive with 14 entries (14 files):
- Figure S1.tif
- Figure S2.tif
- Figure S3.tif
- Figure S4.tif
- Figure S5.tif
- Supplementary_Figurelegends.docx
- Table S1.xlsx
- Table S2.xlsx
- Table S3.xlsx
- Table S4.xlsx
- Table S5.xlsx
- Table S6.xlsx
- Table S7.xlsx
- Table S8.xlsx
