# Supplementary material for: Unraveling the indolence of papillary thyroid carcinoma: an exploratory study on B-cell subsets based on genetic predisposition and tumor immunity
Source: Front Immunol. 2026 Mar 18;17:1769020. doi: 10.3389/fimmu.2026.1769020 (PMC13038570; doi:10.3389/fimmu.2026.1769020)
Supplement: Supplementary file 1 [file DataSheet1.zip › Table S2.xlsx]

## Sheet: Sheet1
Supplementary Table S2. Summary of instrumental variables identified for 637 immune cell subtypes used in Mendelian randomization analysis.
	X	id	trait	ncase	group_name	year	author	consortium	sex	pmid	population	unit	sample_size	build	ncontrol	category	subcategory	ontology	note	mr	nsnp	priority	sd
133	133	ebi-a-GCST90001852	CD3 on CD39+ resting CD4 regulatory T cell	NA	public	2020	Orr<U+00F9> V	NA	NA	32929287	European	NA	2649	HG19/GRCh37	NA	NA	NA	NA	NA	1	14779400	0	NA
207	207	ebi-a-GCST90001957	CD33 on CD33+ HLA DR+ CD14-	NA	public	2020	Orr<U+00F9> V	NA	NA	32929287	European	NA	1578	HG19/GRCh37	NA	NA	NA	NA	NA	1	14129762	0	NA
229	229	ebi-a-GCST90001897	CD28 on CD39+ CD8+ T cell	NA	public	2020	Orr<U+00F9> V	NA	NA	32929287	European	NA	2914	HG19/GRCh37	NA	NA	NA	NA	NA	1	14847481	0	NA
350	350	ebi-a-GCST90001538	Central Memory CD4+ T cell %CD4+ T cell	NA	public	2020	Orr<U+00F9> V	NA	NA	32929287	European	NA	3427	HG19/GRCh37	NA	NA	NA	NA	NA	1	15141588	0	NA
478	478	ebi-a-GCST90001721	CD19 on CD20- B cell	NA	public	2020	Orr<U+00F9> V	NA	NA	32929287	European	NA	3656	HG19/GRCh37	NA	NA	NA	NA	NA	1	15048785	0	NA
558	558	ebi-a-GCST90001686	CD28- CD8+ T cell %CD8+ T cell	NA	public	2020	Orr<U+00F9> V	NA	NA	32929287	European	NA	3440	HG19/GRCh37	NA	NA	NA	NA	NA	1	15147619	0	NA
635	635	ebi-a-GCST90001682	CD127- CD8+ T cell %T cell	NA	public	2020	Orr<U+00F9> V	NA	NA	32929287	European	NA	3403	HG19/GRCh37	NA	NA	NA	NA	NA	1	15134952	0	NA
720	720	ebi-a-GCST90002041	CD45 on lymphocyte	NA	public	2020	Orr<U+00F9> V	NA	NA	32929287	European	NA	1635	HG19/GRCh37	NA	NA	NA	NA	NA	1	14155839	0	NA
750	750	ebi-a-GCST90002093	CD11b on CD66b++ myeloid cell	NA	public	2020	Orr<U+00F9> V	NA	NA	32929287	European	NA	1465	HG19/GRCh37	NA	NA	NA	NA	NA	1	14033866	0	NA
853	853	ebi-a-GCST90001923	CD127 on CD45RA- CD4 not regulatory T cell	NA	public	2020	Orr<U+00F9> V	NA	NA	32929287	European	NA	2920	HG19/GRCh37	NA	NA	NA	NA	NA	1	14849646	0	NA
868	868	ebi-a-GCST90001968	FSC-A on B cell	NA	public	2020	Orr<U+00F9> V	NA	NA	32929287	European	NA	3112	HG19/GRCh37	NA	NA	NA	NA	NA	1	14903706	0	NA
987	987	ebi-a-GCST90001888	CD28 on CD39+ secreting CD4 regulatory T cell	NA	public	2020	Orr<U+00F9> V	NA	NA	32929287	European	NA	2920	HG19/GRCh37	NA	NA	NA	NA	NA	1	14849646	0	NA
1040	1040	ebi-a-GCST90001553	Naive CD8+ T cell %T cell	NA	public	2020	Orr<U+00F9> V	NA	NA	32929287	European	NA	3427	HG19/GRCh37	NA	NA	NA	NA	NA	1	15141588	0	NA
1087	1087	ebi-a-GCST90002097	CD11b on CD33+ HLA DR+ CD14dim	NA	public	2020	Orr<U+00F9> V	NA	NA	32929287	European	NA	1578	HG19/GRCh37	NA	NA	NA	NA	NA	1	14127355	0	NA
1144	1144	ebi-a-GCST90002060	CD8 on HLA DR+ CD8+ T cell	NA	public	2020	Orr<U+00F9> V	NA	NA	32929287	European	NA	3060	HG19/GRCh37	NA	NA	NA	NA	NA	1	14891166	0	NA
1211	1211	ebi-a-GCST90001651	Granulocyte Absolute Count	NA	public	2020	Orr<U+00F9> V	NA	NA	32929287	European	NA	3653	HG19/GRCh37	NA	NA	NA	NA	NA	1	15195758	0	NA
1317	1317	ebi-a-GCST90001900	CD28 on resting CD4 regulatory T cell	NA	public	2020	Orr<U+00F9> V	NA	NA	32929287	European	NA	2919	HG19/GRCh37	NA	NA	NA	NA	NA	1	4824972	0	NA
1322	1322	ebi-a-GCST90001729	CD19 on IgD+ CD38+ B cell	NA	public	2020	Orr<U+00F9> V	NA	NA	32929287	European	NA	3657	HG19/GRCh37	NA	NA	NA	NA	NA	1	15048951	0	NA
1412	1412	ebi-a-GCST90001534	CD45RA- CD4+ T cell Absolute Count	NA	public	2020	Orr<U+00F9> V	NA	NA	32929287	European	NA	3395	HG19/GRCh37	NA	NA	NA	NA	NA	1	15129224	0	NA
1436	1436	ebi-a-GCST90001942	CD25 on CD39+ secreting CD4 regulatory T cell	NA	public	2020	Orr<U+00F9> V	NA	NA	32929287	European	NA	3435	HG19/GRCh37	NA	NA	NA	NA	NA	1	15147117	0	NA
1470	1470	ebi-a-GCST90002010	HLA DR on monocyte	NA	public	2020	Orr<U+00F9> V	NA	NA	32929287	European	NA	3629	HG19/GRCh37	NA	NA	NA	NA	NA	1	15034296	0	NA
1503	1503	ebi-a-GCST90002078	SSC-A on granulocyte	NA	public	2020	Orr<U+00F9> V	NA	NA	32929287	European	NA	3112	HG19/GRCh37	NA	NA	NA	NA	NA	1	14903727	0	NA
1670	1670	ebi-a-GCST90001868	CD3 on CD4 regulatory T cell	NA	public	2020	Orr<U+00F9> V	NA	NA	32929287	European	NA	2919	HG19/GRCh37	NA	NA	NA	NA	NA	1	4729351	0	NA
1689	1689	ebi-a-GCST90001422	CD20- CD38- B cell %B cell	NA	public	2020	Orr<U+00F9> V	NA	NA	32929287	European	NA	3659	HG19/GRCh37	NA	NA	NA	NA	NA	1	15048978	0	NA
1775	1775	ebi-a-GCST90002006	CD64 on monocyte	NA	public	2020	Orr<U+00F9> V	NA	NA	32929287	European	NA	3622	HG19/GRCh37	NA	NA	NA	NA	NA	1	15031257	0	NA
1790	1790	ebi-a-GCST90001618	HLA DR+ T cell Absolute Count	NA	public	2020	Orr<U+00F9> V	NA	NA	32929287	European	NA	3580	HG19/GRCh37	NA	NA	NA	NA	NA	1	15158016	0	NA
1803	1803	ebi-a-GCST90001998	PDL-1 on CD14+ CD16+ monocyte	NA	public	2020	Orr<U+00F9> V	NA	NA	32929287	European	NA	3618	HG19/GRCh37	NA	NA	NA	NA	NA	1	15030660	0	NA
1854	1854	ebi-a-GCST90001663	CD28- CD8dim T cell Absolute Count	NA	public	2020	Orr<U+00F9> V	NA	NA	32929287	European	NA	3408	HG19/GRCh37	NA	NA	NA	NA	NA	1	15135292	0	NA
1892	1892	ebi-a-GCST90001908	CCR7 on naive CD8+ T cell	NA	public	2020	Orr<U+00F9> V	NA	NA	32929287	European	NA	2910	HG19/GRCh37	NA	NA	NA	NA	NA	1	14842727	0	NA
1925	1925	ebi-a-GCST90001975	FSC-A on HLA DR+ T cell	NA	public	2020	Orr<U+00F9> V	NA	NA	32929287	European	NA	3060	HG19/GRCh37	NA	NA	NA	NA	NA	1	14891166	0	NA
1974	1974	ebi-a-GCST90001857	CD3 on activated & secreting CD4 regulatory T cell	NA	public	2020	Orr<U+00F9> V	NA	NA	32929287	European	NA	2919	HG19/GRCh37	NA	NA	NA	NA	NA	1	14849624	0	NA
2063	2063	ebi-a-GCST90001728	CD19 on IgD+ CD38- unswitched memory B cell	NA	public	2020	Orr<U+00F9> V	NA	NA	32929287	European	NA	1833	HG19/GRCh37	NA	NA	NA	NA	NA	1	14184578	0	NA
2141	2141	ebi-a-GCST90001437	Naive-mature B cell %lymphocyte	NA	public	2020	Orr<U+00F9> V	NA	NA	32929287	European	NA	3656	HG19/GRCh37	NA	NA	NA	NA	NA	1	15048937	0	NA
2158	2158	ebi-a-GCST90001573	Terminally Differentiated CD4-CD8- T cell %CD4-CD8- T cell	NA	public	2020	Orr<U+00F9> V	NA	NA	32929287	European	NA	3427	HG19/GRCh37	NA	NA	NA	NA	NA	1	15141588	0	NA
2362	2362	ebi-a-GCST90001969	FSC-A on Natural Killer	NA	public	2020	Orr<U+00F9> V	NA	NA	32929287	European	NA	3113	HG19/GRCh37	NA	NA	NA	NA	NA	1	14903739	0	NA
2426	2426	ebi-a-GCST90001669	CD28+ CD45RA- CD8dim T cell Absolute Count	NA	public	2020	Orr<U+00F9> V	NA	NA	32929287	European	NA	3408	HG19/GRCh37	NA	NA	NA	NA	NA	1	15135292	0	NA
2428	2428	ebi-a-GCST90001498	Activated & resting CD4 regulatory T cell Absolute Count	NA	public	2020	Orr<U+00F9> V	NA	NA	32929287	European	NA	3405	HG19/GRCh37	NA	NA	NA	NA	NA	1	15131843	0	NA
2442	2442	ebi-a-GCST90001778	CD25 on IgD+ CD24+ B cell	NA	public	2020	Orr<U+00F9> V	NA	NA	32929287	European	NA	3657	HG19/GRCh37	NA	NA	NA	NA	NA	1	15048951	0	NA
2520	2520	ebi-a-GCST90001592	CD8+ T cell Absolute Count	NA	public	2020	Orr<U+00F9> V	NA	NA	32929287	European	NA	3652	HG19/GRCh37	NA	NA	NA	NA	NA	1	15195743	0	NA
2579	2579	ebi-a-GCST90001952	CD33 on Monocytic Myeloid-Derived Suppressor Cells	NA	public	2020	Orr<U+00F9> V	NA	NA	32929287	European	NA	1569	HG19/GRCh37	NA	NA	NA	NA	NA	1	14120721	0	NA
2585	2585	ebi-a-GCST90002002	PDL-1 on monocyte	NA	public	2020	Orr<U+00F9> V	NA	NA	32929287	European	NA	3629	HG19/GRCh37	NA	NA	NA	NA	NA	1	15034296	0	NA
2728	2728	ebi-a-GCST90001404	Plasma Blast-Plasma Cell %B cell	NA	public	2020	Orr<U+00F9> V	NA	NA	32929287	European	NA	3658	HG19/GRCh37	NA	NA	NA	NA	NA	1	15049172	0	NA
2837	2837	ebi-a-GCST90001392	IgD+ CD38+ B cell Absolute Count	NA	public	2020	Orr<U+00F9> V	NA	NA	32929287	European	NA	3656	HG19/GRCh37	NA	NA	NA	NA	NA	1	15048937	0	NA
2946	2946	ebi-a-GCST90001872	HVEM on naive CD8+ T cell	NA	public	2020	Orr<U+00F9> V	NA	NA	32929287	European	NA	1247	HG19/GRCh37	NA	NA	NA	NA	NA	1	13730810	0	NA
3039	3039	ebi-a-GCST90001461	Dendritic Cell Absolute Count	NA	public	2020	Orr<U+00F9> V	NA	NA	32929287	European	NA	3374	HG19/GRCh37	NA	NA	NA	NA	NA	1	14668928	0	NA
3059	3059	ebi-a-GCST90001890	CD28 on CD45RA+ CD4+ T cell	NA	public	2020	Orr<U+00F9> V	NA	NA	32929287	European	NA	2920	HG19/GRCh37	NA	NA	NA	NA	NA	1	13468774	0	NA
3113	3113	ebi-a-GCST90001507	CD25++ CD45RA+ CD4 not regulatory T cell Absolute Count	NA	public	2020	Orr<U+00F9> V	NA	NA	32929287	European	NA	3405	HG19/GRCh37	NA	NA	NA	NA	NA	1	15131843	0	NA
3176	3176	ebi-a-GCST90001424	IgD+ B cell %Lymphocyte	NA	public	2020	Orr<U+00F9> V	NA	NA	32929287	European	NA	3657	HG19/GRCh37	NA	NA	NA	NA	NA	1	15048951	0	NA
3286	3286	ebi-a-GCST90001554	Effector Memory CD8+ T cell Absolute Count	NA	public	2020	Orr<U+00F9> V	NA	NA	32929287	European	NA	3395	HG19/GRCh37	NA	NA	NA	NA	NA	1	15129224	0	NA
3393	3393	ebi-a-GCST90001487	Activated CD4 regulatory T cell %CD4 regulatory T cell	NA	public	2020	Orr<U+00F9> V	NA	NA	32929287	European	NA	3437	HG19/GRCh37	NA	NA	NA	NA	NA	1	15144196	0	NA
3495	3495	ebi-a-GCST90001528	CD33dim HLA DR+ CD11b- %CD33dim HLA DR+	NA	public	2020	Orr<U+00F9> V	NA	NA	32929287	European	NA	1858	HG19/GRCh37	NA	NA	NA	NA	NA	1	14304991	0	NA
3550	3550	ebi-a-GCST90001770	CD24 on IgD- CD38dim B cell	NA	public	2020	Orr<U+00F9> V	NA	NA	32929287	European	NA	3649	HG19/GRCh37	NA	NA	NA	NA	NA	1	4520893	0	NA
3739	3739	ebi-a-GCST90001788	CD25 on IgD- CD38+ B cell	NA	public	2020	Orr<U+00F9> V	NA	NA	32929287	European	NA	3656	HG19/GRCh37	NA	NA	NA	NA	NA	1	15049126	0	NA
3880	3880	ebi-a-GCST90001569	Effector Memory CD4-CD8- T cell Absolute Count	NA	public	2020	Orr<U+00F9> V	NA	NA	32929287	European	NA	3395	HG19/GRCh37	NA	NA	NA	NA	NA	1	15129224	0	NA
3897	3897	ebi-a-GCST90001884	CD16-CD56 on Natural Killer	NA	public	2020	Orr<U+00F9> V	NA	NA	32929287	European	NA	3113	HG19/GRCh37	NA	NA	NA	NA	NA	1	14903739	0	NA
3973	3973	ebi-a-GCST90002019	CD14 on Monocytic Myeloid-Derived Suppressor Cells	NA	public	2020	Orr<U+00F9> V	NA	NA	32929287	European	NA	1570	HG19/GRCh37	NA	NA	NA	NA	NA	1	14120805	0	NA
4078	4078	ebi-a-GCST90002087	CD11c on myeloid Dendritic Cell	NA	public	2020	Orr<U+00F9> V	NA	NA	32929287	European	NA	2872	HG19/GRCh37	NA	NA	NA	NA	NA	1	14829776	0	NA
4349	4349	ebi-a-GCST90001602	Lymphocyte %leukocyte	NA	public	2020	Orr<U+00F9> V	NA	NA	32929287	European	NA	3669	HG19/GRCh37	NA	NA	NA	NA	NA	1	15198020	0	NA
4490	4490	ebi-a-GCST90001578	Transitional B cell %lymphocyte	NA	public	2020	Orr<U+00F9> V	NA	NA	32929287	European	NA	3656	HG19/GRCh37	NA	NA	NA	NA	NA	1	15048937	0	NA
4588	4588	ebi-a-GCST90002114	HLA DR on HLA DR+ CD4+ T cell	NA	public	2020	Orr<U+00F9> V	NA	NA	32929287	European	NA	3060	HG19/GRCh37	NA	NA	NA	NA	NA	1	14891166	0	NA
4630	4630	ebi-a-GCST90001894	CD28 on CD28+ CD4+ T cell	NA	public	2020	Orr<U+00F9> V	NA	NA	32929287	European	NA	2920	HG19/GRCh37	NA	NA	NA	NA	NA	1	14849646	0	NA
4678	4678	ebi-a-GCST90001549	Central Memory CD8+ T cell %CD8+ T cell	NA	public	2020	Orr<U+00F9> V	NA	NA	32929287	European	NA	3427	HG19/GRCh37	NA	NA	NA	NA	NA	1	15141588	0	NA
4694	4694	ebi-a-GCST90001785	CD25 on IgD- CD24- B cell	NA	public	2020	Orr<U+00F9> V	NA	NA	32929287	European	NA	3649	HG19/GRCh37	NA	NA	NA	NA	NA	1	15047424	0	NA
4863	4863	ebi-a-GCST90001522	CD33- HLA DR- Absolute Count	NA	public	2020	Orr<U+00F9> V	NA	NA	32929287	European	NA	1858	HG19/GRCh37	NA	NA	NA	NA	NA	1	14304991	0	NA
5071	5071	ebi-a-GCST90001919	CD45 on Natural Killer T	NA	public	2020	Orr<U+00F9> V	NA	NA	32929287	European	NA	3113	HG19/GRCh37	NA	NA	NA	NA	NA	1	14903739	0	NA
5093	5093	ebi-a-GCST90002021	CD14 on CD33dim HLA DR+ CD11b+	NA	public	2020	Orr<U+00F9> V	NA	NA	32929287	European	NA	1634	HG19/GRCh37	NA	NA	NA	NA	NA	1	14155482	0	NA
5141	5141	ebi-a-GCST90001587	CD16+ monocyte %monocyte	NA	public	2020	Orr<U+00F9> V	NA	NA	32929287	European	NA	3629	HG19/GRCh37	NA	NA	NA	NA	NA	1	15038157	0	NA
5343	5343	ebi-a-GCST90001955	CD33 on Immature Myeloid-Derived Suppressor Cells	NA	public	2020	Orr<U+00F9> V	NA	NA	32929287	European	NA	1554	HG19/GRCh37	NA	NA	NA	NA	NA	1	14110139	0	NA
5431	5431	ebi-a-GCST90001938	CD25 on CD39+ resting CD4 regulatory T cell	NA	public	2020	Orr<U+00F9> V	NA	NA	32929287	European	NA	3118	HG19/GRCh37	NA	NA	NA	NA	NA	1	15067285	0	NA
5603	5603	ebi-a-GCST90001561	CD45RA+ CD8+ T cell %CD8+ T cell	NA	public	2020	Orr<U+00F9> V	NA	NA	32929287	European	NA	3427	HG19/GRCh37	NA	NA	NA	NA	NA	1	15141588	0	NA
5619	5619	ebi-a-GCST90001903	CD86 on myeloid Dendritic Cell	NA	public	2020	Orr<U+00F9> V	NA	NA	32929287	European	NA	2871	HG19/GRCh37	NA	NA	NA	NA	NA	1	14827344	0	NA
5630	5630	ebi-a-GCST90002089	CD11c on monocyte	NA	public	2020	Orr<U+00F9> V	NA	NA	32929287	European	NA	2850	HG19/GRCh37	NA	NA	NA	NA	NA	1	14821110	0	NA
5661	5661	ebi-a-GCST90001617	TCRgd T cell %lymphocyte	NA	public	2020	Orr<U+00F9> V	NA	NA	32929287	European	NA	3666	HG19/GRCh37	NA	NA	NA	NA	NA	1	15197863	0	NA
5667	5667	ebi-a-GCST90001932	CD127 on CD45RA+ CD4+ T cell	NA	public	2020	Orr<U+00F9> V	NA	NA	32929287	European	NA	2920	HG19/GRCh37	NA	NA	NA	NA	NA	1	14849646	0	NA
5716	5716	ebi-a-GCST90001464	CD86+ myeloid Dendritic Cell Absolute Count	NA	public	2020	Orr<U+00F9> V	NA	NA	32929287	European	NA	3387	HG19/GRCh37	NA	NA	NA	NA	NA	1	15136664	0	NA
5730	5730	ebi-a-GCST90001402	Switched memory B cell %B cell	NA	public	2020	Orr<U+00F9> V	NA	NA	32929287	European	NA	3657	HG19/GRCh37	NA	NA	NA	NA	NA	1	15048951	0	NA
5780	5780	ebi-a-GCST90001589	CD4+/CD8+ T cell	NA	public	2020	Orr<U+00F9> V	NA	NA	32929287	European	NA	3652	HG19/GRCh37	NA	NA	NA	NA	NA	1	15195743	0	NA
5781	5781	ebi-a-GCST90001882	HVEM on Central Memory CD8+ T cell	NA	public	2020	Orr<U+00F9> V	NA	NA	32929287	European	NA	1247	HG19/GRCh37	NA	NA	NA	NA	NA	1	13730810	0	NA
5797	5797	ebi-a-GCST90002036	CD80 on CD62L+ myeloid Dendritic Cell	NA	public	2020	Orr<U+00F9> V	NA	NA	32929287	European	NA	2871	HG19/GRCh37	NA	NA	NA	NA	NA	1	14829665	0	NA
6044	6044	ebi-a-GCST90002020	CD14 on CD33+ HLA DR+ CD14dim	NA	public	2020	Orr<U+00F9> V	NA	NA	32929287	European	NA	1578	HG19/GRCh37	NA	NA	NA	NA	NA	1	14127355	0	NA
6232	6232	ebi-a-GCST90001652	Granulocyte %leukocyte	NA	public	2020	Orr<U+00F9> V	NA	NA	32929287	European	NA	3669	HG19/GRCh37	NA	NA	NA	NA	NA	1	15198020	0	NA
6264	6264	ebi-a-GCST90002088	CD11c on CD62L+ myeloid Dendritic Cell	NA	public	2020	Orr<U+00F9> V	NA	NA	32929287	European	NA	2872	HG19/GRCh37	NA	NA	NA	NA	NA	1	14829776	0	NA
6482	6482	ebi-a-GCST90001533	Basophil %CD33dim HLA DR- CD66b-	NA	public	2020	Orr<U+00F9> V	NA	NA	32929287	European	NA	1857	HG19/GRCh37	NA	NA	NA	NA	NA	1	14304944	0	NA
6493	6493	ebi-a-GCST90001539	Central Memory CD4+ T cell %T cell	NA	public	2020	Orr<U+00F9> V	NA	NA	32929287	European	NA	3427	HG19/GRCh37	NA	NA	NA	NA	NA	1	15141588	0	NA
6594	6594	ebi-a-GCST90001581	CD14- CD16- Absolute Count	NA	public	2020	Orr<U+00F9> V	NA	NA	32929287	European	NA	3629	HG19/GRCh37	NA	NA	NA	NA	NA	1	15038157	0	NA
6663	6663	ebi-a-GCST90001749	CD20 on IgD+ CD38- naive B cell	NA	public	2020	Orr<U+00F9> V	NA	NA	32929287	European	NA	1834	HG19/GRCh37	NA	NA	NA	NA	NA	1	14184596	0	NA
6724	6724	ebi-a-GCST90001822	IgD on IgD+ CD38- B cell	NA	public	2020	Orr<U+00F9> V	NA	NA	32929287	European	NA	3642	HG19/GRCh37	NA	NA	NA	NA	NA	1	15045694	0	NA
6737	6737	ebi-a-GCST90001449	CD11c+ monocyte %monocyte	NA	public	2020	Orr<U+00F9> V	NA	NA	32929287	European	NA	3043	HG19/GRCh37	NA	NA	NA	NA	NA	1	14988922	0	NA
6984	6984	ebi-a-GCST90001695	CD45RA- CD28- CD8+ T cell Absolute Count	NA	public	2020	Orr<U+00F9> V	NA	NA	32929287	European	NA	3408	HG19/GRCh37	NA	NA	NA	NA	NA	1	15135597	0	NA
7213	7213	ebi-a-GCST90001650	HLA DR+ Natural Killer %CD3- lymphocyte	NA	public	2020	Orr<U+00F9> V	NA	NA	32929287	European	NA	3596	HG19/GRCh37	NA	NA	NA	NA	NA	1	15160312	0	NA
7236	7236	ebi-a-GCST90001571	Effector Memory CD4-CD8- T cell %T cell	NA	public	2020	Orr<U+00F9> V	NA	NA	32929287	European	NA	3427	HG19/GRCh37	NA	NA	NA	NA	NA	1	15141588	0	NA
7383	7383	ebi-a-GCST90001717	BAFF-R on unswitched memory B cell	NA	public	2020	Orr<U+00F9> V	NA	NA	32929287	European	NA	3657	HG19/GRCh37	NA	NA	NA	NA	NA	1	15048951	0	NA
7418	7418	ebi-a-GCST90001483	CD39+ resting CD4 regulatory T cell Absolute Count	NA	public	2020	Orr<U+00F9> V	NA	NA	32929287	European	NA	3405	HG19/GRCh37	NA	NA	NA	NA	NA	1	15131843	0	NA
7441	7441	ebi-a-GCST90002017	CCR2 on monocyte	NA	public	2020	Orr<U+00F9> V	NA	NA	32929287	European	NA	2850	HG19/GRCh37	NA	NA	NA	NA	NA	1	14821110	0	NA
7486	7486	ebi-a-GCST90002024	CD4 on naive CD4+ T cell	NA	public	2020	Orr<U+00F9> V	NA	NA	32929287	European	NA	2910	HG19/GRCh37	NA	NA	NA	NA	NA	1	14842727	0	NA
7522	7522	ebi-a-GCST90001619	HLA DR+ T cell%T cell	NA	public	2020	Orr<U+00F9> V	NA	NA	32929287	European	NA	3596	HG19/GRCh37	NA	NA	NA	NA	NA	1	15160312	0	NA
7816	7816	ebi-a-GCST90001953	CD33 on CD33dim HLA DR-	NA	public	2020	Orr<U+00F9> V	NA	NA	32929287	European	NA	1558	HG19/GRCh37	NA	NA	NA	NA	NA	1	14116471	0	NA
8027	8027	ebi-a-GCST90001579	CD14- CD16+ monocyte Absolute Count	NA	public	2020	Orr<U+00F9> V	NA	NA	32929287	European	NA	3629	HG19/GRCh37	NA	NA	NA	NA	NA	1	15038157	0	NA
8062	8062	ebi-a-GCST90001447	IgD+ CD38+ B cell %B cell	NA	public	2020	Orr<U+00F9> V	NA	NA	32929287	European	NA	3657	HG19/GRCh37	NA	NA	NA	NA	NA	1	15048951	0	NA
8310	8310	ebi-a-GCST90002112	HLA DR on CD33- HLA DR+	NA	public	2020	Orr<U+00F9> V	NA	NA	32929287	European	NA	1635	HG19/GRCh37	NA	NA	NA	NA	NA	1	14155839	0	NA
8388	8388	ebi-a-GCST90002038	CD80 on CD62L+ plasmacytoid Dendritic Cell	NA	public	2020	Orr<U+00F9> V	NA	NA	32929287	European	NA	2871	HG19/GRCh37	NA	NA	NA	NA	NA	1	14829670	0	NA
8423	8423	ebi-a-GCST90001746	CD20 on IgD+ CD24+ B cell	NA	public	2020	Orr<U+00F9> V	NA	NA	32929287	European	NA	3657	HG19/GRCh37	NA	NA	NA	NA	NA	1	15048951	0	NA
8474	8474	ebi-a-GCST90001771	CD24 on memory B cell	NA	public	2020	Orr<U+00F9> V	NA	NA	32929287	European	NA	3653	HG19/GRCh37	NA	NA	NA	NA	NA	1	15048573	0	NA
8543	8543	ebi-a-GCST90001806	CD27 on unswitched memory B cell	NA	public	2020	Orr<U+00F9> V	NA	NA	32929287	European	NA	3656	HG19/GRCh37	NA	NA	NA	NA	NA	1	15048938	0	NA
8598	8598	ebi-a-GCST90002100	CD45RA on naive CD8+ T cell	NA	public	2020	Orr<U+00F9> V	NA	NA	32929287	European	NA	2910	HG19/GRCh37	NA	NA	NA	NA	NA	1	14842727	0	NA
8656	8656	ebi-a-GCST90001768	CD24 on IgD+ CD38+ B cell	NA	public	2020	Orr<U+00F9> V	NA	NA	32929287	European	NA	3655	HG19/GRCh37	NA	NA	NA	NA	NA	1	15048617	0	NA
8670	8670	ebi-a-GCST90001858	CD3 on CD45RA+ CD4+ T cell	NA	public	2020	Orr<U+00F9> V	NA	NA	32929287	European	NA	2919	HG19/GRCh37	NA	NA	NA	NA	NA	1	14849624	0	NA
8683	8683	ebi-a-GCST90001555	Effector Memory CD8+ T cell %CD8+ T cell	NA	public	2020	Orr<U+00F9> V	NA	NA	32929287	European	NA	3427	HG19/GRCh37	NA	NA	NA	NA	NA	1	15141588	0	NA
8805	8805	ebi-a-GCST90001716	BAFF-R on naive-mature B cell	NA	public	2020	Orr<U+00F9> V	NA	NA	32929287	European	NA	3657	HG19/GRCh37	NA	NA	NA	NA	NA	1	15048951	0	NA
8885	8885	ebi-a-GCST90001646	Natural Killer %CD3- lymphocyte	NA	public	2020	Orr<U+00F9> V	NA	NA	32929287	European	NA	3669	HG19/GRCh37	NA	NA	NA	NA	NA	1	15198020	0	NA
9021	9021	ebi-a-GCST90001542	Effector Memory CD4+ T cell Absolute Count	NA	public	2020	Orr<U+00F9> V	NA	NA	32929287	European	NA	3395	HG19/GRCh37	NA	NA	NA	NA	NA	1	15129224	0	NA
9042	9042	ebi-a-GCST90002080	SSC-A on T cell	NA	public	2020	Orr<U+00F9> V	NA	NA	32929287	European	NA	3113	HG19/GRCh37	NA	NA	NA	NA	NA	1	14903739	0	NA
9047	9047	ebi-a-GCST90001795	CD25 on transitional B cell	NA	public	2020	Orr<U+00F9> V	NA	NA	32929287	European	NA	3657	HG19/GRCh37	NA	NA	NA	NA	NA	1	15048951	0	NA
9056	9056	ebi-a-GCST90001744	CD20 on CD20- CD38- B cell	NA	public	2020	Orr<U+00F9> V	NA	NA	32929287	European	NA	3606	HG19/GRCh37	NA	NA	NA	NA	NA	1	15039196	0	NA
9270	9270	ebi-a-GCST90001833	CD62L on CD62L+ Dendritic Cell	NA	public	2020	Orr<U+00F9> V	NA	NA	32929287	European	NA	2871	HG19/GRCh37	NA	NA	NA	NA	NA	1	14829760	0	NA
9375	9375	ebi-a-GCST90001556	Effector Memory CD8+ T cell %T cell	NA	public	2020	Orr<U+00F9> V	NA	NA	32929287	European	NA	3427	HG19/GRCh37	NA	NA	NA	NA	NA	1	15141588	0	NA
9382	9382	ebi-a-GCST90001546	Terminally Differentiated CD4+ T cell %CD4+ T cell	NA	public	2020	Orr<U+00F9> V	NA	NA	32929287	European	NA	3427	HG19/GRCh37	NA	NA	NA	NA	NA	1	15141588	0	NA
9528	9528	ebi-a-GCST90001986	CD14 on CD14+ CD16- monocyte	NA	public	2020	Orr<U+00F9> V	NA	NA	32929287	European	NA	3629	HG19/GRCh37	NA	NA	NA	NA	NA	1	15034296	0	NA
9542	9542	ebi-a-GCST90001732	CD19 on IgD- CD27- B cell	NA	public	2020	Orr<U+00F9> V	NA	NA	32929287	European	NA	3656	HG19/GRCh37	NA	NA	NA	NA	NA	1	15048617	0	NA
9549	9549	ebi-a-GCST90001821	IgD on IgD+ CD24- B cell	NA	public	2020	Orr<U+00F9> V	NA	NA	32929287	European	NA	3656	HG19/GRCh37	NA	NA	NA	NA	NA	1	15048923	0	NA
9698	9698	ebi-a-GCST90001480	Resting CD4 regulatory T cell Absolute Count	NA	public	2020	Orr<U+00F9> V	NA	NA	32929287	European	NA	3405	HG19/GRCh37	NA	NA	NA	NA	NA	1	15131843	0	NA
9982	9982	ebi-a-GCST90001466	CD86+ plasmacytoid Dendritic Cell Absolute Count	NA	public	2020	Orr<U+00F9> V	NA	NA	32929287	European	NA	3374	HG19/GRCh37	NA	NA	NA	NA	NA	1	15130102	0	NA
10029	10029	ebi-a-GCST90001664	CD28+ CD45RA+ CD8dim T cell %T cell	NA	public	2020	Orr<U+00F9> V	NA	NA	32929287	European	NA	3440	HG19/GRCh37	NA	NA	NA	NA	NA	1	15147619	0	NA
10048	10048	ebi-a-GCST90001967	FSC-A on CD14+ monocyte	NA	public	2020	Orr<U+00F9> V	NA	NA	32929287	European	NA	3112	HG19/GRCh37	NA	NA	NA	NA	NA	1	14903652	0	NA
10104	10104	ebi-a-GCST90001595	CD4+CD8+ T cell %T cell	NA	public	2020	Orr<U+00F9> V	NA	NA	32929287	European	NA	3668	HG19/GRCh37	NA	NA	NA	NA	NA	1	5946402	0	NA
10121	10121	ebi-a-GCST90001891	CD28 on CD45RA- CD4 not regulatory T cell	NA	public	2020	Orr<U+00F9> V	NA	NA	32929287	European	NA	2920	HG19/GRCh37	NA	NA	NA	NA	NA	1	14849646	0	NA
10195	10195	ebi-a-GCST90001826	IgD on unswitched memory B cell	NA	public	2020	Orr<U+00F9> V	NA	NA	32929287	European	NA	3636	HG19/GRCh37	NA	NA	NA	NA	NA	1	15043650	0	NA
10221	10221	ebi-a-GCST90001880	HVEM on CD45RA- CD4+ T cell	NA	public	2020	Orr<U+00F9> V	NA	NA	32929287	European	NA	1247	HG19/GRCh37	NA	NA	NA	NA	NA	1	13730810	0	NA
10224	10224	ebi-a-GCST90001867	CD3 on CD4+ T cell	NA	public	2020	Orr<U+00F9> V	NA	NA	32929287	European	NA	2919	HG19/GRCh37	NA	NA	NA	NA	NA	1	14849624	0	NA
10316	10316	ebi-a-GCST90001644	B cell %lymphocyte	NA	public	2020	Orr<U+00F9> V	NA	NA	32929287	European	NA	3669	HG19/GRCh37	NA	NA	NA	NA	NA	1	15198020	0	NA
10337	10337	ebi-a-GCST90001911	CD45 on Natural Killer	NA	public	2020	Orr<U+00F9> V	NA	NA	32929287	European	NA	3113	HG19/GRCh37	NA	NA	NA	NA	NA	1	14903739	0	NA
10361	10361	ebi-a-GCST90001864	CD3 on CD28+ CD45RA+ CD8+ T cell	NA	public	2020	Orr<U+00F9> V	NA	NA	32929287	European	NA	2919	HG19/GRCh37	NA	NA	NA	NA	NA	1	14849624	0	NA
10367	10367	ebi-a-GCST90002029	CD39 on CD39+ CD8+ T cell	NA	public	2020	Orr<U+00F9> V	NA	NA	32929287	European	NA	2915	HG19/GRCh37	NA	NA	NA	NA	NA	1	14847499	0	NA
10440	10440	ebi-a-GCST90002083	SSC-A on HLA DR+ T cell	NA	public	2020	Orr<U+00F9> V	NA	NA	32929287	European	NA	3060	HG19/GRCh37	NA	NA	NA	NA	NA	1	14891166	0	NA
10548	10548	ebi-a-GCST90001834	CD62L on monocyte	NA	public	2020	Orr<U+00F9> V	NA	NA	32929287	European	NA	2848	HG19/GRCh37	NA	NA	NA	NA	NA	1	13916277	0	NA
10622	10622	ebi-a-GCST90001623	Natural Killer T %lymphocyte	NA	public	2020	Orr<U+00F9> V	NA	NA	32929287	European	NA	3669	HG19/GRCh37	NA	NA	NA	NA	NA	1	15198020	0	NA
10625	10625	ebi-a-GCST90001831	CD62L on CD62L+ myeloid Dendritic Cell	NA	public	2020	Orr<U+00F9> V	NA	NA	32929287	European	NA	2872	HG19/GRCh37	NA	NA	NA	NA	NA	1	14829776	0	NA
10816	10816	ebi-a-GCST90002058	CD8 on CD8+ T cell	NA	public	2020	Orr<U+00F9> V	NA	NA	32929287	European	NA	3113	HG19/GRCh37	NA	NA	NA	NA	NA	1	14903739	0	NA
11061	11061	ebi-a-GCST90001633	CD8dim Natural Killer T Absolute Count	NA	public	2020	Orr<U+00F9> V	NA	NA	32929287	European	NA	3652	HG19/GRCh37	NA	NA	NA	NA	NA	1	15195743	0	NA
11075	11075	ebi-a-GCST90001671	CD39+ CD8+ T cell %CD8+ T cell	NA	public	2020	Orr<U+00F9> V	NA	NA	32929287	European	NA	3440	HG19/GRCh37	NA	NA	NA	NA	NA	1	15147619	0	NA
11082	11082	ebi-a-GCST90001762	CD20 on IgD+ B cell	NA	public	2020	Orr<U+00F9> V	NA	NA	32929287	European	NA	3658	HG19/GRCh37	NA	NA	NA	NA	NA	1	15048965	0	NA
11141	11141	ebi-a-GCST90002026	CD4 on Terminally Differentiated CD4+ T cell	NA	public	2020	Orr<U+00F9> V	NA	NA	32929287	European	NA	2903	HG19/GRCh37	NA	NA	NA	NA	NA	1	14842283	0	NA
11166	11166	ebi-a-GCST90002054	CD8 on Central Memory CD8+ T cell	NA	public	2020	Orr<U+00F9> V	NA	NA	32929287	European	NA	2910	HG19/GRCh37	NA	NA	NA	NA	NA	1	14842706	0	NA
11183	11183	ebi-a-GCST90001934	CD25 on CD45RA+ CD4 not regulatory T cell	NA	public	2020	Orr<U+00F9> V	NA	NA	32929287	European	NA	3435	HG19/GRCh37	NA	NA	NA	NA	NA	1	15147117	0	NA
11204	11204	ebi-a-GCST90001763	CD20 on transitional B cell	NA	public	2020	Orr<U+00F9> V	NA	NA	32929287	European	NA	3657	HG19/GRCh37	NA	NA	NA	NA	NA	1	15048951	0	NA
11224	11224	ebi-a-GCST90001668	CD28+ CD45RA- CD8dim T cell %CD8dim T cell	NA	public	2020	Orr<U+00F9> V	NA	NA	32929287	European	NA	3440	HG19/GRCh37	NA	NA	NA	NA	NA	1	15147619	0	NA
11238	11238	ebi-a-GCST90001874	HVEM on Terminally Differentiated CD8+ T cell	NA	public	2020	Orr<U+00F9> V	NA	NA	32929287	European	NA	1247	HG19/GRCh37	NA	NA	NA	NA	NA	1	13730810	0	NA
11260	11260	ebi-a-GCST90001921	CD45 on HLA DR+ CD8+ T cell	NA	public	2020	Orr<U+00F9> V	NA	NA	32929287	European	NA	3060	HG19/GRCh37	NA	NA	NA	NA	NA	1	14891166	0	NA
11376	11376	ebi-a-GCST90002015	CCR2 on plasmacytoid Dendritic Cell	NA	public	2020	Orr<U+00F9> V	NA	NA	32929287	European	NA	2871	HG19/GRCh37	NA	NA	NA	NA	NA	1	14826842	0	NA
11410	11410	ebi-a-GCST90001458	Myeloid Dendritic Cell Absolute Count	NA	public	2020	Orr<U+00F9> V	NA	NA	32929287	European	NA	3387	HG19/GRCh37	NA	NA	NA	NA	NA	1	15136664	0	NA
11437	11437	ebi-a-GCST90001896	CD28 on CD28+ CD45RA+ CD8+ T cell	NA	public	2020	Orr<U+00F9> V	NA	NA	32929287	European	NA	2920	HG19/GRCh37	NA	NA	NA	NA	NA	1	14849646	0	NA
11525	11525	ebi-a-GCST90001684	CD127- CD8+ T cell Absolute Count	NA	public	2020	Orr<U+00F9> V	NA	NA	32929287	European	NA	3371	HG19/GRCh37	NA	NA	NA	NA	NA	1	15122502	0	NA
11623	11623	ebi-a-GCST90001599	CD4-CD8- T cell %T cell	NA	public	2020	Orr<U+00F9> V	NA	NA	32929287	European	NA	3668	HG19/GRCh37	NA	NA	NA	NA	NA	1	15198002	0	NA
11677	11677	ebi-a-GCST90001866	CD3 on CD39+ CD8+ T cell	NA	public	2020	Orr<U+00F9> V	NA	NA	32929287	European	NA	2914	HG19/GRCh37	NA	NA	NA	NA	NA	1	14847479	0	NA
11887	11887	ebi-a-GCST90001596	CD8dim T cell Absolute Count	NA	public	2020	Orr<U+00F9> V	NA	NA	32929287	European	NA	3652	HG19/GRCh37	NA	NA	NA	NA	NA	1	15195743	0	NA
11961	11961	ebi-a-GCST90001871	HVEM on T cell	NA	public	2020	Orr<U+00F9> V	NA	NA	32929287	European	NA	1247	HG19/GRCh37	NA	NA	NA	NA	NA	1	13730810	0	NA
11988	11988	ebi-a-GCST90002025	CD4 on Effector Memory CD4+ T cell	NA	public	2020	Orr<U+00F9> V	NA	NA	32929287	European	NA	2912	HG19/GRCh37	NA	NA	NA	NA	NA	1	14842970	0	NA
12079	12079	ebi-a-GCST90002121	CD8 on CD39+ CD8+ T cell	NA	public	2020	Orr<U+00F9> V	NA	NA	32929287	European	NA	2915	HG19/GRCh37	NA	NA	NA	NA	NA	1	14847499	0	NA
12211	12211	ebi-a-GCST90001491	CD39+ activated CD4 regulatory T cell %CD4 regulatory T cell	NA	public	2020	Orr<U+00F9> V	NA	NA	32929287	European	NA	3437	HG19/GRCh37	NA	NA	NA	NA	NA	1	15144196	0	NA
12242	12242	ebi-a-GCST90001535	CD45RA- CD4+ T cell %CD4+ T cell	NA	public	2020	Orr<U+00F9> V	NA	NA	32929287	European	NA	3427	HG19/GRCh37	NA	NA	NA	NA	NA	1	15141588	0	NA
12248	12248	ebi-a-GCST90001818	CD38 on IgD+ B cell	NA	public	2020	Orr<U+00F9> V	NA	NA	32929287	European	NA	3658	HG19/GRCh37	NA	NA	NA	NA	NA	1	15049131	0	NA
12305	12305	ebi-a-GCST90001917	CD45 on CD8+ T cell	NA	public	2020	Orr<U+00F9> V	NA	NA	32929287	European	NA	3113	HG19/GRCh37	NA	NA	NA	NA	NA	1	14903739	0	NA
12334	12334	ebi-a-GCST90001959	CD4 on HLA DR+ CD4+ T cell	NA	public	2020	Orr<U+00F9> V	NA	NA	32929287	European	NA	3060	HG19/GRCh37	NA	NA	NA	NA	NA	1	14891166	0	NA
12336	12336	ebi-a-GCST90002085	SSC-A on HLA DR+ CD4+ T cell	NA	public	2020	Orr<U+00F9> V	NA	NA	32929287	European	NA	3060	HG19/GRCh37	NA	NA	NA	NA	NA	1	14891166	0	NA
12368	12368	ebi-a-GCST90001635	CD8dim Natural Killer T %lymphocyte	NA	public	2020	Orr<U+00F9> V	NA	NA	32929287	European	NA	3668	HG19/GRCh37	NA	NA	NA	NA	NA	1	15198002	0	NA
12424	12424	ebi-a-GCST90001861	CD3 on CD28+ CD4+ T cell	NA	public	2020	Orr<U+00F9> V	NA	NA	32929287	European	NA	2919	HG19/GRCh37	NA	NA	NA	NA	NA	1	14849624	0	NA
12583	12583	ebi-a-GCST90001783	CD25 on IgD+ CD38+ B cell	NA	public	2020	Orr<U+00F9> V	NA	NA	32929287	European	NA	3656	HG19/GRCh37	NA	NA	NA	NA	NA	1	15048939	0	NA
12600	12600	ebi-a-GCST90001503	Activated & secreting CD4 regulatory T cell %CD4+ T cell	NA	public	2020	Orr<U+00F9> V	NA	NA	32929287	European	NA	3437	HG19/GRCh37	NA	NA	NA	NA	NA	1	15144196	0	NA
12672	12672	ebi-a-GCST90001551	Naive CD8+ T cell Absolute Count	NA	public	2020	Orr<U+00F9> V	NA	NA	32929287	European	NA	3395	HG19/GRCh37	NA	NA	NA	NA	NA	1	15129224	0	NA
12771	12771	ebi-a-GCST90001759	CD20 on naive-mature B cell	NA	public	2020	Orr<U+00F9> V	NA	NA	32929287	European	NA	3657	HG19/GRCh37	NA	NA	NA	NA	NA	1	15048951	0	NA
12779	12779	ebi-a-GCST90001482	Resting CD4 regulatory T cell %CD4+ T cell	NA	public	2020	Orr<U+00F9> V	NA	NA	32929287	European	NA	3437	HG19/GRCh37	NA	NA	NA	NA	NA	1	15144196	0	NA
12792	12792	ebi-a-GCST90002075	SSC-A on B cell	NA	public	2020	Orr<U+00F9> V	NA	NA	32929287	European	NA	3112	HG19/GRCh37	NA	NA	NA	NA	NA	1	14903706	0	NA
12892	12892	ebi-a-GCST90001873	HVEM on Effector Memory CD8+ T cell	NA	public	2020	Orr<U+00F9> V	NA	NA	32929287	European	NA	1247	HG19/GRCh37	NA	NA	NA	NA	NA	1	13730810	0	NA
12908	12908	ebi-a-GCST90002055	CD8 on naive CD8+ T cell	NA	public	2020	Orr<U+00F9> V	NA	NA	32929287	European	NA	2910	HG19/GRCh37	NA	NA	NA	NA	NA	1	14842727	0	NA
13036	13036	ebi-a-GCST90002109	HLA DR on CD33+ HLA DR+ CD14dim	NA	public	2020	Orr<U+00F9> V	NA	NA	32929287	European	NA	1578	HG19/GRCh37	NA	NA	NA	NA	NA	1	14127355	0	NA
13072	13072	ebi-a-GCST90001915	CD45 on T cell	NA	public	2020	Orr<U+00F9> V	NA	NA	32929287	European	NA	3113	HG19/GRCh37	NA	NA	NA	NA	NA	1	14903739	0	NA
13113	13113	ebi-a-GCST90001524	Granulocytic Myeloid-Derived Suppressor Cells Absolute Count	NA	public	2020	Orr<U+00F9> V	NA	NA	32929287	European	NA	1856	HG19/GRCh37	NA	NA	NA	NA	NA	1	14304213	0	NA
13177	13177	ebi-a-GCST90001931	CD127 on CD4+ T cell	NA	public	2020	Orr<U+00F9> V	NA	NA	32929287	European	NA	2920	HG19/GRCh37	NA	NA	NA	NA	NA	1	4642846	0	NA
13199	13199	ebi-a-GCST90001930	CD127 on CD28- CD8+ T cell	NA	public	2020	Orr<U+00F9> V	NA	NA	32929287	European	NA	2920	HG19/GRCh37	NA	NA	NA	NA	NA	1	14849646	0	NA
13208	13208	ebi-a-GCST90001755	CD20 on IgD- CD38- B cell	NA	public	2020	Orr<U+00F9> V	NA	NA	32929287	European	NA	3657	HG19/GRCh37	NA	NA	NA	NA	NA	1	15048951	0	NA
13323	13323	ebi-a-GCST90002116	HLA DR on B cell	NA	public	2020	Orr<U+00F9> V	NA	NA	32929287	European	NA	3060	HG19/GRCh37	NA	NA	NA	NA	NA	1	14891221	0	NA
13370	13370	ebi-a-GCST90001512	CD25++ CD45RA- CD4 not regulatory T cell %T cell	NA	public	2020	Orr<U+00F9> V	NA	NA	32929287	European	NA	3437	HG19/GRCh37	NA	NA	NA	NA	NA	1	15144196	0	NA
13373	13373	ebi-a-GCST90001605	T cell %leukocyte	NA	public	2020	Orr<U+00F9> V	NA	NA	32929287	European	NA	3669	HG19/GRCh37	NA	NA	NA	NA	NA	1	15198020	0	NA
13408	13408	ebi-a-GCST90002103	CD45RA on CD39+ resting CD4 regulatory T cell	NA	public	2020	Orr<U+00F9> V	NA	NA	32929287	European	NA	2650	HG19/GRCh37	NA	NA	NA	NA	NA	1	4490814	0	NA
13499	13499	ebi-a-GCST90001636	CD4-CD8- Natural Killer T Absolute Count	NA	public	2020	Orr<U+00F9> V	NA	NA	32929287	European	NA	3652	HG19/GRCh37	NA	NA	NA	NA	NA	1	4869779	0	NA
13547	13547	ebi-a-GCST90001936	CD25 on CD4 regulatory T cell	NA	public	2020	Orr<U+00F9> V	NA	NA	32929287	European	NA	3435	HG19/GRCh37	NA	NA	NA	NA	NA	1	15147117	0	NA
13572	13572	ebi-a-GCST90001543	Effector Memory CD4+ T cell %CD4+ T cell	NA	public	2020	Orr<U+00F9> V	NA	NA	32929287	European	NA	3427	HG19/GRCh37	NA	NA	NA	NA	NA	1	15141588	0	NA
13700	13700	ebi-a-GCST90001640	CD3- lymphocyte %lymphocyte	NA	public	2020	Orr<U+00F9> V	NA	NA	32929287	European	NA	3669	HG19/GRCh37	NA	NA	NA	NA	NA	1	8673844	0	NA
13782	13782	ebi-a-GCST90001789	CD25 on IgD- CD38dim B cell	NA	public	2020	Orr<U+00F9> V	NA	NA	32929287	European	NA	3657	HG19/GRCh37	NA	NA	NA	NA	NA	1	15048951	0	NA
13824	13824	ebi-a-GCST90001928	CD127 on CD28+ CD45RA- CD8+ T cell	NA	public	2020	Orr<U+00F9> V	NA	NA	32929287	European	NA	2920	HG19/GRCh37	NA	NA	NA	NA	NA	1	14849646	0	NA
13883	13883	ebi-a-GCST90001753	CD20 on IgD- CD24- B cell	NA	public	2020	Orr<U+00F9> V	NA	NA	32929287	European	NA	3657	HG19/GRCh37	NA	NA	NA	NA	NA	1	15048951	0	NA
13898	13898	ebi-a-GCST90001844	CD3 on Terminally Differentiated CD4+ T cell	NA	public	2020	Orr<U+00F9> V	NA	NA	32929287	European	NA	2903	HG19/GRCh37	NA	NA	NA	NA	NA	1	14697115	0	NA
13999	13999	ebi-a-GCST90001839	CD3 on Effector Memory CD8+ T cell	NA	public	2020	Orr<U+00F9> V	NA	NA	32929287	European	NA	2912	HG19/GRCh37	NA	NA	NA	NA	NA	1	14842970	0	NA
14046	14046	ebi-a-GCST90001676	CD28- CD25++ CD8+ T cell %T cell	NA	public	2020	Orr<U+00F9> V	NA	NA	32929287	European	NA	3162	HG19/GRCh37	NA	NA	NA	NA	NA	1	4376332	0	NA
14054	14054	ebi-a-GCST90001643	B cell %CD3- lymphocyte	NA	public	2020	Orr<U+00F9> V	NA	NA	32929287	European	NA	3669	HG19/GRCh37	NA	NA	NA	NA	NA	1	15198020	0	NA
14126	14126	ebi-a-GCST90001974	FSC-A on CD8+ T cell	NA	public	2020	Orr<U+00F9> V	NA	NA	32929287	European	NA	3113	HG19/GRCh37	NA	NA	NA	NA	NA	1	14903739	0	NA
14227	14227	ebi-a-GCST90001981	CD40 on CD14+ CD16+ monocyte	NA	public	2020	Orr<U+00F9> V	NA	NA	32929287	European	NA	3618	HG19/GRCh37	NA	NA	NA	NA	NA	1	15030660	0	NA
14267	14267	ebi-a-GCST90001485	CD39+ resting CD4 regulatory T cell %CD4 regulatory T cell	NA	public	2020	Orr<U+00F9> V	NA	NA	32929287	European	NA	3437	HG19/GRCh37	NA	NA	NA	NA	NA	1	15144196	0	NA
14285	14285	ebi-a-GCST90001628	HLA DR+ CD8+ T cell %T cell	NA	public	2020	Orr<U+00F9> V	NA	NA	32929287	European	NA	3595	HG19/GRCh37	NA	NA	NA	NA	NA	1	15160296	0	NA
14320	14320	ebi-a-GCST90001661	CD28- CD8dim T cell %T cell	NA	public	2020	Orr<U+00F9> V	NA	NA	32929287	European	NA	3440	HG19/GRCh37	NA	NA	NA	NA	NA	1	15147619	0	NA
14510	14510	ebi-a-GCST90002043	CD45 on CD33+ HLA DR+ CD14dim	NA	public	2020	Orr<U+00F9> V	NA	NA	32929287	European	NA	1578	HG19/GRCh37	NA	NA	NA	NA	NA	1	14127355	0	NA
14538	14538	ebi-a-GCST90001490	CD39+ activated CD4 regulatory T cell %activated CD4 regulatory T cell	NA	public	2020	Orr<U+00F9> V	NA	NA	32929287	European	NA	3437	HG19/GRCh37	NA	NA	NA	NA	NA	1	5914718	0	NA
14579	14579	ebi-a-GCST90001584	CD14- CD16+ monocyte %monocyte	NA	public	2020	Orr<U+00F9> V	NA	NA	32929287	European	NA	3629	HG19/GRCh37	NA	NA	NA	NA	NA	1	15038157	0	NA
14748	14748	ebi-a-GCST90001991	HLA DR on CD14+ monocyte	NA	public	2020	Orr<U+00F9> V	NA	NA	32929287	European	NA	3629	HG19/GRCh37	NA	NA	NA	NA	NA	1	15034296	0	NA
14818	14818	ebi-a-GCST90001793	CD25 on switched memory B cell	NA	public	2020	Orr<U+00F9> V	NA	NA	32929287	European	NA	3657	HG19/GRCh37	NA	NA	NA	NA	NA	1	15048951	0	NA
14883	14883	ebi-a-GCST90001444	CD20- CD38- B cell %lymphocyte	NA	public	2020	Orr<U+00F9> V	NA	NA	32929287	European	NA	3658	HG19/GRCh37	NA	NA	NA	NA	NA	1	15048964	0	NA
15127	15127	ebi-a-GCST90001462	CD62L- Dendritic Cell Absolute Count	NA	public	2020	Orr<U+00F9> V	NA	NA	32929287	European	NA	3387	HG19/GRCh37	NA	NA	NA	NA	NA	1	15136664	0	NA
15155	15155	ebi-a-GCST90001690	CD28+ CD45RA+ CD8+ T cell Absolute Count	NA	public	2020	Orr<U+00F9> V	NA	NA	32929287	European	NA	3408	HG19/GRCh37	NA	NA	NA	NA	NA	1	15135292	0	NA
15391	15391	ebi-a-GCST90001794	CD25 on IgD+ B cell	NA	public	2020	Orr<U+00F9> V	NA	NA	32929287	European	NA	3658	HG19/GRCh37	NA	NA	NA	NA	NA	1	15048965	0	NA
15443	15443	ebi-a-GCST90001747	CD20 on IgD+ CD24- B cell	NA	public	2020	Orr<U+00F9> V	NA	NA	32929287	European	NA	3657	HG19/GRCh37	NA	NA	NA	NA	NA	1	15048951	0	NA
15513	15513	ebi-a-GCST90001521	CD33+ HLA DR+ CD14dim %CD33+ HLA DR+	NA	public	2020	Orr<U+00F9> V	NA	NA	32929287	European	NA	1858	HG19/GRCh37	NA	NA	NA	NA	NA	1	14304991	0	NA
15517	15517	ebi-a-GCST90002118	CD8 on CD28+ CD45RA- CD8+ T cell	NA	public	2020	Orr<U+00F9> V	NA	NA	32929287	European	NA	2920	HG19/GRCh37	NA	NA	NA	NA	NA	1	14849646	0	NA
15608	15608	ebi-a-GCST90001893	CD28 on CD28+ CD45RA- CD8+ T cell	NA	public	2020	Orr<U+00F9> V	NA	NA	32929287	European	NA	2920	HG19/GRCh37	NA	NA	NA	NA	NA	1	14849646	0	NA
15691	15691	ebi-a-GCST90001657	CD28+ CD4-CD8- T cell Absolute Count	NA	public	2020	Orr<U+00F9> V	NA	NA	32929287	European	NA	3408	HG19/GRCh37	NA	NA	NA	NA	NA	1	15135292	0	NA
15693	15693	ebi-a-GCST90001689	CD28+ CD45RA+ CD8+ T cell %CD8+ T cell	NA	public	2020	Orr<U+00F9> V	NA	NA	32929287	European	NA	3440	HG19/GRCh37	NA	NA	NA	NA	NA	1	15147619	0	NA
15787	15787	ebi-a-GCST90002102	CD45RA on resting CD4 regulatory T cell	NA	public	2020	Orr<U+00F9> V	NA	NA	32929287	European	NA	2919	HG19/GRCh37	NA	NA	NA	NA	NA	1	14849628	0	NA
15912	15912	ebi-a-GCST90001627	HLA DR+ CD8+ T cell Absolute Count	NA	public	2020	Orr<U+00F9> V	NA	NA	32929287	European	NA	3579	HG19/GRCh37	NA	NA	NA	NA	NA	1	15158000	0	NA
15984	15984	ebi-a-GCST90001895	CD28 on CD28+ CD4-CD8- T cell	NA	public	2020	Orr<U+00F9> V	NA	NA	32929287	European	NA	2919	HG19/GRCh37	NA	NA	NA	NA	NA	1	929915	0	NA
15993	15993	ebi-a-GCST90001666	CD28+ CD45RA+ CD8dim T cell Absolute Count	NA	public	2020	Orr<U+00F9> V	NA	NA	32929287	European	NA	3408	HG19/GRCh37	NA	NA	NA	NA	NA	1	15135292	0	NA
16024	16024	ebi-a-GCST90002004	CCR2 on CD14+ CD16- monocyte	NA	public	2020	Orr<U+00F9> V	NA	NA	32929287	European	NA	3629	HG19/GRCh37	NA	NA	NA	NA	NA	1	15034296	0	NA
16067	16067	ebi-a-GCST90001711	BAFF-R on IgD- CD27- B cell	NA	public	2020	Orr<U+00F9> V	NA	NA	32929287	European	NA	3657	HG19/GRCh37	NA	NA	NA	NA	NA	1	15048951	0	NA
16100	16100	ebi-a-GCST90001824	IgD on IgD+ CD38+ B cell	NA	public	2020	Orr<U+00F9> V	NA	NA	32929287	European	NA	3656	HG19/GRCh37	NA	NA	NA	NA	NA	1	15048939	0	NA
16181	16181	ebi-a-GCST90001898	CD28 on CD4+ T cell	NA	public	2020	Orr<U+00F9> V	NA	NA	32929287	European	NA	2920	HG19/GRCh37	NA	NA	NA	NA	NA	1	14849646	0	NA
16216	16216	ebi-a-GCST90001516	Immature Myeloid-Derived Suppressor Cells %CD33dim HLA DR- CD66b-	NA	public	2020	Orr<U+00F9> V	NA	NA	32929287	European	NA	1857	HG19/GRCh37	NA	NA	NA	NA	NA	1	14304944	0	NA
16338	16338	ebi-a-GCST90001552	Naive CD8+ T cell %CD8+ T cell	NA	public	2020	Orr<U+00F9> V	NA	NA	32929287	European	NA	3427	HG19/GRCh37	NA	NA	NA	NA	NA	1	15141588	0	NA
16434	16434	ebi-a-GCST90001978	FSC-A on HLA DR+ CD8+ T cell	NA	public	2020	Orr<U+00F9> V	NA	NA	32929287	European	NA	3060	HG19/GRCh37	NA	NA	NA	NA	NA	1	14891166	0	NA
16438	16438	ebi-a-GCST90001675	CD28- CD127- CD25++ CD8+ T cell Absolute Count	NA	public	2020	Orr<U+00F9> V	NA	NA	32929287	European	NA	3130	HG19/GRCh37	NA	NA	NA	NA	NA	1	15027914	0	NA
16439	16439	ebi-a-GCST90001637	CD4-CD8- Natural Killer T %T cell	NA	public	2020	Orr<U+00F9> V	NA	NA	32929287	European	NA	3668	HG19/GRCh37	NA	NA	NA	NA	NA	1	15198002	0	NA
16467	16467	ebi-a-GCST90001885	CD16-CD56 on HLA DR+ Natural Killer	NA	public	2020	Orr<U+00F9> V	NA	NA	32929287	European	NA	2971	HG19/GRCh37	NA	NA	NA	NA	NA	1	14858184	0	NA
16486	16486	ebi-a-GCST90001426	IgD- CD38dim B cell %lymphocyte	NA	public	2020	Orr<U+00F9> V	NA	NA	32929287	European	NA	3656	HG19/GRCh37	NA	NA	NA	NA	NA	1	15048937	0	NA
16511	16511	ebi-a-GCST90001576	Transitional B cell %B cell	NA	public	2020	Orr<U+00F9> V	NA	NA	32929287	European	NA	3657	HG19/GRCh37	NA	NA	NA	NA	NA	1	15048951	0	NA
16551	16551	ebi-a-GCST90002022	CD4 on CD4+ T cell	NA	public	2020	Orr<U+00F9> V	NA	NA	32929287	European	NA	2912	HG19/GRCh37	NA	NA	NA	NA	NA	1	14842970	0	NA
16553	16553	ebi-a-GCST90001700	CD45RA+ CD28- CD8+ T cell %T cell	NA	public	2020	Orr<U+00F9> V	NA	NA	32929287	European	NA	3425	HG19/GRCh37	NA	NA	NA	NA	NA	1	15138016	0	NA
16589	16589	ebi-a-GCST90001713	BAFF-R on IgD- CD38+ B cell	NA	public	2020	Orr<U+00F9> V	NA	NA	32929287	European	NA	3659	HG19/GRCh37	NA	NA	NA	NA	NA	1	15049184	0	NA
16591	16591	ebi-a-GCST90001450	CD62L- monocyte Absolute Count	NA	public	2020	Orr<U+00F9> V	NA	NA	32929287	European	NA	3019	HG19/GRCh37	NA	NA	NA	NA	NA	1	14981120	0	NA
16606	16606	ebi-a-GCST90001418	CD24+ CD27+ B cell Absolute Count	NA	public	2020	Orr<U+00F9> V	NA	NA	32929287	European	NA	3656	HG19/GRCh37	NA	NA	NA	NA	NA	1	15048937	0	NA
16627	16627	ebi-a-GCST90001992	CCR2 on CD14+ CD16+ monocyte	NA	public	2020	Orr<U+00F9> V	NA	NA	32929287	European	NA	3618	HG19/GRCh37	NA	NA	NA	NA	NA	1	15030660	0	NA
16686	16686	ebi-a-GCST90002090	CD11c on granulocyte	NA	public	2020	Orr<U+00F9> V	NA	NA	32929287	European	NA	2850	HG19/GRCh37	NA	NA	NA	NA	NA	1	14821110	0	NA
16805	16805	ebi-a-GCST90001879	HVEM on Terminally Differentiated CD4+ T cell	NA	public	2020	Orr<U+00F9> V	NA	NA	32929287	European	NA	1245	HG19/GRCh37	NA	NA	NA	NA	NA	1	13726986	0	NA
16819	16819	ebi-a-GCST90001423	CD20- CD38- B cell Absolute Count	NA	public	2020	Orr<U+00F9> V	NA	NA	32929287	European	NA	3658	HG19/GRCh37	NA	NA	NA	NA	NA	1	15048964	0	NA
16836	16836	ebi-a-GCST90001510	CD25++ CD45RA- CD4 not regulatory T cell Absolute Count	NA	public	2020	Orr<U+00F9> V	NA	NA	32929287	European	NA	3405	HG19/GRCh37	NA	NA	NA	NA	NA	1	15131843	0	NA
17009	17009	ebi-a-GCST90001906	CD86 on granulocyte	NA	public	2020	Orr<U+00F9> V	NA	NA	32929287	European	NA	2848	HG19/GRCh37	NA	NA	NA	NA	NA	1	14820992	0	NA
17176	17176	ebi-a-GCST90002059	CD8 on Natural Killer T	NA	public	2020	Orr<U+00F9> V	NA	NA	32929287	European	NA	3103	HG19/GRCh37	NA	NA	NA	NA	NA	1	14901615	0	NA
17224	17224	ebi-a-GCST90001855	CD3 on secreting CD4 regulatory T cell	NA	public	2020	Orr<U+00F9> V	NA	NA	32929287	European	NA	2919	HG19/GRCh37	NA	NA	NA	NA	NA	1	14849624	0	NA
17253	17253	ebi-a-GCST90001415	IgD+ CD24- B cell %B cell	NA	public	2020	Orr<U+00F9> V	NA	NA	32929287	European	NA	3657	HG19/GRCh37	NA	NA	NA	NA	NA	1	15048951	0	NA
17268	17268	ebi-a-GCST90001593	CD8+ T cell %T cell	NA	public	2020	Orr<U+00F9> V	NA	NA	32929287	European	NA	3668	HG19/GRCh37	NA	NA	NA	NA	NA	1	15198002	0	NA
17374	17374	ebi-a-GCST90001612	CD8dim T cell %leukocyte	NA	public	2020	Orr<U+00F9> V	NA	NA	32929287	European	NA	3668	HG19/GRCh37	NA	NA	NA	NA	NA	1	15198002	0	NA
17420	17420	ebi-a-GCST90001699	CD45RA+ CD28- CD8+ T cell %CD8+ T cell	NA	public	2020	Orr<U+00F9> V	NA	NA	32929287	European	NA	3425	HG19/GRCh37	NA	NA	NA	NA	NA	1	15138016	0	NA
17523	17523	ebi-a-GCST90002001	CD64 on CD14- CD16-	NA	public	2020	Orr<U+00F9> V	NA	NA	32929287	European	NA	3622	HG19/GRCh37	NA	NA	NA	NA	NA	1	15031257	0	NA
17524	17524	ebi-a-GCST90001396	IgD+ CD38- B cell Absolute Count	NA	public	2020	Orr<U+00F9> V	NA	NA	32929287	European	NA	3656	HG19/GRCh37	NA	NA	NA	NA	NA	1	14993920	0	NA
17799	17799	ebi-a-GCST90001574	Terminally Differentiated CD4-CD8- T cell %T cell	NA	public	2020	Orr<U+00F9> V	NA	NA	32929287	European	NA	3427	HG19/GRCh37	NA	NA	NA	NA	NA	1	15141588	0	NA
17803	17803	ebi-a-GCST90001497	CD39+ secreting CD4 regulatory T cell %CD4 regulatory T cell	NA	public	2020	Orr<U+00F9> V	NA	NA	32929287	European	NA	3437	HG19/GRCh37	NA	NA	NA	NA	NA	1	15144196	0	NA
17897	17897	ebi-a-GCST90002076	SSC-A on Natural Killer	NA	public	2020	Orr<U+00F9> V	NA	NA	32929287	European	NA	3113	HG19/GRCh37	NA	NA	NA	NA	NA	1	14903739	0	NA
17921	17921	ebi-a-GCST90001653	CD28- CD4-CD8- T cell %CD4-CD8- T cell	NA	public	2020	Orr<U+00F9> V	NA	NA	32929287	European	NA	3440	HG19/GRCh37	NA	NA	NA	NA	NA	1	15147619	0	NA
17983	17983	ebi-a-GCST90001775	CD25 on B cell	NA	public	2020	Orr<U+00F9> V	NA	NA	32929287	European	NA	3660	HG19/GRCh37	NA	NA	NA	NA	NA	1	15049199	0	NA
18006	18006	ebi-a-GCST90001797	CD27 on CD20- CD38- B cell	NA	public	2020	Orr<U+00F9> V	NA	NA	32929287	European	NA	3592	HG19/GRCh37	NA	NA	NA	NA	NA	1	15030398	0	NA
18132	18132	ebi-a-GCST90001964	FSC-A on plasmacytoid Dendritic Cell	NA	public	2020	Orr<U+00F9> V	NA	NA	32929287	European	NA	2872	HG19/GRCh37	NA	NA	NA	NA	NA	1	14829782	0	NA
18184	18184	ebi-a-GCST90001456	CD11c+ HLA DR++ monocyte Absolute Count	NA	public	2020	Orr<U+00F9> V	NA	NA	32929287	European	NA	3019	HG19/GRCh37	NA	NA	NA	NA	NA	1	14981416	0	NA
18260	18260	ebi-a-GCST90001832	CD62L on CD62L+ plasmacytoid Dendritic Cell	NA	public	2020	Orr<U+00F9> V	NA	NA	32929287	European	NA	2872	HG19/GRCh37	NA	NA	NA	NA	NA	1	14829782	0	NA
18308	18308	ebi-a-GCST90001994	CX3CR1 on CD14- CD16-	NA	public	2020	Orr<U+00F9> V	NA	NA	32929287	European	NA	3590	HG19/GRCh37	NA	NA	NA	NA	NA	1	15023496	0	NA
18441	18441	ebi-a-GCST90001995	CX3CR1 on monocyte	NA	public	2020	Orr<U+00F9> V	NA	NA	32929287	European	NA	3590	HG19/GRCh37	NA	NA	NA	NA	NA	1	15023496	0	NA
18481	18481	ebi-a-GCST90001905	CD86 on monocyte	NA	public	2020	Orr<U+00F9> V	NA	NA	32929287	European	NA	2850	HG19/GRCh37	NA	NA	NA	NA	NA	1	14821110	0	NA
18575	18575	ebi-a-GCST90002050	CD45 on CD33dim HLA DR-	NA	public	2020	Orr<U+00F9> V	NA	NA	32929287	European	NA	1559	HG19/GRCh37	NA	NA	NA	NA	NA	1	14116552	0	NA
18801	18801	ebi-a-GCST90001632	CD8+ Natural Killer T %lymphocyte	NA	public	2020	Orr<U+00F9> V	NA	NA	32929287	European	NA	3668	HG19/GRCh37	NA	NA	NA	NA	NA	1	15198002	0	NA
18877	18877	ebi-a-GCST90001564	Central Memory CD4-CD8- T cell %CD4-CD8- T cell	NA	public	2020	Orr<U+00F9> V	NA	NA	32929287	European	NA	3427	HG19/GRCh37	NA	NA	NA	NA	NA	1	15141588	0	NA
18968	18968	ebi-a-GCST90001400	IgD+ B cell Absolute Count	NA	public	2020	Orr<U+00F9> V	NA	NA	32929287	European	NA	3657	HG19/GRCh37	NA	NA	NA	NA	NA	1	15048951	0	NA
19032	19032	ebi-a-GCST90001999	PDL-1 on CD14- CD16+ monocyte	NA	public	2020	Orr<U+00F9> V	NA	NA	32929287	European	NA	3621	HG19/GRCh37	NA	NA	NA	NA	NA	1	15029878	0	NA
19044	19044	ebi-a-GCST90001776	CD25 on CD20- CD38- B cell	NA	public	2020	Orr<U+00F9> V	NA	NA	32929287	European	NA	3505	HG19/GRCh37	NA	NA	NA	NA	NA	1	15014292	0	NA
19058	19058	ebi-a-GCST90001947	CD33 on CD33+ HLA DR+ CD14dim	NA	public	2020	Orr<U+00F9> V	NA	NA	32929287	European	NA	1577	HG19/GRCh37	NA	NA	NA	NA	NA	1	14127271	0	NA
19077	19077	ebi-a-GCST90001909	CD45 on CD14+ monocyte	NA	public	2020	Orr<U+00F9> V	NA	NA	32929287	European	NA	3112	HG19/GRCh37	NA	NA	NA	NA	NA	1	14903652	0	NA
19141	19141	ebi-a-GCST90002046	CD45 on CD33- HLA DR+	NA	public	2020	Orr<U+00F9> V	NA	NA	32929287	European	NA	1635	HG19/GRCh37	NA	NA	NA	NA	NA	1	14155839	0	NA
19243	19243	ebi-a-GCST90001514	Hematopoietic Stem Cell Absolute Count	NA	public	2020	Orr<U+00F9> V	NA	NA	32929287	European	NA	1858	HG19/GRCh37	NA	NA	NA	NA	NA	1	14304991	0	NA
19284	19284	ebi-a-GCST90002065	CD4 on CD39+ resting CD4 regulatory T cell	NA	public	2020	Orr<U+00F9> V	NA	NA	32929287	European	NA	2650	HG19/GRCh37	NA	NA	NA	NA	NA	1	14779430	0	NA
19400	19400	ebi-a-GCST90002101	CD45RA on Terminally Differentiated CD8+ T cell	NA	public	2020	Orr<U+00F9> V	NA	NA	32929287	European	NA	2911	HG19/GRCh37	NA	NA	NA	NA	NA	1	14842950	0	NA
19446	19446	ebi-a-GCST90002072	SSC-A on plasmacytoid Dendritic Cell	NA	public	2020	Orr<U+00F9> V	NA	NA	32929287	European	NA	2872	HG19/GRCh37	NA	NA	NA	NA	NA	1	14829782	0	NA
19488	19488	ebi-a-GCST90001970	FSC-A on HLA DR+ Natural Killer	NA	public	2020	Orr<U+00F9> V	NA	NA	32929287	European	NA	2971	HG19/GRCh37	NA	NA	NA	NA	NA	1	14858184	0	NA
19678	19678	ebi-a-GCST90001568	Naive CD4-CD8- T cell %T cell	NA	public	2020	Orr<U+00F9> V	NA	NA	32929287	European	NA	3427	HG19/GRCh37	NA	NA	NA	NA	NA	1	15141588	0	NA
19718	19718	ebi-a-GCST90001642	B cell Absolute Count	NA	public	2020	Orr<U+00F9> V	NA	NA	32929287	European	NA	3653	HG19/GRCh37	NA	NA	NA	NA	NA	1	15195758	0	NA
19721	19721	ebi-a-GCST90001837	CD66b on Granulocytic Myeloid-Derived Suppressor Cells	NA	public	2020	Orr<U+00F9> V	NA	NA	32929287	European	NA	1244	HG19/GRCh37	NA	NA	NA	NA	NA	1	13834170	0	NA
19814	19814	ebi-a-GCST90001827	IgD on IgD+ B cell	NA	public	2020	Orr<U+00F9> V	NA	NA	32929287	European	NA	3657	HG19/GRCh37	NA	NA	NA	NA	NA	1	15048937	0	NA
19960	19960	ebi-a-GCST90002018	CCR2 on granulocyte	NA	public	2020	Orr<U+00F9> V	NA	NA	32929287	European	NA	2850	HG19/GRCh37	NA	NA	NA	NA	NA	1	14821110	0	NA
20106	20106	ebi-a-GCST90001603	T cell Absolute Count	NA	public	2020	Orr<U+00F9> V	NA	NA	32929287	European	NA	3653	HG19/GRCh37	NA	NA	NA	NA	NA	1	15195758	0	NA
20125	20125	ebi-a-GCST90001677	CD28- CD25++ CD8+ T cell %CD8+ T cell	NA	public	2020	Orr<U+00F9> V	NA	NA	32929287	European	NA	3162	HG19/GRCh37	NA	NA	NA	NA	NA	1	15041080	0	NA
20144	20144	ebi-a-GCST90002011	CD64 on CD14+ CD16+ monocyte	NA	public	2020	Orr<U+00F9> V	NA	NA	32929287	European	NA	3611	HG19/GRCh37	NA	NA	NA	NA	NA	1	14109235	0	NA
20217	20217	ebi-a-GCST90001430	IgD+ CD38dim B cell %lymphocyte	NA	public	2020	Orr<U+00F9> V	NA	NA	32929287	European	NA	3656	HG19/GRCh37	NA	NA	NA	NA	NA	1	15048937	0	NA
20219	20219	ebi-a-GCST90001541	Naive CD4+ T cell %CD4+ T cell	NA	public	2020	Orr<U+00F9> V	NA	NA	32929287	European	NA	3427	HG19/GRCh37	NA	NA	NA	NA	NA	1	15141588	0	NA
20243	20243	ebi-a-GCST90001735	CD19 on IgD- CD38dim B cell	NA	public	2020	Orr<U+00F9> V	NA	NA	32929287	European	NA	3657	HG19/GRCh37	NA	NA	NA	NA	NA	1	15048951	0	NA
20281	20281	ebi-a-GCST90002077	SSC-A on HLA DR+ Natural Killer	NA	public	2020	Orr<U+00F9> V	NA	NA	32929287	European	NA	2971	HG19/GRCh37	NA	NA	NA	NA	NA	1	14858184	0	NA
20428	20428	ebi-a-GCST90001937	CD25 on resting CD4 regulatory T cell	NA	public	2020	Orr<U+00F9> V	NA	NA	32929287	European	NA	3434	HG19/GRCh37	NA	NA	NA	NA	NA	1	15147104	0	NA
20591	20591	ebi-a-GCST90002039	CD80 on monocyte	NA	public	2020	Orr<U+00F9> V	NA	NA	32929287	European	NA	2850	HG19/GRCh37	NA	NA	NA	NA	NA	1	14821110	0	NA
20691	20691	ebi-a-GCST90001941	CD25 on secreting CD4 regulatory T cell	NA	public	2020	Orr<U+00F9> V	NA	NA	32929287	European	NA	3435	HG19/GRCh37	NA	NA	NA	NA	NA	1	15147117	0	NA
20772	20772	ebi-a-GCST90001562	CD45RA+ CD8+ T cell %T cell	NA	public	2020	Orr<U+00F9> V	NA	NA	32929287	European	NA	3427	HG19/GRCh37	NA	NA	NA	NA	NA	1	15141588	0	NA
20803	20803	ebi-a-GCST90001845	CD3 on CD45RA- CD4+ T cell	NA	public	2020	Orr<U+00F9> V	NA	NA	32929287	European	NA	2911	HG19/GRCh37	NA	NA	NA	NA	NA	1	14842747	0	NA
20835	20835	ebi-a-GCST90001910	CD45 on B cell	NA	public	2020	Orr<U+00F9> V	NA	NA	32929287	European	NA	3112	HG19/GRCh37	NA	NA	NA	NA	NA	1	14903706	0	NA
20866	20866	ebi-a-GCST90001830	BAFF-R on CD20- B cell	NA	public	2020	Orr<U+00F9> V	NA	NA	32929287	European	NA	3648	HG19/GRCh37	NA	NA	NA	NA	NA	1	13966232	0	NA
20938	20938	ebi-a-GCST90001774	CD24 on transitional B cell	NA	public	2020	Orr<U+00F9> V	NA	NA	32929287	European	NA	3656	HG19/GRCh37	NA	NA	NA	NA	NA	1	15048923	0	NA
21077	21077	ebi-a-GCST90001452	CD11c+ CD62L- monocyte Absolute Count	NA	public	2020	Orr<U+00F9> V	NA	NA	32929287	European	NA	3017	HG19/GRCh37	NA	NA	NA	NA	NA	1	14980974	0	NA
21178	21178	ebi-a-GCST90002111	HLA DR on CD33dim HLA DR+ CD11b-	NA	public	2020	Orr<U+00F9> V	NA	NA	32929287	European	NA	1635	HG19/GRCh37	NA	NA	NA	NA	NA	1	14155839	0	NA
21204	21204	ebi-a-GCST90001416	IgD+ CD24- B cell Absolute Count	NA	public	2020	Orr<U+00F9> V	NA	NA	32929287	European	NA	3656	HG19/GRCh37	NA	NA	NA	NA	NA	1	15048937	0	NA
21271	21271	ebi-a-GCST90001810	CD38 on CD3- CD19-	NA	public	2020	Orr<U+00F9> V	NA	NA	32929287	European	NA	1834	HG19/GRCh37	NA	NA	NA	NA	NA	1	14180911	0	NA
21272	21272	ebi-a-GCST90001499	Activated & resting CD4 regulatory T cell %CD4 regulatory T cell	NA	public	2020	Orr<U+00F9> V	NA	NA	32929287	European	NA	3437	HG19/GRCh37	NA	NA	NA	NA	NA	1	15144196	0	NA
21289	21289	ebi-a-GCST90002034	CD39 on monocyte	NA	public	2020	Orr<U+00F9> V	NA	NA	32929287	European	NA	2909	HG19/GRCh37	NA	NA	NA	NA	NA	1	14848657	0	NA
21309	21309	ebi-a-GCST90001820	IgD on IgD+ CD24+ B cell	NA	public	2020	Orr<U+00F9> V	NA	NA	32929287	European	NA	3656	HG19/GRCh37	NA	NA	NA	NA	NA	1	15048891	0	NA
21470	21470	ebi-a-GCST90001441	IgD+ CD24- B cell %lymphocyte	NA	public	2020	Orr<U+00F9> V	NA	NA	32929287	European	NA	3656	HG19/GRCh37	NA	NA	NA	NA	NA	1	15048937	0	NA
21549	21549	ebi-a-GCST90001808	CD27 on switched memory B cell	NA	public	2020	Orr<U+00F9> V	NA	NA	32929287	European	NA	3657	HG19/GRCh37	NA	NA	NA	NA	NA	1	15048951	0	NA
21573	21573	ebi-a-GCST90001951	CD33 on CD66b++ myeloid cell	NA	public	2020	Orr<U+00F9> V	NA	NA	32929287	European	NA	1464	HG19/GRCh37	NA	NA	NA	NA	NA	1	14033777	0	NA
21575	21575	ebi-a-GCST90001654	CD28- CD4-CD8- T cell Absolute Count	NA	public	2020	Orr<U+00F9> V	NA	NA	32929287	European	NA	3408	HG19/GRCh37	NA	NA	NA	NA	NA	1	15135292	0	NA
21659	21659	ebi-a-GCST90002082	SSC-A on CD8+ T cell	NA	public	2020	Orr<U+00F9> V	NA	NA	32929287	European	NA	3113	HG19/GRCh37	NA	NA	NA	NA	NA	1	14903739	0	NA
21663	21663	ebi-a-GCST90001764	CD24 on CD24+ CD27+ B cell	NA	public	2020	Orr<U+00F9> V	NA	NA	32929287	European	NA	3654	HG19/GRCh37	NA	NA	NA	NA	NA	1	4335912	0	NA
21675	21675	ebi-a-GCST90002074	SSC-A on CD14+ monocyte	NA	public	2020	Orr<U+00F9> V	NA	NA	32929287	European	NA	3112	HG19/GRCh37	NA	NA	NA	NA	NA	1	14903652	0	NA
21702	21702	ebi-a-GCST90001537	Central Memory CD4+ T cell Absolute Count	NA	public	2020	Orr<U+00F9> V	NA	NA	32929287	European	NA	3395	HG19/GRCh37	NA	NA	NA	NA	NA	1	15129224	0	NA
21731	21731	ebi-a-GCST90001815	CD38 on IgD- CD38dim B cell	NA	public	2020	Orr<U+00F9> V	NA	NA	32929287	European	NA	3657	HG19/GRCh37	NA	NA	NA	NA	NA	1	15048951	0	NA
21781	21781	ebi-a-GCST90001680	CD25++ CD8+ T cell %CD8+ T cell	NA	public	2020	Orr<U+00F9> V	NA	NA	32929287	European	NA	3162	HG19/GRCh37	NA	NA	NA	NA	NA	1	15041080	0	NA
21782	21782	ebi-a-GCST90001486	Activated CD4 regulatory T cell Absolute Count	NA	public	2020	Orr<U+00F9> V	NA	NA	32929287	European	NA	3405	HG19/GRCh37	NA	NA	NA	NA	NA	1	15131843	0	NA
21876	21876	ebi-a-GCST90001629	HLA DR+ CD8+ T cell %lymphocyte	NA	public	2020	Orr<U+00F9> V	NA	NA	32929287	European	NA	3595	HG19/GRCh37	NA	NA	NA	NA	NA	1	15160296	0	NA
21889	21889	ebi-a-GCST90002032	CD39 on CD39+ CD4+ T cell	NA	public	2020	Orr<U+00F9> V	NA	NA	32929287	European	NA	2920	HG19/GRCh37	NA	NA	NA	NA	NA	1	14849646	0	NA
21972	21972	ebi-a-GCST90001786	CD25 on IgD- CD27- B cell	NA	public	2020	Orr<U+00F9> V	NA	NA	32929287	European	NA	3651	HG19/GRCh37	NA	NA	NA	NA	NA	1	15048044	0	NA
22022	22022	ebi-a-GCST90001493	Secreting CD4 regulatory T cell %CD4 regulatory T cell	NA	public	2020	Orr<U+00F9> V	NA	NA	32929287	European	NA	3437	HG19/GRCh37	NA	NA	NA	NA	NA	1	15144196	0	NA
22175	22175	ebi-a-GCST90001790	CD25 on memory B cell	NA	public	2020	Orr<U+00F9> V	NA	NA	32929287	European	NA	3657	HG19/GRCh37	NA	NA	NA	NA	NA	1	15048951	0	NA
22486	22486	ebi-a-GCST90001638	CD4-CD8- Natural Killer T %lymphocyte	NA	public	2020	Orr<U+00F9> V	NA	NA	32929287	European	NA	3668	HG19/GRCh37	NA	NA	NA	NA	NA	1	15198002	0	NA
22496	22496	ebi-a-GCST90002014	CCR2 on CD62L+ myeloid Dendritic Cell	NA	public	2020	Orr<U+00F9> V	NA	NA	32929287	European	NA	2870	HG19/GRCh37	NA	NA	NA	NA	NA	1	14824404	0	NA
22542	22542	ebi-a-GCST90001948	CD33 on CD33dim HLA DR+ CD11b+	NA	public	2020	Orr<U+00F9> V	NA	NA	32929287	European	NA	1633	HG19/GRCh37	NA	NA	NA	NA	NA	1	14155400	0	NA
22644	22644	ebi-a-GCST90001811	CD38 on IgD+ CD24- B cell	NA	public	2020	Orr<U+00F9> V	NA	NA	32929287	European	NA	3656	HG19/GRCh37	NA	NA	NA	NA	NA	1	15048942	0	NA
22645	22645	ebi-a-GCST90001819	CD38 on transitional B cell	NA	public	2020	Orr<U+00F9> V	NA	NA	32929287	European	NA	3657	HG19/GRCh37	NA	NA	NA	NA	NA	1	15048951	0	NA
22666	22666	ebi-a-GCST90001960	CD25 on CD4+ T cell	NA	public	2020	Orr<U+00F9> V	NA	NA	32929287	European	NA	2920	HG19/GRCh37	NA	NA	NA	NA	NA	1	14849646	0	NA
22877	22877	ebi-a-GCST90001886	CD28 on CD39+ activated CD4 regulatory T cell	NA	public	2020	Orr<U+00F9> V	NA	NA	32929287	European	NA	2920	HG19/GRCh37	NA	NA	NA	NA	NA	1	14849646	0	NA
22907	22907	ebi-a-GCST90001620	HLA DR+ T cell%lymphocyte	NA	public	2020	Orr<U+00F9> V	NA	NA	32929287	European	NA	3596	HG19/GRCh37	NA	NA	NA	NA	NA	1	15160312	0	NA
23002	23002	ebi-a-GCST90001435	Plasma Blast-Plasma Cell %lymphocyte	NA	public	2020	Orr<U+00F9> V	NA	NA	32929287	European	NA	3657	HG19/GRCh37	NA	NA	NA	NA	NA	1	15049159	0	NA
23234	23234	ebi-a-GCST90001812	CD38 on IgD+ CD38+ B cell	NA	public	2020	Orr<U+00F9> V	NA	NA	32929287	European	NA	3652	HG19/GRCh37	NA	NA	NA	NA	NA	1	15048852	0	NA
23280	23280	ebi-a-GCST90002053	CD45 on CD33+ HLA DR+	NA	public	2020	Orr<U+00F9> V	NA	NA	32929287	European	NA	1580	HG19/GRCh37	NA	NA	NA	NA	NA	1	14129891	0	NA
23393	23393	ebi-a-GCST90002066	CD4 on activated CD4 regulatory T cell	NA	public	2020	Orr<U+00F9> V	NA	NA	32929287	European	NA	2920	HG19/GRCh37	NA	NA	NA	NA	NA	1	14849646	0	NA
23407	23407	ebi-a-GCST90001413	IgD- CD24- B cell %B cell	NA	public	2020	Orr<U+00F9> V	NA	NA	32929287	European	NA	3657	HG19/GRCh37	NA	NA	NA	NA	NA	1	15048951	0	NA
23428	23428	ebi-a-GCST90001509	CD25++ CD45RA+ CD4 not regulatory T cell %T cell	NA	public	2020	Orr<U+00F9> V	NA	NA	32929287	European	NA	3437	HG19/GRCh37	NA	NA	NA	NA	NA	1	15144196	0	NA
23454	23454	ebi-a-GCST90001996	CX3CR1 on CD14+ CD16+ monocyte	NA	public	2020	Orr<U+00F9> V	NA	NA	32929287	European	NA	3579	HG19/GRCh37	NA	NA	NA	NA	NA	1	15019836	0	NA
23557	23557	ebi-a-GCST90001870	CD34 on Hematopoietic Stem Cell	NA	public	2020	Orr<U+00F9> V	NA	NA	32929287	European	NA	1634	HG19/GRCh37	NA	NA	NA	NA	NA	1	14155797	0	NA
23590	23590	ebi-a-GCST90001761	CD20 on switched memory B cell	NA	public	2020	Orr<U+00F9> V	NA	NA	32929287	European	NA	3657	HG19/GRCh37	NA	NA	NA	NA	NA	1	15048951	0	NA
23592	23592	ebi-a-GCST90001780	CD25 on IgD+ CD38- B cell	NA	public	2020	Orr<U+00F9> V	NA	NA	32929287	European	NA	3642	HG19/GRCh37	NA	NA	NA	NA	NA	1	15045564	0	NA
23654	23654	ebi-a-GCST90001731	CD19 on IgD- CD24- B cell	NA	public	2020	Orr<U+00F9> V	NA	NA	32929287	European	NA	3655	HG19/GRCh37	NA	NA	NA	NA	NA	1	15045985	0	NA
23736	23736	ebi-a-GCST90001494	Secreting CD4 regulatory T cell %CD4+ T cell	NA	public	2020	Orr<U+00F9> V	NA	NA	32929287	European	NA	3437	HG19/GRCh37	NA	NA	NA	NA	NA	1	11545969	0	NA
24297	24297	ebi-a-GCST90002095	CD11b on CD33dim HLA DR-	NA	public	2020	Orr<U+00F9> V	NA	NA	32929287	European	NA	1559	HG19/GRCh37	NA	NA	NA	NA	NA	1	14116552	0	NA
24344	24344	ebi-a-GCST90001782	CD25 on IgD+ CD38- unswitched memory B cell	NA	public	2020	Orr<U+00F9> V	NA	NA	32929287	European	NA	1837	HG19/GRCh37	NA	NA	NA	NA	NA	1	14185043	0	NA
24386	24386	ebi-a-GCST90001425	IgD- CD38+ B cell %lymphocyte	NA	public	2020	Orr<U+00F9> V	NA	NA	32929287	European	NA	3656	HG19/GRCh37	NA	NA	NA	NA	NA	1	15048937	0	NA
24455	24455	ebi-a-GCST90001715	BAFF-R on memory B cell	NA	public	2020	Orr<U+00F9> V	NA	NA	32929287	European	NA	3657	HG19/GRCh37	NA	NA	NA	NA	NA	1	15048951	0	NA
24570	24570	ebi-a-GCST90002031	CD39 on CD39+ secreting CD4 regulatory T cell	NA	public	2020	Orr<U+00F9> V	NA	NA	32929287	European	NA	2920	HG19/GRCh37	NA	NA	NA	NA	NA	1	14849646	0	NA
24638	24638	ebi-a-GCST90002105	HLA DR on plasmacytoid Dendritic Cell	NA	public	2020	Orr<U+00F9> V	NA	NA	32929287	European	NA	2872	HG19/GRCh37	NA	NA	NA	NA	NA	1	14829782	0	NA
24647	24647	ebi-a-GCST90001800	CD27 on IgD+ CD24+ B cell	NA	public	2020	Orr<U+00F9> V	NA	NA	32929287	European	NA	3656	HG19/GRCh37	NA	NA	NA	NA	NA	1	15048938	0	NA
24724	24724	ebi-a-GCST90001725	CD19 on IgD+ CD24- B cell	NA	public	2020	Orr<U+00F9> V	NA	NA	32929287	European	NA	3656	HG19/GRCh37	NA	NA	NA	NA	NA	1	15046318	0	NA
24808	24808	ebi-a-GCST90001703	BAFF-R on IgD+ CD24+ B cell	NA	public	2020	Orr<U+00F9> V	NA	NA	32929287	European	NA	3657	HG19/GRCh37	NA	NA	NA	NA	NA	1	15048951	0	NA
24812	24812	ebi-a-GCST90001459	Myeloid Dendritic Cell %Dendritic Cell	NA	public	2020	Orr<U+00F9> V	NA	NA	32929287	European	NA	3410	HG19/GRCh37	NA	NA	NA	NA	NA	1	15143298	0	NA
24932	24932	ebi-a-GCST90001645	Natural Killer Absolute Count	NA	public	2020	Orr<U+00F9> V	NA	NA	32929287	European	NA	3653	HG19/GRCh37	NA	NA	NA	NA	NA	1	15195758	0	NA
24991	24991	ebi-a-GCST90001949	CD33 on CD33dim HLA DR+ CD11b-	NA	public	2020	Orr<U+00F9> V	NA	NA	32929287	European	NA	1634	HG19/GRCh37	NA	NA	NA	NA	NA	1	14155757	0	NA
25005	25005	ebi-a-GCST90001607	CD8+ T cell %leukocyte	NA	public	2020	Orr<U+00F9> V	NA	NA	32929287	European	NA	3668	HG19/GRCh37	NA	NA	NA	NA	NA	1	15198002	0	NA
25038	25038	ebi-a-GCST90001429	IgD+ CD38+ B cell %lymphocyte	NA	public	2020	Orr<U+00F9> V	NA	NA	32929287	European	NA	3656	HG19/GRCh37	NA	NA	NA	NA	NA	1	15048937	0	NA
25053	25053	ebi-a-GCST90001565	Central Memory CD4-CD8- T cell %T cell	NA	public	2020	Orr<U+00F9> V	NA	NA	32929287	European	NA	3427	HG19/GRCh37	NA	NA	NA	NA	NA	1	15141588	0	NA
25054	25054	ebi-a-GCST90001993	PDL-1 on CD14+ CD16- monocyte	NA	public	2020	Orr<U+00F9> V	NA	NA	32929287	European	NA	3629	HG19/GRCh37	NA	NA	NA	NA	NA	1	15034296	0	NA
25064	25064	ebi-a-GCST90001697	CD45RA- CD28- CD8+ T cell %T cell	NA	public	2020	Orr<U+00F9> V	NA	NA	32929287	European	NA	3425	HG19/GRCh37	NA	NA	NA	NA	NA	1	15138016	0	NA
25196	25196	ebi-a-GCST90001805	CD27 on memory B cell	NA	public	2020	Orr<U+00F9> V	NA	NA	32929287	European	NA	3657	HG19/GRCh37	NA	NA	NA	NA	NA	1	15048951	0	NA
25233	25233	ebi-a-GCST90001854	CD3 on CD39+ activated CD4 regulatory T cell	NA	public	2020	Orr<U+00F9> V	NA	NA	32929287	European	NA	2919	HG19/GRCh37	NA	NA	NA	NA	NA	1	14849624	0	NA
25303	25303	ebi-a-GCST90001525	CD33dim HLA DR+ CD11b+ Absolute Count	NA	public	2020	Orr<U+00F9> V	NA	NA	32929287	European	NA	1858	HG19/GRCh37	NA	NA	NA	NA	NA	1	14304991	0	NA
25315	25315	ebi-a-GCST90002067	CD4 on CD39+ activated CD4 regulatory T cell	NA	public	2020	Orr<U+00F9> V	NA	NA	32929287	European	NA	2920	HG19/GRCh37	NA	NA	NA	NA	NA	1	14849646	0	NA
25319	25319	ebi-a-GCST90001859	CD3 on CD8+ T cell	NA	public	2020	Orr<U+00F9> V	NA	NA	32929287	European	NA	2918	HG19/GRCh37	NA	NA	NA	NA	NA	1	14844189	0	NA
25400	25400	ebi-a-GCST90002040	CD80 on granulocyte	NA	public	2020	Orr<U+00F9> V	NA	NA	32929287	European	NA	2850	HG19/GRCh37	NA	NA	NA	NA	NA	1	14821110	0	NA
25432	25432	ebi-a-GCST90001828	IgD on transitional B cell	NA	public	2020	Orr<U+00F9> V	NA	NA	32929287	European	NA	3657	HG19/GRCh37	NA	NA	NA	NA	NA	1	15048951	0	NA
25451	25451	ebi-a-GCST90001988	HLA DR on CD14+ CD16- monocyte	NA	public	2020	Orr<U+00F9> V	NA	NA	32929287	European	NA	3629	HG19/GRCh37	NA	NA	NA	NA	NA	1	15034296	0	NA
25513	25513	ebi-a-GCST90001913	CD45 on granulocyte	NA	public	2020	Orr<U+00F9> V	NA	NA	32929287	European	NA	3112	HG19/GRCh37	NA	NA	NA	NA	NA	1	14903727	0	NA
25550	25550	ebi-a-GCST90001432	Unswitched memory B cell %lymphocyte	NA	public	2020	Orr<U+00F9> V	NA	NA	32929287	European	NA	3656	HG19/GRCh37	NA	NA	NA	NA	NA	1	15048937	0	NA
25584	25584	ebi-a-GCST90002094	CD11b on Monocytic Myeloid-Derived Suppressor Cells	NA	public	2020	Orr<U+00F9> V	NA	NA	32929287	European	NA	1570	HG19/GRCh37	NA	NA	NA	NA	NA	1	14120805	0	NA
25657	25657	ebi-a-GCST90001550	Central Memory CD8+ T cell %T cell	NA	public	2020	Orr<U+00F9> V	NA	NA	32929287	European	NA	3427	HG19/GRCh37	NA	NA	NA	NA	NA	1	15141588	0	NA
25739	25739	ebi-a-GCST90002099	CD4RA on Terminally Differentiated CD4+ T cell	NA	public	2020	Orr<U+00F9> V	NA	NA	32929287	European	NA	2903	HG19/GRCh37	NA	NA	NA	NA	NA	1	14842283	0	NA
25743	25743	ebi-a-GCST90001407	Memory B cell Absolute Count	NA	public	2020	Orr<U+00F9> V	NA	NA	32929287	European	NA	3656	HG19/GRCh37	NA	NA	NA	NA	NA	1	15048937	0	NA
25750	25750	ebi-a-GCST90001454	CD62L- HLA DR++ monocyte Absolute Count	NA	public	2020	Orr<U+00F9> V	NA	NA	32929287	European	NA	3018	HG19/GRCh37	NA	NA	NA	NA	NA	1	14981057	0	NA
25809	25809	ebi-a-GCST90001825	IgD on IgD+ CD38dim B cell	NA	public	2020	Orr<U+00F9> V	NA	NA	32929287	European	NA	3656	HG19/GRCh37	NA	NA	NA	NA	NA	1	15048923	0	NA
25828	25828	ebi-a-GCST90001920	CD45 on HLA DR+ CD4+ T cell	NA	public	2020	Orr<U+00F9> V	NA	NA	32929287	European	NA	3060	HG19/GRCh37	NA	NA	NA	NA	NA	1	14891166	0	NA
25874	25874	ebi-a-GCST90002091	CD11b on CD14+ monocyte	NA	public	2020	Orr<U+00F9> V	NA	NA	32929287	European	NA	1635	HG19/GRCh37	NA	NA	NA	NA	NA	1	14155839	0	NA
25876	25876	ebi-a-GCST90001781	CD25 on IgD+ CD38- naive B cell	NA	public	2020	Orr<U+00F9> V	NA	NA	32929287	European	NA	1835	HG19/GRCh37	NA	NA	NA	NA	NA	1	14184876	0	NA
25964	25964	ebi-a-GCST90001588	T/B cell	NA	public	2020	Orr<U+00F9> V	NA	NA	32929287	European	NA	3653	HG19/GRCh37	NA	NA	NA	NA	NA	1	15195758	0	NA
26054	26054	ebi-a-GCST90001688	CD28+ CD45RA+ CD8+ T cell %T cell	NA	public	2020	Orr<U+00F9> V	NA	NA	32929287	European	NA	3440	HG19/GRCh37	NA	NA	NA	NA	NA	1	15147619	0	NA
26108	26108	ebi-a-GCST90001518	CD33+ HLA DR+ CD14- Absolute Count	NA	public	2020	Orr<U+00F9> V	NA	NA	32929287	European	NA	1858	HG19/GRCh37	NA	NA	NA	NA	NA	1	14304991	0	NA
26192	26192	ebi-a-GCST90002092	CD11b on Granulocytic Myeloid-Derived Suppressor Cells	NA	public	2020	Orr<U+00F9> V	NA	NA	32929287	European	NA	1244	HG19/GRCh37	NA	NA	NA	NA	NA	1	4711770	0	NA
26272	26272	ebi-a-GCST90002098	CD45RA on naive CD4+ T cell	NA	public	2020	Orr<U+00F9> V	NA	NA	32929287	European	NA	2910	HG19/GRCh37	NA	NA	NA	NA	NA	1	14842727	0	NA
26323	26323	ebi-a-GCST90001648	HLA DR+ Natural Killer Absolute Count	NA	public	2020	Orr<U+00F9> V	NA	NA	32929287	European	NA	3580	HG19/GRCh37	NA	NA	NA	NA	NA	1	15158016	0	NA
26335	26335	ebi-a-GCST90001925	CD127 on CD28+ CD4-CD8- T cell	NA	public	2020	Orr<U+00F9> V	NA	NA	32929287	European	NA	2918	HG19/GRCh37	NA	NA	NA	NA	NA	1	14849609	0	NA
26336	26336	ebi-a-GCST90001798	CD27 on CD24+ CD27+ B cell	NA	public	2020	Orr<U+00F9> V	NA	NA	32929287	European	NA	3657	HG19/GRCh37	NA	NA	NA	NA	NA	1	15048951	0	NA
26436	26436	ebi-a-GCST90001673	CD28- CD127- CD25++ CD8+ T cell %T cell	NA	public	2020	Orr<U+00F9> V	NA	NA	32929287	European	NA	3162	HG19/GRCh37	NA	NA	NA	NA	NA	1	15041080	0	NA
26499	26499	ebi-a-GCST90001984	HLA DR on CD14- CD16+ monocyte	NA	public	2020	Orr<U+00F9> V	NA	NA	32929287	European	NA	3621	HG19/GRCh37	NA	NA	NA	NA	NA	1	15029878	0	NA
26646	26646	ebi-a-GCST90001751	CD20 on IgD+ CD38+ B cell	NA	public	2020	Orr<U+00F9> V	NA	NA	32929287	European	NA	3657	HG19/GRCh37	NA	NA	NA	NA	NA	1	15048951	0	NA
26715	26715	ebi-a-GCST90001508	CD25++ CD45RA+ CD4 not regulatory T cell %CD4+ T cell	NA	public	2020	Orr<U+00F9> V	NA	NA	32929287	European	NA	3437	HG19/GRCh37	NA	NA	NA	NA	NA	1	15144196	0	NA
26978	26978	ebi-a-GCST90001520	CD33+ HLA DR+ CD14dim Absolute Count	NA	public	2020	Orr<U+00F9> V	NA	NA	32929287	European	NA	1858	HG19/GRCh37	NA	NA	NA	NA	NA	1	14304991	0	NA
27209	27209	ebi-a-GCST90001918	CD45 on HLA DR+ T cell	NA	public	2020	Orr<U+00F9> V	NA	NA	32929287	European	NA	3060	HG19/GRCh37	NA	NA	NA	NA	NA	1	14891166	0	NA
27368	27368	ebi-a-GCST90001863	CD3 on CD28+ CD45RA- CD8+ T cell	NA	public	2020	Orr<U+00F9> V	NA	NA	32929287	European	NA	2919	HG19/GRCh37	NA	NA	NA	NA	NA	1	14849624	0	NA
27369	27369	ebi-a-GCST90001670	CD39+ CD8+ T cell %T cell	NA	public	2020	Orr<U+00F9> V	NA	NA	32929287	European	NA	3440	HG19/GRCh37	NA	NA	NA	NA	NA	1	15147619	0	NA
27457	27457	ebi-a-GCST90001501	Activated & secreting CD4 regulatory T cell Absolute Count	NA	public	2020	Orr<U+00F9> V	NA	NA	32929287	European	NA	3405	HG19/GRCh37	NA	NA	NA	NA	NA	1	15131843	0	NA
27511	27511	ebi-a-GCST90001804	CD27 on IgD- CD38dim B cell	NA	public	2020	Orr<U+00F9> V	NA	NA	32929287	European	NA	3657	HG19/GRCh37	NA	NA	NA	NA	NA	1	15048951	0	NA
27513	27513	ebi-a-GCST90001772	CD24 on unswitched memory B cell	NA	public	2020	Orr<U+00F9> V	NA	NA	32929287	European	NA	3655	HG19/GRCh37	NA	NA	NA	NA	NA	1	15048612	0	NA
27574	27574	ebi-a-GCST90001883	CD16-CD56 on Natural Killer T	NA	public	2020	Orr<U+00F9> V	NA	NA	32929287	European	NA	3113	HG19/GRCh37	NA	NA	NA	NA	NA	1	14903739	0	NA
28001	28001	ebi-a-GCST90001630	CD8+ Natural Killer T Absolute Count	NA	public	2020	Orr<U+00F9> V	NA	NA	32929287	European	NA	3652	HG19/GRCh37	NA	NA	NA	NA	NA	1	15195743	0	NA
28050	28050	ebi-a-GCST90001899	CD28 on CD4 regulatory T cell	NA	public	2020	Orr<U+00F9> V	NA	NA	32929287	European	NA	2920	HG19/GRCh37	NA	NA	NA	NA	NA	1	14849646	0	NA
28074	28074	ebi-a-GCST90002073	SSC-A on monocyte	NA	public	2020	Orr<U+00F9> V	NA	NA	32929287	European	NA	2850	HG19/GRCh37	NA	NA	NA	NA	NA	1	14821110	0	NA
28141	28141	ebi-a-GCST90001526	CD33dim HLA DR+ CD11b+ %CD33dim HLA DR+	NA	public	2020	Orr<U+00F9> V	NA	NA	32929287	European	NA	1858	HG19/GRCh37	NA	NA	NA	NA	NA	1	14304991	0	NA
28148	28148	ebi-a-GCST90001710	BAFF-R on IgD- CD24- B cell	NA	public	2020	Orr<U+00F9> V	NA	NA	32929287	European	NA	3657	HG19/GRCh37	NA	NA	NA	NA	NA	1	15048951	0	NA
28185	28185	ebi-a-GCST90001757	CD20 on IgD- CD38dim B cell	NA	public	2020	Orr<U+00F9> V	NA	NA	32929287	European	NA	3657	HG19/GRCh37	NA	NA	NA	NA	NA	1	14996523	0	NA
28272	28272	ebi-a-GCST90001714	BAFF-R on IgD- CD38dim B cell	NA	public	2020	Orr<U+00F9> V	NA	NA	32929287	European	NA	3657	HG19/GRCh37	NA	NA	NA	NA	NA	1	5035239	0	NA
28306	28306	ebi-a-GCST90001773	CD24 on switched memory B cell	NA	public	2020	Orr<U+00F9> V	NA	NA	32929287	European	NA	3652	HG19/GRCh37	NA	NA	NA	NA	NA	1	15048559	0	NA
28373	28373	ebi-a-GCST90002084	SSC-A on Natural Killer T	NA	public	2020	Orr<U+00F9> V	NA	NA	32929287	European	NA	3113	HG19/GRCh37	NA	NA	NA	NA	NA	1	14903739	0	NA
28402	28402	ebi-a-GCST90001956	CD33 on CD33+ HLA DR+	NA	public	2020	Orr<U+00F9> V	NA	NA	32929287	European	NA	1579	HG19/GRCh37	NA	NA	NA	NA	NA	1	14129808	0	NA
28466	28466	ebi-a-GCST90001420	IgD- CD38+ B cell Absolute Count	NA	public	2020	Orr<U+00F9> V	NA	NA	32929287	European	NA	3656	HG19/GRCh37	NA	NA	NA	NA	NA	1	15048937	0	NA
28489	28489	ebi-a-GCST90001536	CD45RA- CD4+ T cell %T cell	NA	public	2020	Orr<U+00F9> V	NA	NA	32929287	European	NA	3427	HG19/GRCh37	NA	NA	NA	NA	NA	1	15141588	0	NA
28518	28518	ebi-a-GCST90001472	CD62L- CD86+ myeloid Dendritic Cell Absolute Count	NA	public	2020	Orr<U+00F9> V	NA	NA	32929287	European	NA	3387	HG19/GRCh37	NA	NA	NA	NA	NA	1	15136664	0	NA
28549	28549	ebi-a-GCST90001720	BAFF-R on transitional B cell	NA	public	2020	Orr<U+00F9> V	NA	NA	32929287	European	NA	3655	HG19/GRCh37	NA	NA	NA	NA	NA	1	15048368	0	NA
28628	28628	ebi-a-GCST90001475	HLA DR++ monocyte %monocyte	NA	public	2020	Orr<U+00F9> V	NA	NA	32929287	European	NA	3595	HG19/GRCh37	NA	NA	NA	NA	NA	1	15160295	0	NA
28657	28657	ebi-a-GCST90002096	CD11b on basophil	NA	public	2020	Orr<U+00F9> V	NA	NA	32929287	European	NA	1556	HG19/GRCh37	NA	NA	NA	NA	NA	1	14113011	0	NA
28664	28664	ebi-a-GCST90001741	CD19 on IgD+ B cell	NA	public	2020	Orr<U+00F9> V	NA	NA	32929287	European	NA	3658	HG19/GRCh37	NA	NA	NA	NA	NA	1	15048965	0	NA
28685	28685	ebi-a-GCST90002013	CCR2 on myeloid Dendritic Cell	NA	public	2020	Orr<U+00F9> V	NA	NA	32929287	European	NA	2870	HG19/GRCh37	NA	NA	NA	NA	NA	1	14824404	0	NA
28753	28753	ebi-a-GCST90001679	CD25++ CD8+ T cell %T cell	NA	public	2020	Orr<U+00F9> V	NA	NA	32929287	European	NA	3162	HG19/GRCh37	NA	NA	NA	NA	NA	1	15041080	0	NA
28758	28758	ebi-a-GCST90001656	CD28+ CD4-CD8- T cell %CD4-CD8- T cell	NA	public	2020	Orr<U+00F9> V	NA	NA	32929287	European	NA	3440	HG19/GRCh37	NA	NA	NA	NA	NA	1	15147619	0	NA
28846	28846	ebi-a-GCST90001417	CD24+ CD27+ B cell %B cell	NA	public	2020	Orr<U+00F9> V	NA	NA	32929287	European	NA	3657	HG19/GRCh37	NA	NA	NA	NA	NA	1	15048951	0	NA
28865	28865	ebi-a-GCST90001544	Effector Memory CD4+ T cell %T cell	NA	public	2020	Orr<U+00F9> V	NA	NA	32929287	European	NA	3427	HG19/GRCh37	NA	NA	NA	NA	NA	1	15141588	0	NA
29033	29033	ebi-a-GCST90001694	CD28- CD4-CD8- T cell %T cell	NA	public	2020	Orr<U+00F9> V	NA	NA	32929287	European	NA	3440	HG19/GRCh37	NA	NA	NA	NA	NA	1	15147619	0	NA
29040	29040	ebi-a-GCST90001515	Immature Myeloid-Derived Suppressor Cells Absolute Count	NA	public	2020	Orr<U+00F9> V	NA	NA	32929287	European	NA	1857	HG19/GRCh37	NA	NA	NA	NA	NA	1	14304944	0	NA
29100	29100	ebi-a-GCST90001506	CD25++ CD4+ T cell %T cell	NA	public	2020	Orr<U+00F9> V	NA	NA	32929287	European	NA	3437	HG19/GRCh37	NA	NA	NA	NA	NA	1	15144196	0	NA
29277	29277	ebi-a-GCST90001570	Effector Memory CD4-CD8- T cell %CD4-CD8- T cell	NA	public	2020	Orr<U+00F9> V	NA	NA	32929287	European	NA	3427	HG19/GRCh37	NA	NA	NA	NA	NA	1	15141588	0	NA
29377	29377	ebi-a-GCST90001626	HLA DR+ CD4+ T cell %lymphocyte	NA	public	2020	Orr<U+00F9> V	NA	NA	32929287	European	NA	3595	HG19/GRCh37	NA	NA	NA	NA	NA	1	15160296	0	NA
29389	29389	ebi-a-GCST90001567	Naive CD4-CD8- T cell %CD4-CD8- T cell	NA	public	2020	Orr<U+00F9> V	NA	NA	32929287	European	NA	3427	HG19/GRCh37	NA	NA	NA	NA	NA	1	15141588	0	NA
29456	29456	ebi-a-GCST90001478	CD4 regulatory T cell %CD4+ T cell	NA	public	2020	Orr<U+00F9> V	NA	NA	32929287	European	NA	3437	HG19/GRCh37	NA	NA	NA	NA	NA	1	15144196	0	NA
29506	29506	ebi-a-GCST90001813	CD38 on IgD+ CD38dim B cell	NA	public	2020	Orr<U+00F9> V	NA	NA	32929287	European	NA	3654	HG19/GRCh37	NA	NA	NA	NA	NA	1	15048847	0	NA
29645	29645	ebi-a-GCST90001465	CD86+ myeloid Dendritic Cell %Dendritic Cell	NA	public	2020	Orr<U+00F9> V	NA	NA	32929287	European	NA	3410	HG19/GRCh37	NA	NA	NA	NA	NA	1	15143298	0	NA
29748	29748	ebi-a-GCST90002110	HLA DR on CD33dim HLA DR+ CD11b+	NA	public	2020	Orr<U+00F9> V	NA	NA	32929287	European	NA	1634	HG19/GRCh37	NA	NA	NA	NA	NA	1	14155482	0	NA
29771	29771	ebi-a-GCST90001566	Naive CD4-CD8- T cell Absolute Count	NA	public	2020	Orr<U+00F9> V	NA	NA	32929287	European	NA	3395	HG19/GRCh37	NA	NA	NA	NA	NA	1	15129224	0	NA
29806	29806	ebi-a-GCST90001841	CD3 on Central Memory CD4+ T cell	NA	public	2020	Orr<U+00F9> V	NA	NA	32929287	European	NA	2912	HG19/GRCh37	NA	NA	NA	NA	NA	1	13724654	0	NA
29994	29994	ebi-a-GCST90001614	CD8+ and CD8dim T cell %leukocyte	NA	public	2020	Orr<U+00F9> V	NA	NA	32929287	European	NA	3668	HG19/GRCh37	NA	NA	NA	NA	NA	1	15198002	0	NA
30282	30282	ebi-a-GCST90001470	CD62L- plasmacytoid Dendritic Cell Absolute Count	NA	public	2020	Orr<U+00F9> V	NA	NA	32929287	European	NA	3374	HG19/GRCh37	NA	NA	NA	NA	NA	1	14710919	0	NA
30315	30315	ebi-a-GCST90001505	CD25++ CD4+ T cell %CD4+ T cell	NA	public	2020	Orr<U+00F9> V	NA	NA	32929287	European	NA	3437	HG19/GRCh37	NA	NA	NA	NA	NA	1	15144196	0	NA
30398	30398	ebi-a-GCST90001397	Unswitched memory B cell %B cell	NA	public	2020	Orr<U+00F9> V	NA	NA	32929287	European	NA	3657	HG19/GRCh37	NA	NA	NA	NA	NA	1	15048951	0	NA
30403	30403	ebi-a-GCST90002030	CD39 on CD39+ activated CD4 regulatory T cell	NA	public	2020	Orr<U+00F9> V	NA	NA	32929287	European	NA	2920	HG19/GRCh37	NA	NA	NA	NA	NA	1	14849646	0	NA
30550	30550	ebi-a-GCST90001835	CD62L on granulocyte	NA	public	2020	Orr<U+00F9> V	NA	NA	32929287	European	NA	2849	HG19/GRCh37	NA	NA	NA	NA	NA	1	14821034	0	NA
30589	30589	ebi-a-GCST90001428	IgD- CD38dim B cell %B cell	NA	public	2020	Orr<U+00F9> V	NA	NA	32929287	European	NA	3657	HG19/GRCh37	NA	NA	NA	NA	NA	1	15048951	0	NA
30610	30610	ebi-a-GCST90001580	CD14+ CD16+ monocyte Absolute Count	NA	public	2020	Orr<U+00F9> V	NA	NA	32929287	European	NA	3629	HG19/GRCh37	NA	NA	NA	NA	NA	1	15038157	0	NA
30694	30694	ebi-a-GCST90001601	Lymphocyte Absolute Count	NA	public	2020	Orr<U+00F9> V	NA	NA	32929287	European	NA	3653	HG19/GRCh37	NA	NA	NA	NA	NA	1	15195758	0	NA
30703	30703	ebi-a-GCST90001791	CD25 on naive-mature B cell	NA	public	2020	Orr<U+00F9> V	NA	NA	32929287	European	NA	3657	HG19/GRCh37	NA	NA	NA	NA	NA	1	15048951	0	NA
30767	30767	ebi-a-GCST90001469	CD62L- myeloid Dendritic Cell %Dendritic Cell	NA	public	2020	Orr<U+00F9> V	NA	NA	32929287	European	NA	3410	HG19/GRCh37	NA	NA	NA	NA	NA	1	15143298	0	NA
30820	30820	ebi-a-GCST90001869	CD3 on resting CD4 regulatory T cell	NA	public	2020	Orr<U+00F9> V	NA	NA	32929287	European	NA	2918	HG19/GRCh37	NA	NA	NA	NA	NA	1	14849607	0	NA
30831	30831	ebi-a-GCST90001982	CCR2 on CD14- CD16+ monocyte	NA	public	2020	Orr<U+00F9> V	NA	NA	32929287	European	NA	3621	HG19/GRCh37	NA	NA	NA	NA	NA	1	15029878	0	NA
30858	30858	ebi-a-GCST90001674	CD28- CD127- CD25++ CD8+ T cell %CD8+ T cell	NA	public	2020	Orr<U+00F9> V	NA	NA	32929287	European	NA	3162	HG19/GRCh37	NA	NA	NA	NA	NA	1	15041080	0	NA
30975	30975	ebi-a-GCST90001973	FSC-A on CD4+ T cell	NA	public	2020	Orr<U+00F9> V	NA	NA	32929287	European	NA	3113	HG19/GRCh37	NA	NA	NA	NA	NA	1	14903739	0	NA
30997	30997	ebi-a-GCST90001878	HVEM on Effector Memory CD4+ T cell	NA	public	2020	Orr<U+00F9> V	NA	NA	32929287	European	NA	1247	HG19/GRCh37	NA	NA	NA	NA	NA	1	13730810	0	NA
31003	31003	ebi-a-GCST90001678	CD28- CD25++ CD8+ T cell Absolute Count	NA	public	2020	Orr<U+00F9> V	NA	NA	32929287	European	NA	3130	HG19/GRCh37	NA	NA	NA	NA	NA	1	15027914	0	NA
31062	31062	ebi-a-GCST90002086	SSC-A on HLA DR+ CD8+ T cell	NA	public	2020	Orr<U+00F9> V	NA	NA	32929287	European	NA	3060	HG19/GRCh37	NA	NA	NA	NA	NA	1	14891166	0	NA
31090	31090	ebi-a-GCST90001391	IgD+ B cell %B cell	NA	public	2020	Orr<U+00F9> V	NA	NA	32929287	European	NA	3658	HG19/GRCh37	NA	NA	NA	NA	NA	1	15048965	0	NA
31121	31121	ebi-a-GCST90001500	Activated & resting CD4 regulatory T cell %CD4+ T cell	NA	public	2020	Orr<U+00F9> V	NA	NA	32929287	European	NA	3437	HG19/GRCh37	NA	NA	NA	NA	NA	1	15144196	0	NA
31164	31164	ebi-a-GCST90001943	CD25 on activated & secreting CD4 regulatory T cell	NA	public	2020	Orr<U+00F9> V	NA	NA	32929287	European	NA	3435	HG19/GRCh37	NA	NA	NA	NA	NA	1	15147117	0	NA
31199	31199	ebi-a-GCST90001877	HVEM on naive CD4+ T cell	NA	public	2020	Orr<U+00F9> V	NA	NA	32929287	European	NA	1247	HG19/GRCh37	NA	NA	NA	NA	NA	1	13730810	0	NA
31208	31208	ebi-a-GCST90001594	CD4+CD8+ T cell Absolute Count	NA	public	2020	Orr<U+00F9> V	NA	NA	32929287	European	NA	3652	HG19/GRCh37	NA	NA	NA	NA	NA	1	15195743	0	NA
31313	31313	ebi-a-GCST90001639	CD3- lymphocyte Absolute Count	NA	public	2020	Orr<U+00F9> V	NA	NA	32929287	European	NA	3653	HG19/GRCh37	NA	NA	NA	NA	NA	1	15195758	0	NA
31329	31329	ebi-a-GCST90001395	IgD+ CD38- B cell %B cell	NA	public	2020	Orr<U+00F9> V	NA	NA	32929287	European	NA	3657	HG19/GRCh37	NA	NA	NA	NA	NA	1	15048951	0	NA
31366	31366	ebi-a-GCST90001468	CD62L- myeloid Dendritic Cell Absolute Count	NA	public	2020	Orr<U+00F9> V	NA	NA	32929287	European	NA	3387	HG19/GRCh37	NA	NA	NA	NA	NA	1	15136664	0	NA
31412	31412	ebi-a-GCST90001604	T cell %lymphocyte	NA	public	2020	Orr<U+00F9> V	NA	NA	32929287	European	NA	3669	HG19/GRCh37	NA	NA	NA	NA	NA	1	15198020	0	NA
31435	31435	ebi-a-GCST90001557	Terminally Differentiated CD8+ T cell Absolute Count	NA	public	2020	Orr<U+00F9> V	NA	NA	32929287	European	NA	3395	HG19/GRCh37	NA	NA	NA	NA	NA	1	15129224	0	NA
31684	31684	ebi-a-GCST90001616	TCRgd T cell %T cell	NA	public	2020	Orr<U+00F9> V	NA	NA	32929287	European	NA	3666	HG19/GRCh37	NA	NA	NA	NA	NA	1	15197863	0	NA
31814	31814	ebi-a-GCST90001848	CD3 on Natural Killer T	NA	public	2020	Orr<U+00F9> V	NA	NA	32929287	European	NA	3113	HG19/GRCh37	NA	NA	NA	NA	NA	1	14903739	0	NA
31816	31816	ebi-a-GCST90001583	Monocyte Absolute Count	NA	public	2020	Orr<U+00F9> V	NA	NA	32929287	European	NA	3629	HG19/GRCh37	NA	NA	NA	NA	NA	1	15038157	0	NA
31870	31870	ebi-a-GCST90001586	CD14+ CD16- monocyte %monocyte	NA	public	2020	Orr<U+00F9> V	NA	NA	32929287	European	NA	3629	HG19/GRCh37	NA	NA	NA	NA	NA	1	15038157	0	NA
32084	32084	ebi-a-GCST90002044	CD45 on CD33dim HLA DR+ CD11b-	NA	public	2020	Orr<U+00F9> V	NA	NA	32929287	European	NA	1635	HG19/GRCh37	NA	NA	NA	NA	NA	1	14155839	0	NA
32111	32111	ebi-a-GCST90001985	CD40 on monocytes	NA	public	2020	Orr<U+00F9> V	NA	NA	32929287	European	NA	3629	HG19/GRCh37	NA	NA	NA	NA	NA	1	15034296	0	NA
32300	32300	ebi-a-GCST90002007	HLA DR on CD14+ CD16+ monocyte	NA	public	2020	Orr<U+00F9> V	NA	NA	32929287	European	NA	3618	HG19/GRCh37	NA	NA	NA	NA	NA	1	15030660	0	NA
32320	32320	ebi-a-GCST90001829	BAFF-R on B cell	NA	public	2020	Orr<U+00F9> V	NA	NA	32929287	European	NA	3660	HG19/GRCh37	NA	NA	NA	NA	NA	1	15049199	0	NA
32333	32333	ebi-a-GCST90001582	CD14+ CD16- monocyte Absolute Count	NA	public	2020	Orr<U+00F9> V	NA	NA	32929287	European	NA	3629	HG19/GRCh37	NA	NA	NA	NA	NA	1	15038157	0	NA
32383	32383	ebi-a-GCST90001548	Central Memory CD8+ T cell Absolute Count	NA	public	2020	Orr<U+00F9> V	NA	NA	32929287	European	NA	3395	HG19/GRCh37	NA	NA	NA	NA	NA	1	15129224	0	NA
32497	32497	ebi-a-GCST90001436	Memory B cell %lymphocyte	NA	public	2020	Orr<U+00F9> V	NA	NA	32929287	European	NA	3656	HG19/GRCh37	NA	NA	NA	NA	NA	1	15048937	0	NA
32535	32535	ebi-a-GCST90001403	Switched memory B cell Absolute Count	NA	public	2020	Orr<U+00F9> V	NA	NA	32929287	European	NA	3656	HG19/GRCh37	NA	NA	NA	NA	NA	1	15048937	0	NA
32550	32550	ebi-a-GCST90001836	CD66b on CD66b++ myeloid cell	NA	public	2020	Orr<U+00F9> V	NA	NA	32929287	European	NA	1465	HG19/GRCh37	NA	NA	NA	NA	NA	1	14033866	0	NA
32721	32721	ebi-a-GCST90001691	CD28+ CD45RA- CD8+ T cell %T cell	NA	public	2020	Orr<U+00F9> V	NA	NA	32929287	European	NA	3440	HG19/GRCh37	NA	NA	NA	NA	NA	1	15147619	0	NA
32759	32759	ebi-a-GCST90001545	Terminally Differentiated CD4+ T cell Absolute Count	NA	public	2020	Orr<U+00F9> V	NA	NA	32929287	European	NA	3395	HG19/GRCh37	NA	NA	NA	NA	NA	1	15129224	0	NA
32784	32784	ebi-a-GCST90001705	BAFF-R on IgD+ CD38- B cell	NA	public	2020	Orr<U+00F9> V	NA	NA	32929287	European	NA	3645	HG19/GRCh37	NA	NA	NA	NA	NA	1	15045785	0	NA
32857	32857	ebi-a-GCST90001433	IgD- CD27- B cell %lymphocyte	NA	public	2020	Orr<U+00F9> V	NA	NA	32929287	European	NA	3656	HG19/GRCh37	NA	NA	NA	NA	NA	1	15048937	0	NA
32867	32867	ebi-a-GCST90001902	CD28 on activated CD4 regulatory T cell	NA	public	2020	Orr<U+00F9> V	NA	NA	32929287	European	NA	2920	HG19/GRCh37	NA	NA	NA	NA	NA	1	14849646	0	NA
32938	32938	ebi-a-GCST90001972	FSC-A on T cell	NA	public	2020	Orr<U+00F9> V	NA	NA	32929287	European	NA	3113	HG19/GRCh37	NA	NA	NA	NA	NA	1	14903739	0	NA
32956	32956	ebi-a-GCST90001924	CD127 on CD28+ CD4+ T cell	NA	public	2020	Orr<U+00F9> V	NA	NA	32929287	European	NA	2920	HG19/GRCh37	NA	NA	NA	NA	NA	1	14849646	0	NA
32984	32984	ebi-a-GCST90001977	FSC-A on HLA DR+ CD4+ T cell	NA	public	2020	Orr<U+00F9> V	NA	NA	32929287	European	NA	3060	HG19/GRCh37	NA	NA	NA	NA	NA	1	14891166	0	NA
33063	33063	ebi-a-GCST90001958	CD4 on monocyte	NA	public	2020	Orr<U+00F9> V	NA	NA	32929287	European	NA	3112	HG19/GRCh37	NA	NA	NA	NA	NA	1	14903652	0	NA
33120	33120	ebi-a-GCST90001431	IgD+ CD38- B cell %lymphocyte	NA	public	2020	Orr<U+00F9> V	NA	NA	32929287	European	NA	3656	HG19/GRCh37	NA	NA	NA	NA	NA	1	15048937	0	NA
33121	33121	ebi-a-GCST90001597	CD8dim T cell %T cell	NA	public	2020	Orr<U+00F9> V	NA	NA	32929287	European	NA	3668	HG19/GRCh37	NA	NA	NA	NA	NA	1	15198002	0	NA
33154	33154	ebi-a-GCST90001481	Resting CD4 regulatory T cell %CD4 regulatory T cell	NA	public	2020	Orr<U+00F9> V	NA	NA	32929287	European	NA	3437	HG19/GRCh37	NA	NA	NA	NA	NA	1	15144196	0	NA
33313	33313	ebi-a-GCST90001532	Basophil Absolute Count	NA	public	2020	Orr<U+00F9> V	NA	NA	32929287	European	NA	1857	HG19/GRCh37	NA	NA	NA	NA	NA	1	14304944	0	NA
33347	33347	ebi-a-GCST90001611	CD4+ CD8dim T cell %leukocyte	NA	public	2020	Orr<U+00F9> V	NA	NA	32929287	European	NA	3668	HG19/GRCh37	NA	NA	NA	NA	NA	1	15198002	0	NA
33687	33687	ebi-a-GCST90001649	HLA DR+ Natural Killer %Natural Killer	NA	public	2020	Orr<U+00F9> V	NA	NA	32929287	European	NA	3596	HG19/GRCh37	NA	NA	NA	NA	NA	1	15160312	0	NA
33704	33704	ebi-a-GCST90001608	CD4+CD8+ T cell %leukocyte	NA	public	2020	Orr<U+00F9> V	NA	NA	32929287	European	NA	3668	HG19/GRCh37	NA	NA	NA	NA	NA	1	15198002	0	NA
33712	33712	ebi-a-GCST90002120	CD8 on CD28- CD8+ T cell	NA	public	2020	Orr<U+00F9> V	NA	NA	32929287	European	NA	2920	HG19/GRCh37	NA	NA	NA	NA	NA	1	14849646	0	NA
33765	33765	ebi-a-GCST90001572	Terminally Differentiated CD4-CD8- T cell Absolute Count	NA	public	2020	Orr<U+00F9> V	NA	NA	32929287	European	NA	3395	HG19/GRCh37	NA	NA	NA	NA	NA	1	15129224	0	NA
33827	33827	ebi-a-GCST90001889	CD28 on activated & secreting CD4 regulatory T cell	NA	public	2020	Orr<U+00F9> V	NA	NA	32929287	European	NA	2920	HG19/GRCh37	NA	NA	NA	NA	NA	1	14849646	0	NA
33947	33947	ebi-a-GCST90002107	HLA DR on Hematopoietic Stem Cell	NA	public	2020	Orr<U+00F9> V	NA	NA	32929287	European	NA	1634	HG19/GRCh37	NA	NA	NA	NA	NA	1	4569911	0	NA
33972	33972	ebi-a-GCST90001455	CD62L- HLA DR++ monocyte %monocyte	NA	public	2020	Orr<U+00F9> V	NA	NA	32929287	European	NA	3041	HG19/GRCh37	NA	NA	NA	NA	NA	1	14988502	0	NA
34018	34018	ebi-a-GCST90001726	CD19 on IgD+ CD38- B cell	NA	public	2020	Orr<U+00F9> V	NA	NA	32929287	European	NA	3645	HG19/GRCh37	NA	NA	NA	NA	NA	1	15045785	0	NA
34022	34022	ebi-a-GCST90002071	SSC-A on myeloid Dendritic Cell	NA	public	2020	Orr<U+00F9> V	NA	NA	32929287	European	NA	2872	HG19/GRCh37	NA	NA	NA	NA	NA	1	14829776	0	NA
34032	34032	ebi-a-GCST90001427	IgD- CD38- B cell %lymphocyte	NA	public	2020	Orr<U+00F9> V	NA	NA	32929287	European	NA	3656	HG19/GRCh37	NA	NA	NA	NA	NA	1	15048937	0	NA
34037	34037	ebi-a-GCST90002113	HLA DR on HLA DR+ T cell	NA	public	2020	Orr<U+00F9> V	NA	NA	32929287	European	NA	3060	HG19/GRCh37	NA	NA	NA	NA	NA	1	14891166	0	NA
34043	34043	ebi-a-GCST90001712	BAFF-R on IgD- CD38- B cell	NA	public	2020	Orr<U+00F9> V	NA	NA	32929287	European	NA	3657	HG19/GRCh37	NA	NA	NA	NA	NA	1	15048951	0	NA
34102	34102	ebi-a-GCST90002033	CD39 on granulocyte	NA	public	2020	Orr<U+00F9> V	NA	NA	32929287	European	NA	2920	HG19/GRCh37	NA	NA	NA	NA	NA	1	14849646	0	NA
34151	34151	ebi-a-GCST90001722	CD19 on CD20- CD38- B cell	NA	public	2020	Orr<U+00F9> V	NA	NA	32929287	European	NA	3595	HG19/GRCh37	NA	NA	NA	NA	NA	1	15036689	0	NA
34188	34188	ebi-a-GCST90002023	CD4 on Central Memory CD4+ T cell	NA	public	2020	Orr<U+00F9> V	NA	NA	32929287	European	NA	2912	HG19/GRCh37	NA	NA	NA	NA	NA	1	14842970	0	NA
34274	34274	ebi-a-GCST90002008	CCR2 on monocyte	NA	public	2020	Orr<U+00F9> V	NA	NA	32929287	European	NA	3629	HG19/GRCh37	NA	NA	NA	NA	NA	1	15034296	0	NA
34503	34503	ebi-a-GCST90002117	HLA DR on HLA DR+ Natural Killer	NA	public	2020	Orr<U+00F9> V	NA	NA	32929287	European	NA	2971	HG19/GRCh37	NA	NA	NA	NA	NA	1	14858184	0	NA
34692	34692	ebi-a-GCST90002064	CD4 on resting CD4 regulatory T cell	NA	public	2020	Orr<U+00F9> V	NA	NA	32929287	European	NA	2919	HG19/GRCh37	NA	NA	NA	NA	NA	1	14849628	0	NA
34762	34762	ebi-a-GCST90001809	CD38 on CD20- B cell	NA	public	2020	Orr<U+00F9> V	NA	NA	32929287	European	NA	3630	HG19/GRCh37	NA	NA	NA	NA	NA	1	15042909	0	NA
34816	34816	ebi-a-GCST90001463	CD62L- Dendritic Cell %Dendritic Cell	NA	public	2020	Orr<U+00F9> V	NA	NA	32929287	European	NA	3410	HG19/GRCh37	NA	NA	NA	NA	NA	1	15143298	0	NA
35107	35107	ebi-a-GCST90001707	BAFF-R on IgD+ CD38- unswitched memory B cell	NA	public	2020	Orr<U+00F9> V	NA	NA	32929287	European	NA	1837	HG19/GRCh37	NA	NA	NA	NA	NA	1	14185043	0	NA
35330	35330	ebi-a-GCST90001655	CD28+ CD4-CD8- T cell %T cell	NA	public	2020	Orr<U+00F9> V	NA	NA	32929287	European	NA	3440	HG19/GRCh37	NA	NA	NA	NA	NA	1	15147619	0	NA
35425	35425	ebi-a-GCST90001412	IgD+ CD24+ B cell Absolute Count	NA	public	2020	Orr<U+00F9> V	NA	NA	32929287	European	NA	3656	HG19/GRCh37	NA	NA	NA	NA	NA	1	15048937	0	NA
35542	35542	ebi-a-GCST90001687	CD28- CD8+ T cell Absolute Count	NA	public	2020	Orr<U+00F9> V	NA	NA	32929287	European	NA	3408	HG19/GRCh37	NA	NA	NA	NA	NA	1	15135292	0	NA
35708	35708	ebi-a-GCST90001856	CD3 on CD39+ secreting CD4 regulatory T cell	NA	public	2020	Orr<U+00F9> V	NA	NA	32929287	European	NA	2919	HG19/GRCh37	NA	NA	NA	NA	NA	1	14849624	0	NA
35720	35720	ebi-a-GCST90001696	CD45RA- CD28- CD8+ T cell %CD8+ T cell	NA	public	2020	Orr<U+00F9> V	NA	NA	32929287	European	NA	3425	HG19/GRCh37	NA	NA	NA	NA	NA	1	15138016	0	NA
35743	35743	ebi-a-GCST90001448	CD11c+ monocyte Absolute Count	NA	public	2020	Orr<U+00F9> V	NA	NA	32929287	European	NA	3020	HG19/GRCh37	NA	NA	NA	NA	NA	1	14981478	0	NA
35789	35789	ebi-a-GCST90001665	CD28+ CD45RA+ CD8dim T cell %CD8dim T cell	NA	public	2020	Orr<U+00F9> V	NA	NA	32929287	European	NA	3440	HG19/GRCh37	NA	NA	NA	NA	NA	1	15147619	0	NA
35790	35790	ebi-a-GCST90002057	CD8 on Terminally Differentiated CD8+ T cell	NA	public	2020	Orr<U+00F9> V	NA	NA	32929287	European	NA	2911	HG19/GRCh37	NA	NA	NA	NA	NA	1	14842950	0	NA
35878	35878	ebi-a-GCST90001519	CD33+ HLA DR+ CD14- %CD33+ HLA DR+	NA	public	2020	Orr<U+00F9> V	NA	NA	32929287	European	NA	1858	HG19/GRCh37	NA	NA	NA	NA	NA	1	14304991	0	NA
35936	35936	ebi-a-GCST90001748	CD20 on IgD+ CD38- B cell	NA	public	2020	Orr<U+00F9> V	NA	NA	32929287	European	NA	3645	HG19/GRCh37	NA	NA	NA	NA	NA	1	15045785	0	NA
36012	36012	ebi-a-GCST90001479	CD4 regulatory T cell %T cell	NA	public	2020	Orr<U+00F9> V	NA	NA	32929287	European	NA	3437	HG19/GRCh37	NA	NA	NA	NA	NA	1	15144196	0	NA
36018	36018	ebi-a-GCST90001634	CD8dim Natural Killer T %T cell	NA	public	2020	Orr<U+00F9> V	NA	NA	32929287	European	NA	3668	HG19/GRCh37	NA	NA	NA	NA	NA	1	15198002	0	NA
36028	36028	ebi-a-GCST90001529	CD66b++ myeloid cell Absolute Count	NA	public	2020	Orr<U+00F9> V	NA	NA	32929287	European	NA	1858	HG19/GRCh37	NA	NA	NA	NA	NA	1	14304991	0	NA
36186	36186	ebi-a-GCST90001451	CD62L- monocyte %monocyte	NA	public	2020	Orr<U+00F9> V	NA	NA	32929287	European	NA	3042	HG19/GRCh37	NA	NA	NA	NA	NA	1	14988562	0	NA
36264	36264	ebi-a-GCST90002070	CD4 on activated & secreting CD4 regulatory T cell	NA	public	2020	Orr<U+00F9> V	NA	NA	32929287	European	NA	2920	HG19/GRCh37	NA	NA	NA	NA	NA	1	14849646	0	NA
36362	36362	ebi-a-GCST90001752	CD20 on IgD+ CD38dim B cell	NA	public	2020	Orr<U+00F9> V	NA	NA	32929287	European	NA	3657	HG19/GRCh37	NA	NA	NA	NA	NA	1	15048951	0	NA
36372	36372	ebi-a-GCST90001513	CD4 regulatory T cell Absolute Count	NA	public	2020	Orr<U+00F9> V	NA	NA	32929287	European	NA	3405	HG19/GRCh37	NA	NA	NA	NA	NA	1	15131843	0	NA
36501	36501	ebi-a-GCST90001816	CD38 on naive-mature B cell	NA	public	2020	Orr<U+00F9> V	NA	NA	32929287	European	NA	3656	HG19/GRCh37	NA	NA	NA	NA	NA	1	15048942	0	NA
36696	36696	ebi-a-GCST90001940	CD25 on CD39+ activated CD4 regulatory T cell	NA	public	2020	Orr<U+00F9> V	NA	NA	32929287	European	NA	3435	HG19/GRCh37	NA	NA	NA	NA	NA	1	15147117	0	NA
36765	36765	ebi-a-GCST90001756	CD20 on IgD- CD38+ B cell	NA	public	2020	Orr<U+00F9> V	NA	NA	32929287	European	NA	3659	HG19/GRCh37	NA	NA	NA	NA	NA	1	15049184	0	NA
36924	36924	ebi-a-GCST90001692	CD28+ CD45RA- CD8+ T cell %CD8+ T cell	NA	public	2020	Orr<U+00F9> V	NA	NA	32929287	European	NA	3440	HG19/GRCh37	NA	NA	NA	NA	NA	1	15147619	0	NA
37119	37119	ebi-a-GCST90001807	CD27 on Plasma Blast-Plasma Cell	NA	public	2020	Orr<U+00F9> V	NA	NA	32929287	European	NA	3651	HG19/GRCh37	NA	NA	NA	NA	NA	1	15047730	0	NA
37132	37132	ebi-a-GCST90002063	CD4 on CD4 regulatory T cell	NA	public	2020	Orr<U+00F9> V	NA	NA	32929287	European	NA	2920	HG19/GRCh37	NA	NA	NA	NA	NA	1	14849646	0	NA
37183	37183	ebi-a-GCST90001406	Memory B cell %B cell	NA	public	2020	Orr<U+00F9> V	NA	NA	32929287	European	NA	3657	HG19/GRCh37	NA	NA	NA	NA	NA	1	15048951	0	NA
37186	37186	ebi-a-GCST90001853	CD3 on activated CD4 regulatory T cell	NA	public	2020	Orr<U+00F9> V	NA	NA	32929287	European	NA	2919	HG19/GRCh37	NA	NA	NA	NA	NA	1	14849624	0	NA
37234	37234	ebi-a-GCST90001419	CD20- B cell %B cell	NA	public	2020	Orr<U+00F9> V	NA	NA	32929287	European	NA	3658	HG19/GRCh37	NA	NA	NA	NA	NA	1	15048965	0	NA
37292	37292	ebi-a-GCST90001421	CD20- B cell Absolute Count	NA	public	2020	Orr<U+00F9> V	NA	NA	32929287	European	NA	3657	HG19/GRCh37	NA	NA	NA	NA	NA	1	15048951	0	NA
37401	37401	ebi-a-GCST90002027	CD4 on CD45RA+ CD4+ T cell	NA	public	2020	Orr<U+00F9> V	NA	NA	32929287	European	NA	2911	HG19/GRCh37	NA	NA	NA	NA	NA	1	14842747	0	NA
37416	37416	ebi-a-GCST90001843	CD3 on Effector Memory CD4+ T cell	NA	public	2020	Orr<U+00F9> V	NA	NA	32929287	European	NA	2912	HG19/GRCh37	NA	NA	NA	NA	NA	1	14842970	0	NA
37424	37424	ebi-a-GCST90001658	CD39+ CD4+ T cell %T cell	NA	public	2020	Orr<U+00F9> V	NA	NA	32929287	European	NA	3440	HG19/GRCh37	NA	NA	NA	NA	NA	1	15147619	0	NA
37546	37546	ebi-a-GCST90002048	CD45 on CD66b++ myelod cell	NA	public	2020	Orr<U+00F9> V	NA	NA	32929287	European	NA	1465	HG19/GRCh37	NA	NA	NA	NA	NA	1	14033866	0	NA
37574	37574	ebi-a-GCST90001963	FSC-A on myeloid Dendritic Cell	NA	public	2020	Orr<U+00F9> V	NA	NA	32929287	European	NA	2872	HG19/GRCh37	NA	NA	NA	NA	NA	1	14829776	0	NA
37613	37613	ebi-a-GCST90001476	HLA DR++ monocyte %leukocyte	NA	public	2020	Orr<U+00F9> V	NA	NA	32929287	European	NA	3595	HG19/GRCh37	NA	NA	NA	NA	NA	1	15160295	0	NA
37684	37684	ebi-a-GCST90001926	CD127 on granulocyte	NA	public	2020	Orr<U+00F9> V	NA	NA	32929287	European	NA	2920	HG19/GRCh37	NA	NA	NA	NA	NA	1	14849646	0	NA
37733	37733	ebi-a-GCST90001723	CD19 on CD24+ CD27+ B cell	NA	public	2020	Orr<U+00F9> V	NA	NA	32929287	European	NA	3656	HG19/GRCh37	NA	NA	NA	NA	NA	1	15048930	0	NA
37803	37803	ebi-a-GCST90001467	CD86+ plasmacytoid Dendritic Cell %Dendritic Cell	NA	public	2020	Orr<U+00F9> V	NA	NA	32929287	European	NA	3410	HG19/GRCh37	NA	NA	NA	NA	NA	1	15143298	0	NA
37822	37822	ebi-a-GCST90001659	CD39+ CD4+ T cell %CD4+ T cell	NA	public	2020	Orr<U+00F9> V	NA	NA	32929287	European	NA	3440	HG19/GRCh37	NA	NA	NA	NA	NA	1	15147619	0	NA
37878	37878	ebi-a-GCST90001401	IgD- CD27- B cell Absolute Count	NA	public	2020	Orr<U+00F9> V	NA	NA	32929287	European	NA	3656	HG19/GRCh37	NA	NA	NA	NA	NA	1	15048937	0	NA
37926	37926	ebi-a-GCST90002028	CD19 on B cell	NA	public	2020	Orr<U+00F9> V	NA	NA	32929287	European	NA	3112	HG19/GRCh37	NA	NA	NA	NA	NA	1	14903706	0	NA
37979	37979	ebi-a-GCST90002081	SSC-A on CD4+ T cell	NA	public	2020	Orr<U+00F9> V	NA	NA	32929287	European	NA	3113	HG19/GRCh37	NA	NA	NA	NA	NA	1	14903739	0	NA
38146	38146	ebi-a-GCST90001954	CD33 on basophil	NA	public	2020	Orr<U+00F9> V	NA	NA	32929287	European	NA	1555	HG19/GRCh37	NA	NA	NA	NA	NA	1	14112929	0	NA
38154	38154	ebi-a-GCST90001927	CD127 on CD8+ T cell	NA	public	2020	Orr<U+00F9> V	NA	NA	32929287	European	NA	2920	HG19/GRCh37	NA	NA	NA	NA	NA	1	14849646	0	NA
38214	38214	ebi-a-GCST90001758	CD20 on memory B cell	NA	public	2020	Orr<U+00F9> V	NA	NA	32929287	European	NA	3657	HG19/GRCh37	NA	NA	NA	NA	NA	1	15048951	0	NA
38244	38244	ebi-a-GCST90001598	CD4-CD8- T cell Absolute Count	NA	public	2020	Orr<U+00F9> V	NA	NA	32929287	European	NA	3652	HG19/GRCh37	NA	NA	NA	NA	NA	1	15195743	0	NA
38383	38383	ebi-a-GCST90001434	Switched memory B cell %lymphocyte	NA	public	2020	Orr<U+00F9> V	NA	NA	32929287	European	NA	3656	HG19/GRCh37	NA	NA	NA	NA	NA	1	15048937	0	NA
38387	38387	ebi-a-GCST90002049	CD45 on Monocytic Myeloid-Derived Suppressor Cells	NA	public	2020	Orr<U+00F9> V	NA	NA	32929287	European	NA	1570	HG19/GRCh37	NA	NA	NA	NA	NA	1	14120805	0	NA
38435	38435	ebi-a-GCST90001961	CD25 on CD39+ CD4+ T cell	NA	public	2020	Orr<U+00F9> V	NA	NA	32929287	European	NA	2920	HG19/GRCh37	NA	NA	NA	NA	NA	1	14849646	0	NA
38462	38462	ebi-a-GCST90001939	CD25 on activated CD4 regulatory T cell	NA	public	2020	Orr<U+00F9> V	NA	NA	32929287	European	NA	3435	HG19/GRCh37	NA	NA	NA	NA	NA	1	15147117	0	NA
38468	38468	ebi-a-GCST90001750	CD20 on IgD+ CD38- unswitched memory B cell	NA	public	2020	Orr<U+00F9> V	NA	NA	32929287	European	NA	1836	HG19/GRCh37	NA	NA	NA	NA	NA	1	14184873	0	NA
38536	38536	ebi-a-GCST90001966	FSC-A on granulocyte	NA	public	2020	Orr<U+00F9> V	NA	NA	32929287	European	NA	2850	HG19/GRCh37	NA	NA	NA	NA	NA	1	14821110	0	NA
38543	38543	ebi-a-GCST90001745	CD20 on CD24+ CD27+ B cell	NA	public	2020	Orr<U+00F9> V	NA	NA	32929287	European	NA	3657	HG19/GRCh37	NA	NA	NA	NA	NA	1	15048951	0	NA
38595	38595	ebi-a-GCST90001457	CD11c+ HLA DR++ monocyte %monocyte	NA	public	2020	Orr<U+00F9> V	NA	NA	32929287	European	NA	3042	HG19/GRCh37	NA	NA	NA	NA	NA	1	14988863	0	NA
38649	38649	ebi-a-GCST90001683	CD127- CD8+ T cell %CD8+ T cell	NA	public	2020	Orr<U+00F9> V	NA	NA	32929287	European	NA	3403	HG19/GRCh37	NA	NA	NA	NA	NA	1	15134952	0	NA
38686	38686	ebi-a-GCST90001796	CD27 on CD20- B cell	NA	public	2020	Orr<U+00F9> V	NA	NA	32929287	European	NA	3634	HG19/GRCh37	NA	NA	NA	NA	NA	1	15039158	0	NA
38821	38821	ebi-a-GCST90002009	HLA DR on CD14- CD16-	NA	public	2020	Orr<U+00F9> V	NA	NA	32929287	European	NA	3629	HG19/GRCh37	NA	NA	NA	NA	NA	1	15034296	0	NA
38852	38852	ebi-a-GCST90001922	CD127 on T cell	NA	public	2020	Orr<U+00F9> V	NA	NA	32929287	European	NA	2920	HG19/GRCh37	NA	NA	NA	NA	NA	1	14849646	0	NA
39198	39198	ebi-a-GCST90001801	CD27 on IgD+ CD38- unswitched memory B cell	NA	public	2020	Orr<U+00F9> V	NA	NA	32929287	European	NA	1836	HG19/GRCh37	NA	NA	NA	NA	NA	1	14185009	0	NA
39257	39257	ebi-a-GCST90001842	CD3 on Naive CD4+ T cell	NA	public	2020	Orr<U+00F9> V	NA	NA	32929287	European	NA	2910	HG19/GRCh37	NA	NA	NA	NA	NA	1	14842727	0	NA
39263	39263	ebi-a-GCST90002012	CX3CR1 on CD14- CD16+ monocyte	NA	public	2020	Orr<U+00F9> V	NA	NA	32929287	European	NA	3582	HG19/GRCh37	NA	NA	NA	NA	NA	1	15019052	0	NA
39323	39323	ebi-a-GCST90002115	HLA DR on HLA DR+ CD8+ T cell	NA	public	2020	Orr<U+00F9> V	NA	NA	32929287	European	NA	3060	HG19/GRCh37	NA	NA	NA	NA	NA	1	14891166	0	NA
39537	39537	ebi-a-GCST90001523	CD33- HLA DR+ Absolute Count	NA	public	2020	Orr<U+00F9> V	NA	NA	32929287	European	NA	1858	HG19/GRCh37	NA	NA	NA	NA	NA	1	14304991	0	NA
39603	39603	ebi-a-GCST90002056	CD8 on Effector Memory CD8+ T cell	NA	public	2020	Orr<U+00F9> V	NA	NA	32929287	European	NA	2912	HG19/GRCh37	NA	NA	NA	NA	NA	1	14842970	0	NA
39755	39755	ebi-a-GCST90002106	HLA DR on Dendritic Cell	NA	public	2020	Orr<U+00F9> V	NA	NA	32929287	European	NA	2871	HG19/GRCh37	NA	NA	NA	NA	NA	1	14829760	0	NA
39804	39804	ebi-a-GCST90001738	CD19 on unswitched memory B cell	NA	public	2020	Orr<U+00F9> V	NA	NA	32929287	European	NA	3656	HG19/GRCh37	NA	NA	NA	NA	NA	1	15048930	0	NA
40046	40046	ebi-a-GCST90001517	CD33+ HLA DR+ Absolute Count	NA	public	2020	Orr<U+00F9> V	NA	NA	32929287	European	NA	1858	HG19/GRCh37	NA	NA	NA	NA	NA	1	14304991	0	NA
40050	40050	ebi-a-GCST90001547	Terminally Differentiated CD4+ T cell %T cell	NA	public	2020	Orr<U+00F9> V	NA	NA	32929287	European	NA	3427	HG19/GRCh37	NA	NA	NA	NA	NA	1	15141588	0	NA
40133	40133	ebi-a-GCST90001739	CD19 on Plasma Blast-Plasma Cell	NA	public	2020	Orr<U+00F9> V	NA	NA	32929287	European	NA	3657	HG19/GRCh37	NA	NA	NA	NA	NA	1	15049161	0	NA
40352	40352	ebi-a-GCST90001443	CD20- B cell %lymphocyte	NA	public	2020	Orr<U+00F9> V	NA	NA	32929287	European	NA	3657	HG19/GRCh37	NA	NA	NA	NA	NA	1	15048951	0	NA
40358	40358	ebi-a-GCST90001681	CD25++ CD8+ T cell Absolute Count	NA	public	2020	Orr<U+00F9> V	NA	NA	32929287	European	NA	3130	HG19/GRCh37	NA	NA	NA	NA	NA	1	15027914	0	NA
40359	40359	ebi-a-GCST90001631	CD8+ Natural Killer T %T cell	NA	public	2020	Orr<U+00F9> V	NA	NA	32929287	European	NA	3668	HG19/GRCh37	NA	NA	NA	NA	NA	1	15198002	0	NA
40567	40567	ebi-a-GCST90001971	FSC-A on lymphocyte	NA	public	2020	Orr<U+00F9> V	NA	NA	32929287	European	NA	3113	HG19/GRCh37	NA	NA	NA	NA	NA	1	14903739	0	NA
40682	40682	ebi-a-GCST90001823	IgD on IgD+ CD38- unswitched memory B cell	NA	public	2020	Orr<U+00F9> V	NA	NA	32929287	European	NA	1834	HG19/GRCh37	NA	NA	NA	NA	NA	1	14184673	0	NA
40695	40695	ebi-a-GCST90001737	CD19 on naive-mature B cell	NA	public	2020	Orr<U+00F9> V	NA	NA	32929287	European	NA	3653	HG19/GRCh37	NA	NA	NA	NA	NA	1	15046216	0	NA
40730	40730	ebi-a-GCST90001987	CD64 on CD14+ CD16- monocyte	NA	public	2020	Orr<U+00F9> V	NA	NA	32929287	European	NA	3622	HG19/GRCh37	NA	NA	NA	NA	NA	1	15031257	0	NA
40732	40732	ebi-a-GCST90001492	Secreting CD4 regulatory T cell Absolute Count	NA	public	2020	Orr<U+00F9> V	NA	NA	32929287	European	NA	3405	HG19/GRCh37	NA	NA	NA	NA	NA	1	15131843	0	NA
40759	40759	ebi-a-GCST90002079	SSC-A on lymphocyte	NA	public	2020	Orr<U+00F9> V	NA	NA	32929287	European	NA	3113	HG19/GRCh37	NA	NA	NA	NA	NA	1	14903739	0	NA
40771	40771	ebi-a-GCST90001990	CD64 on CD14- CD16+ monocyte	NA	public	2020	Orr<U+00F9> V	NA	NA	32929287	European	NA	3614	HG19/GRCh37	NA	NA	NA	NA	NA	1	15026836	0	NA
40888	40888	ebi-a-GCST90001577	Transitional B cell Absolute Count	NA	public	2020	Orr<U+00F9> V	NA	NA	32929287	European	NA	3656	HG19/GRCh37	NA	NA	NA	NA	NA	1	15048937	0	NA
40898	40898	ebi-a-GCST90001881	HVEM on CD8+ T cell	NA	public	2020	Orr<U+00F9> V	NA	NA	32929287	European	NA	1247	HG19/GRCh37	NA	NA	NA	NA	NA	1	13730810	0	NA
40944	40944	ebi-a-GCST90001622	Natural Killer T %T cell	NA	public	2020	Orr<U+00F9> V	NA	NA	32929287	European	NA	3669	HG19/GRCh37	NA	NA	NA	NA	NA	1	15198020	0	NA
41240	41240	ebi-a-GCST90001489	CD39+ activated CD4 regulatory T cell Absolute Count	NA	public	2020	Orr<U+00F9> V	NA	NA	32929287	European	NA	3405	HG19/GRCh37	NA	NA	NA	NA	NA	1	15131843	0	NA
41271	41271	ebi-a-GCST90001976	FSC-A on Natural Killer T	NA	public	2020	Orr<U+00F9> V	NA	NA	32929287	European	NA	3113	HG19/GRCh37	NA	NA	NA	NA	NA	1	14903739	0	NA
41316	41316	ebi-a-GCST90001685	CD28- CD8+ T cell %T cell	NA	public	2020	Orr<U+00F9> V	NA	NA	32929287	European	NA	3440	HG19/GRCh37	NA	NA	NA	NA	NA	1	15147619	0	NA
41337	41337	ebi-a-GCST90001708	BAFF-R on IgD+ CD38+ B cell	NA	public	2020	Orr<U+00F9> V	NA	NA	32929287	European	NA	3656	HG19/GRCh37	NA	NA	NA	NA	NA	1	15048789	0	NA
41377	41377	ebi-a-GCST90001394	IgD+ CD38dim B cell Absolute Count	NA	public	2020	Orr<U+00F9> V	NA	NA	32929287	European	NA	3656	HG19/GRCh37	NA	NA	NA	NA	NA	1	15048937	0	NA
41582	41582	ebi-a-GCST90001875	HVEM on CD4+ T cell	NA	public	2020	Orr<U+00F9> V	NA	NA	32929287	European	NA	1247	HG19/GRCh37	NA	NA	NA	NA	NA	1	13730810	0	NA
41621	41621	ebi-a-GCST90001530	Monocytic Myeloid-Derived Suppressor Cells Absolute Count	NA	public	2020	Orr<U+00F9> V	NA	NA	32929287	European	NA	1855	HG19/GRCh37	NA	NA	NA	NA	NA	1	14300837	0	NA
41639	41639	ebi-a-GCST90001440	IgD- CD24- B cell %lymphocyte	NA	public	2020	Orr<U+00F9> V	NA	NA	32929287	European	NA	3656	HG19/GRCh37	NA	NA	NA	NA	NA	1	15048937	0	NA
41720	41720	ebi-a-GCST90001698	CD45RA+ CD28- CD8+ T cell Absolute Count	NA	public	2020	Orr<U+00F9> V	NA	NA	32929287	European	NA	3408	HG19/GRCh37	NA	NA	NA	NA	NA	1	15135597	0	NA
41756	41756	ebi-a-GCST90002052	CD45 on Immature Myeloid-Derived Suppressor Cells	NA	public	2020	Orr<U+00F9> V	NA	NA	32929287	European	NA	1555	HG19/GRCh37	NA	NA	NA	NA	NA	1	14110222	0	NA
41845	41845	ebi-a-GCST90001591	CD4+ T cell %T cell	NA	public	2020	Orr<U+00F9> V	NA	NA	32929287	European	NA	3668	HG19/GRCh37	NA	NA	NA	NA	NA	1	15198002	0	NA
41854	41854	ebi-a-GCST90001398	Unswitched memory B cell Absolute Count	NA	public	2020	Orr<U+00F9> V	NA	NA	32929287	European	NA	3656	HG19/GRCh37	NA	NA	NA	NA	NA	1	15048937	0	NA
41886	41886	ebi-a-GCST90002003	CCR2 on CD14- CD16-	NA	public	2020	Orr<U+00F9> V	NA	NA	32929287	European	NA	3629	HG19/GRCh37	NA	NA	NA	NA	NA	1	15034296	0	NA
41903	41903	ebi-a-GCST90001393	IgD+ CD38dim B cell %B cell	NA	public	2020	Orr<U+00F9> V	NA	NA	32929287	European	NA	3657	HG19/GRCh37	NA	NA	NA	NA	NA	1	15048951	0	NA
41998	41998	ebi-a-GCST90001488	Activated CD4 regulatory T cell %CD4+ T cell	NA	public	2020	Orr<U+00F9> V	NA	NA	32929287	European	NA	3437	HG19/GRCh37	NA	NA	NA	NA	NA	1	15144196	0	NA
42055	42055	ebi-a-GCST90001531	CD33dim HLA DR- Absolute Count	NA	public	2020	Orr<U+00F9> V	NA	NA	32929287	European	NA	1856	HG19/GRCh37	NA	NA	NA	NA	NA	1	14304913	0	NA
42111	42111	ebi-a-GCST90001414	IgD- CD24- B cell Absolute Count	NA	public	2020	Orr<U+00F9> V	NA	NA	32929287	European	NA	3656	HG19/GRCh37	NA	NA	NA	NA	NA	1	15048937	0	NA
42157	42157	ebi-a-GCST90001610	CD4+ CD8dim T cell %lymphocyte	NA	public	2020	Orr<U+00F9> V	NA	NA	32929287	European	NA	3668	HG19/GRCh37	NA	NA	NA	NA	NA	1	15198002	0	NA
42273	42273	ebi-a-GCST90001914	CD45 on lymphocyte	NA	public	2020	Orr<U+00F9> V	NA	NA	32929287	European	NA	3113	HG19/GRCh37	NA	NA	NA	NA	NA	1	14903739	0	NA
2362	2362	ebi-a-GCST90001969	FSC-A on Natural Killer	NA	public	2020	Orr<U+00F9> V	NA	NA	32929287	European	NA	3113	HG19/GRCh37	NA	NA	NA	NA	NA	1	14903739	0	NA
3897	3897	ebi-a-GCST90001884	CD16-CD56 on Natural Killer	NA	public	2020	Orr<U+00F9> V	NA	NA	32929287	European	NA	3113	HG19/GRCh37	NA	NA	NA	NA	NA	1	14903739	0	NA
5071	5071	ebi-a-GCST90001919	CD45 on Natural Killer T	NA	public	2020	Orr<U+00F9> V	NA	NA	32929287	European	NA	3113	HG19/GRCh37	NA	NA	NA	NA	NA	1	14903739	0	NA
7213	7213	ebi-a-GCST90001650	HLA DR+ Natural Killer %CD3- lymphocyte	NA	public	2020	Orr<U+00F9> V	NA	NA	32929287	European	NA	3596	HG19/GRCh37	NA	NA	NA	NA	NA	1	15160312	0	NA
8885	8885	ebi-a-GCST90001646	Natural Killer %CD3- lymphocyte	NA	public	2020	Orr<U+00F9> V	NA	NA	32929287	European	NA	3669	HG19/GRCh37	NA	NA	NA	NA	NA	1	15198020	0	NA
10337	10337	ebi-a-GCST90001911	CD45 on Natural Killer	NA	public	2020	Orr<U+00F9> V	NA	NA	32929287	European	NA	3113	HG19/GRCh37	NA	NA	NA	NA	NA	1	14903739	0	NA
10622	10622	ebi-a-GCST90001623	Natural Killer T %lymphocyte	NA	public	2020	Orr<U+00F9> V	NA	NA	32929287	European	NA	3669	HG19/GRCh37	NA	NA	NA	NA	NA	1	15198020	0	NA
11061	11061	ebi-a-GCST90001633	CD8dim Natural Killer T Absolute Count	NA	public	2020	Orr<U+00F9> V	NA	NA	32929287	European	NA	3652	HG19/GRCh37	NA	NA	NA	NA	NA	1	15195743	0	NA
12368	12368	ebi-a-GCST90001635	CD8dim Natural Killer T %lymphocyte	NA	public	2020	Orr<U+00F9> V	NA	NA	32929287	European	NA	3668	HG19/GRCh37	NA	NA	NA	NA	NA	1	15198002	0	NA
13499	13499	ebi-a-GCST90001636	CD4-CD8- Natural Killer T Absolute Count	NA	public	2020	Orr<U+00F9> V	NA	NA	32929287	European	NA	3652	HG19/GRCh37	NA	NA	NA	NA	NA	1	4869779	0	NA
16439	16439	ebi-a-GCST90001637	CD4-CD8- Natural Killer T %T cell	NA	public	2020	Orr<U+00F9> V	NA	NA	32929287	European	NA	3668	HG19/GRCh37	NA	NA	NA	NA	NA	1	15198002	0	NA
16467	16467	ebi-a-GCST90001885	CD16-CD56 on HLA DR+ Natural Killer	NA	public	2020	Orr<U+00F9> V	NA	NA	32929287	European	NA	2971	HG19/GRCh37	NA	NA	NA	NA	NA	1	14858184	0	NA
17176	17176	ebi-a-GCST90002059	CD8 on Natural Killer T	NA	public	2020	Orr<U+00F9> V	NA	NA	32929287	European	NA	3103	HG19/GRCh37	NA	NA	NA	NA	NA	1	14901615	0	NA
17897	17897	ebi-a-GCST90002076	SSC-A on Natural Killer	NA	public	2020	Orr<U+00F9> V	NA	NA	32929287	European	NA	3113	HG19/GRCh37	NA	NA	NA	NA	NA	1	14903739	0	NA
18801	18801	ebi-a-GCST90001632	CD8+ Natural Killer T %lymphocyte	NA	public	2020	Orr<U+00F9> V	NA	NA	32929287	European	NA	3668	HG19/GRCh37	NA	NA	NA	NA	NA	1	15198002	0	NA
19488	19488	ebi-a-GCST90001970	FSC-A on HLA DR+ Natural Killer	NA	public	2020	Orr<U+00F9> V	NA	NA	32929287	European	NA	2971	HG19/GRCh37	NA	NA	NA	NA	NA	1	14858184	0	NA
20281	20281	ebi-a-GCST90002077	SSC-A on HLA DR+ Natural Killer	NA	public	2020	Orr<U+00F9> V	NA	NA	32929287	European	NA	2971	HG19/GRCh37	NA	NA	NA	NA	NA	1	14858184	0	NA
22486	22486	ebi-a-GCST90001638	CD4-CD8- Natural Killer T %lymphocyte	NA	public	2020	Orr<U+00F9> V	NA	NA	32929287	European	NA	3668	HG19/GRCh37	NA	NA	NA	NA	NA	1	15198002	0	NA
23946	23946	ebi-a-GCST90001621	Natural Killer T Absolute Count	NA	public	2020	Orr<U+00F9> V	NA	NA	32929287	European	NA	3653	HG19/GRCh37	NA	NA	NA	NA	NA	1	15195758	0	NA	匹配
24932	24932	ebi-a-GCST90001645	Natural Killer Absolute Count	NA	public	2020	Orr<U+00F9> V	NA	NA	32929287	European	NA	3653	HG19/GRCh37	NA	NA	NA	NA	NA	1	15195758	0	NA
26323	26323	ebi-a-GCST90001648	HLA DR+ Natural Killer Absolute Count	NA	public	2020	Orr<U+00F9> V	NA	NA	32929287	European	NA	3580	HG19/GRCh37	NA	NA	NA	NA	NA	1	15158016	0	NA
27574	27574	ebi-a-GCST90001883	CD16-CD56 on Natural Killer T	NA	public	2020	Orr<U+00F9> V	NA	NA	32929287	European	NA	3113	HG19/GRCh37	NA	NA	NA	NA	NA	1	14903739	0	NA
28001	28001	ebi-a-GCST90001630	CD8+ Natural Killer T Absolute Count	NA	public	2020	Orr<U+00F9> V	NA	NA	32929287	European	NA	3652	HG19/GRCh37	NA	NA	NA	NA	NA	1	15195743	0	NA
28373	28373	ebi-a-GCST90002084	SSC-A on Natural Killer T	NA	public	2020	Orr<U+00F9> V	NA	NA	32929287	European	NA	3113	HG19/GRCh37	NA	NA	NA	NA	NA	1	14903739	0	NA
31814	31814	ebi-a-GCST90001848	CD3 on Natural Killer T	NA	public	2020	Orr<U+00F9> V	NA	NA	32929287	European	NA	3113	HG19/GRCh37	NA	NA	NA	NA	NA	1	14903739	0	NA
33687	33687	ebi-a-GCST90001649	HLA DR+ Natural Killer %Natural Killer	NA	public	2020	Orr<U+00F9> V	NA	NA	32929287	European	NA	3596	HG19/GRCh37	NA	NA	NA	NA	NA	1	15160312	0	NA
34503	34503	ebi-a-GCST90002117	HLA DR on HLA DR+ Natural Killer	NA	public	2020	Orr<U+00F9> V	NA	NA	32929287	European	NA	2971	HG19/GRCh37	NA	NA	NA	NA	NA	1	14858184	0	NA
36018	36018	ebi-a-GCST90001634	CD8dim Natural Killer T %T cell	NA	public	2020	Orr<U+00F9> V	NA	NA	32929287	European	NA	3668	HG19/GRCh37	NA	NA	NA	NA	NA	1	15198002	0	NA
36991	36991	ebi-a-GCST90001647	Natural Killer %lymphocyte	NA	public	2020	Orr<U+00F9> V	NA	NA	32929287	European	NA	3669	HG19/GRCh37	NA	NA	NA	NA	NA	1	15198020	0	NA	匹配
40359	40359	ebi-a-GCST90001631	CD8+ Natural Killer T %T cell	NA	public	2020	Orr<U+00F9> V	NA	NA	32929287	European	NA	3668	HG19/GRCh37	NA	NA	NA	NA	NA	1	15198002	0	NA
40944	40944	ebi-a-GCST90001622	Natural Killer T %T cell	NA	public	2020	Orr<U+00F9> V	NA	NA	32929287	European	NA	3669	HG19/GRCh37	NA	NA	NA	NA	NA	1	15198020	0	NA
41271	41271	ebi-a-GCST90001976	FSC-A on Natural Killer T	NA	public	2020	Orr<U+00F9> V	NA	NA	32929287	European	NA	3113	HG19/GRCh37	NA	NA	NA	NA	NA	1	14903739	0	NA
42017	42017	ebi-a-GCST90001912	CD45 on HLA DR+ Natural Killer	NA	public	2020	Orr<U+00F9> V	NA	NA	32929287	European	NA	2971	HG19/GRCh37	NA	NA	NA	NA	NA	1	14858184	0	NA	匹配
