# Supplementary material for: Unraveling the indolence of papillary thyroid carcinoma: an exploratory study on B-cell subsets based on genetic predisposition and tumor immunity
Source: Front Immunol. 2026 Mar 18;17:1769020. doi: 10.3389/fimmu.2026.1769020 (PMC13038570; doi:10.3389/fimmu.2026.1769020)
Supplement: Supplementary file 1 [file DataSheet1.zip › Table S3.xlsx]

## Sheet: Sheet1
Supplementary Table S3. Patient sample clinical information.
Group	Sample	Sex	Diagnostic age	Observation time, month	Tumor size, mm	TSH	TGAb	TPOAb	Clinical_T	Clinical_N	Clinical_M	pT	pN	pM	AJCC 8
indolent	I1	F	34	12	6×6	1.29	1.49	0.81	T1a	N0	M0	T1a	N0	M0	Ⅰstage
indolent	I2	M	59	12	5.2×3.2	0.006	21.28	10.51	T1a	N0	M0	T1a	N1a	M0	Ⅰstage
indolent	I3	F	47	120	5.8×4.8	2.46	0.72	1.39	T1a	N0	M0	T1a	N0	M0	Ⅰstage
indolent	I4	M	58	24	6×4	0.63	0.37	0.39	T1a	N0	M0	T1a	N0	M0	Ⅰstage
indolent	I5	F	52	60	5.9×5.1	0.019	18.91	18.48	T1a	N0	M0	T1a	N0	M0	Ⅰstage
progressive	P1	M	30	12	16×12	2.02	74.63	<5	T1b	N1b	M0	T1b	N1b	M0	Ⅰstage
progressive	P2	M	40	12	52×37	4.05	2.12	<5	T4	N1b	M0	T4a	N1b	M0	Ⅰstage
progressive	P3	F	41	NA	54×23	1.25	11.95	0.41	T3	N1b	M0	T3	N1b	M0	Ⅰstage
progressive	P4	F	32	6	28×14	1.59	0.65	0.88	T2	Nx	M0	T2	N1a	M0	Ⅰstage
progressive	P5	F	37	NA	13×11	3.18	1.03	0.61	T1b	N1a	M0	T1b	N1a	M0	Ⅰstage
