# Supplementary material for: Unraveling the indolence of papillary thyroid carcinoma: an exploratory study on B-cell subsets based on genetic predisposition and tumor immunity
Source: Front Immunol. 2026 Mar 18;17:1769020. doi: 10.3389/fimmu.2026.1769020 (PMC13038570; doi:10.3389/fimmu.2026.1769020)
Supplement: Supplementary file 1 [file DataSheet1.zip › Table S4.xlsx]

## Sheet: Supplementary Data 4_Bcell_subt
Supplementary Table S4. High specificity expression genes identified from single-cell transcriptomic data.
p_val	avg_log2FC	pct.1	pct.2	p_val_adj	cluster	gene
0	1.14194	0.931	0.401	0	IGM+CD27+ memory B cells	LAPTM5
0	1.52345	0.624	0.07	0	IGM+CD27+ memory B cells	LY9
0	1.2882	0.735	0.073	0	IGM+CD27+ memory B cells	RALGPS2
0	1.25649	0.879	0.363	0	IGM+CD27+ memory B cells	REL
0	1.64335	0.77	0.182	0	IGM+CD27+ memory B cells	IGKC
0	1.52829	0.901	0.489	0	IGM+CD27+ memory B cells	CXCR4
0	1.83633	0.893	0.054	0	IGM+CD27+ memory B cells	BANK1
0	1.58329	1	0.768	0	IGM+CD27+ memory B cells	CD74
0	1.72716	0.854	0.273	0	IGM+CD27+ memory B cells	CD83
0	1.77041	0.904	0.227	0	IGM+CD27+ memory B cells	LTB
0	1.43847	0.999	0.615	0	IGM+CD27+ memory B cells	HLA-DRA
0	1.22229	0.965	0.369	0	IGM+CD27+ memory B cells	HLA-DQB1
0	1.24632	0.804	0.133	0	IGM+CD27+ memory B cells	HLA-DQA2
0	1.2885	0.896	0.627	0	IGM+CD27+ memory B cells	EZR
0	2.60865	0.968	0.05	0	IGM+CD27+ memory B cells	MS4A1
0	1.06219	0.762	0.253	0	IGM+CD27+ memory B cells	BIRC3
0	1.95714	0.833	0.339	0	IGM+CD27+ memory B cells	CD69
0	1.99891	0.547	0.045	0	IGM+CD27+ memory B cells	IGHM
0	1.34647	0.583	0.113	0	IGM+CD27+ memory B cells	CCR7
0	1.21115	0.619	0.068	0	IGM+CD27+ memory B cells	CD79B
0	1.43086	0.832	0.459	0	IGM+CD27+ memory B cells	KLF2
0	2.48728	0.961	0.045	0	IGM+CD27+ memory B cells	CD79A
0	1.15316	0.697	0.116	0	IGM+CD27+ memory B cells	POU2F2
0	2.09158	0.989	0.372	0	IGM+CD27+ memory B cells	CD37
0	1.08518	0.556	0.028	0	IGM+CD27+ memory B cells	SPIB
0	1.42523	0.704	0.026	0	IGM+CD27+ memory B cells	VPREB3
0	1.43763	0.767	0.029	0	IGM+CD27+ memory B cells	TNFRSF13C
7.91e-306	1.34187	0.987	0.829	2.1e-301	IGM+CD27+ memory B cells	BTG1
0	1.08182	0.936	0.406	0	Naive B	CD52
0	1.53669	0.96	0.4	0	Naive B	LAPTM5
0	1.24063	0.798	0.266	0	Naive B	SMAP2
0	1.77866	0.732	0.067	0	Naive B	LY9
0	1.17682	0.674	0.073	0	Naive B	RALGPS2
0	1.21547	0.664	0.05	0	Naive B	BCL11A
0	1.33474	0.876	0.362	0	Naive B	REL
0	1.5494	0.768	0.181	0	Naive B	IGKC
0	1.56878	0.927	0.488	0	Naive B	CXCR4
0	1.23408	0.824	0.274	0	Naive B	CYTIP
0	1.1384	1	0.976	0	Naive B	RPSA
0	1.26838	0.768	0.196	0	Naive B	RHOH
0	1.59181	0.819	0.055	0	Naive B	BANK1
0	1.10104	0.8	0.251	0	Naive B	MEF2C
0	1.90073	1	0.767	0	Naive B	CD74
0	1.55902	0.77	0.12	0	Naive B	PHACTR1
0	1.79042	0.927	0.27	0	Naive B	CD83
0	1.20673	0.851	0.228	0	Naive B	LTB
0	1.75386	0.999	0.614	0	Naive B	HLA-DRA
0	1.38345	0.998	0.616	0	Naive B	HLA-DRB1
0	1.20211	0.97	0.282	0	Naive B	HLA-DQA1
0	1.6702	0.979	0.368	0	Naive B	HLA-DQB1
0	1.71752	0.927	0.129	0	Naive B	HLA-DQA2
0	1.21421	0.83	0.213	0	Naive B	HLA-DMB
0	1.25029	0.996	0.512	0	Naive B	HLA-DPB1
0	1.22629	0.909	0.626	0	Naive B	EZR
0	2.62358	0.978	0.049	0	Naive B	MS4A1
0	1.27607	0.816	0.251	0	Naive B	BIRC3
0	1.98223	0.876	0.337	0	Naive B	CD69
0	1.91667	0.996	0.829	0	Naive B	BTG1
0	1.32908	0.58	0.007	0	Naive B	TCL1A
0	1.10912	0.574	0.111	0	Naive B	IL4R
0	1.54515	0.731	0.011	0	Naive B	FCER2
0	1.29304	0.852	0.458	0	Naive B	KLF2
0	1.40694	1	0.995	0	Naive B	RPL18A
0	1.26298	0.684	0.043	0	Naive B	CD22
0	2.87436	0.983	0.043	0	Naive B	CD79A
0	2.12421	0.99	0.372	0	Naive B	CD37
0	1.19567	1	0.985	0	Naive B	RPS5
0	1.44227	0.722	0.025	0	Naive B	VPREB3
0	1.51619	0.775	0.028	0	Naive B	TNFRSF13C
