# Supplementary material for: Unraveling the indolence of papillary thyroid carcinoma: an exploratory study on B-cell subsets based on genetic predisposition and tumor immunity
Source: Front Immunol. 2026 Mar 18;17:1769020. doi: 10.3389/fimmu.2026.1769020 (PMC13038570; doi:10.3389/fimmu.2026.1769020)
Supplement: Supplementary file 1 [file DataSheet1.zip › Table S5.xlsx]

## Sheet: 03_harmonise_data
Supplementary Table S4. Summary of 2,854 independent single nucleotide polymorphisms selected as instrumental variables.
	SNP	effect_allele.exposure	other_allele.exposure	effect_allele.outcome	other_allele.outcome	beta.exposure	beta.outcome	eaf.exposure	eaf.outcome	remove	palindromic	ambiguous	id.outcome	chr	pos	se.outcome	samplesize.outcome	pval.outcome	outcome	originalname.outcome	outcome.deprecated	mr_keep.outcome	data_source.outcome	proxy.outcome	target_snp.outcome	proxy_snp.outcome	target_a1.outcome	target_a2.outcome	proxy_a1.outcome	proxy_a2.outcome	chr.exposure	samplesize.exposure	pval.exposure	pos.exposure	se.exposure	id.exposure	exposure	mr_keep.exposure	pval_origin.exposure	data_source.exposure	action	SNP_index	mr_keep
1	rs10047347	T	C	T	C	0.117	-0.0326	0.4197	0.362004	FALSE	FALSE	FALSE	ebi-a-GCST90018929	10	26741516	0.0396	491974	0.411	Thyroid cancer || id:ebi-a-GCST90018929	Thyroid cancer	Thyroid cancer || ||	TRUE	igd	NA	NA	NA	NA	NA	NA	NA	10	3657	4.78498e-06	26741516	0.02555	ebi-a-GCST90001760	|| id:ebi-a-GCST90001760	TRUE	reported	igd	2	1	TRUE
2	rs112405902	A	G	A	G	0.2604	-0.1011	0.1069	0.0334352	FALSE	FALSE	FALSE	ebi-a-GCST90018929	6	31809504	0.1114	491974	0.3642	Thyroid cancer || id:ebi-a-GCST90018929	Thyroid cancer	Thyroid cancer || ||	TRUE	igd	NA	NA	NA	NA	NA	NA	NA	6	3657	1.74699e-08	31809504	0.0461	ebi-a-GCST90001760	|| id:ebi-a-GCST90001760	TRUE	reported	igd	2	1	TRUE
3	rs12460030	C	T	C	T	-0.2489	-0.0108	0.9445	0.954149	FALSE	FALSE	FALSE	ebi-a-GCST90018929	19	3361489	0.0968	491974	0.9115	Thyroid cancer || id:ebi-a-GCST90018929	Thyroid cancer	Thyroid cancer || ||	TRUE	igd	NA	NA	NA	NA	NA	NA	NA	19	3657	3.84902e-06	3361489	0.05379	ebi-a-GCST90001760	|| id:ebi-a-GCST90001760	TRUE	reported	igd	2	1	TRUE
4	rs12554596	G	A	G	A	-0.1329	-0.0377	0.3891	0.168593	FALSE	FALSE	FALSE	ebi-a-GCST90018929	9	37002142	0.0529	491974	0.4762	Thyroid cancer || id:ebi-a-GCST90018929	Thyroid cancer	Thyroid cancer || ||	TRUE	igd	NA	NA	NA	NA	NA	NA	NA	9	3657	1.91699e-07	37002142	0.02547	ebi-a-GCST90001760	|| id:ebi-a-GCST90001760	TRUE	reported	igd	2	1	TRUE
5	rs13133046	G	A	G	A	-0.3755	-0.0321	0.0245	0.083989	FALSE	FALSE	FALSE	ebi-a-GCST90018929	4	23393356	0.0675	491974	0.6346	Thyroid cancer || id:ebi-a-GCST90018929	Thyroid cancer	Thyroid cancer || ||	TRUE	igd	NA	NA	NA	NA	NA	NA	NA	4	3657	1.38401e-06	23393356	0.07765	ebi-a-GCST90001760	|| id:ebi-a-GCST90001760	TRUE	reported	igd	2	1	TRUE
6	rs147717587	T	C	T	C	-0.438	0.1174	0.0544	0.476173	FALSE	FALSE	FALSE	ebi-a-GCST90018929	6	32623828	0.081	491974	0.1474	Thyroid cancer || id:ebi-a-GCST90018929	Thyroid cancer	Thyroid cancer || ||	TRUE	igd	NA	NA	NA	NA	NA	NA	NA	6	3657	1.87802e-06	32623828	0.09174	ebi-a-GCST90001760	|| id:ebi-a-GCST90001760	TRUE	reported	igd	2	1	TRUE
7	rs149695230	G	T	G	T	0.1869	-0.1064	0.1079	0.0665812	FALSE	FALSE	FALSE	ebi-a-GCST90018929	11	60288804	0.0926	491974	0.2502	Thyroid cancer || id:ebi-a-GCST90018929	Thyroid cancer	Thyroid cancer || ||	TRUE	igd	NA	NA	NA	NA	NA	NA	NA	11	3657	3.31398e-06	60288804	0.04012	ebi-a-GCST90001760	|| id:ebi-a-GCST90001760	TRUE	reported	igd	2	1	TRUE
8	rs187188344	G	C	T	C	0.3655	0.2734	0.0269	0.00952073	TRUE	TRUE	FALSE	ebi-a-GCST90018929	2	178858731	0.2244	491974	0.223	Thyroid cancer || id:ebi-a-GCST90018929	Thyroid cancer	Thyroid cancer || ||	TRUE	igd	NA	NA	NA	NA	NA	NA	NA	2	3657	2.82599e-06	178858731	0.07792	ebi-a-GCST90001760	|| id:ebi-a-GCST90001760	TRUE	reported	igd	2	1	FALSE
9	rs233495	T	C	T	C	-0.1166	-0.0047	0.5585	0.55915	FALSE	FALSE	FALSE	ebi-a-GCST90018929	6	14806317	0.0384	491974	0.9023	Thyroid cancer || id:ebi-a-GCST90018929	Thyroid cancer	Thyroid cancer || ||	TRUE	igd	NA	NA	NA	NA	NA	NA	NA	6	3657	2.53303e-06	14806317	0.02474	ebi-a-GCST90001760	|| id:ebi-a-GCST90001760	TRUE	reported	igd	2	1	TRUE
10	rs2523761	G	A	G	A	0.2051	0.0616	0.1628	0.127306	FALSE	FALSE	FALSE	ebi-a-GCST90018929	6	29818726	0.063	491974	0.3279	Thyroid cancer || id:ebi-a-GCST90018929	Thyroid cancer	Thyroid cancer || ||	TRUE	igd	NA	NA	NA	NA	NA	NA	NA	6	3657	3.97704e-07	29818726	0.04038	ebi-a-GCST90001760	|| id:ebi-a-GCST90001760	TRUE	reported	igd	2	1	TRUE
11	rs28572463	C	G	C	G	0.2569	0.2016	0.1081	0.00881923	FALSE	TRUE	FALSE	ebi-a-GCST90018929	6	31209854	0.2302	491974	0.3811	Thyroid cancer || id:ebi-a-GCST90018929	Thyroid cancer	Thyroid cancer || ||	TRUE	igd	NA	NA	NA	NA	NA	NA	NA	6	3657	6.22702e-08	31209854	0.04736	ebi-a-GCST90001760	|| id:ebi-a-GCST90001760	TRUE	reported	igd	2	1	TRUE
12	rs4447195	T	C	T	C	-0.2525	-0.0506	0.0982	0.0951403	FALSE	FALSE	FALSE	ebi-a-GCST90018929	11	60249734	0.0673	491974	0.4522	Thyroid cancer || id:ebi-a-GCST90018929	Thyroid cancer	Thyroid cancer || ||	TRUE	igd	NA	NA	NA	NA	NA	NA	NA	11	3657	1.45301e-09	60249734	0.04163	ebi-a-GCST90001760	|| id:ebi-a-GCST90001760	TRUE	reported	igd	2	1	TRUE
13	rs62340965	A	T	A	T	-0.1451	-0.1333	0.2158	0.0945606	FALSE	TRUE	FALSE	ebi-a-GCST90018929	4	190508875	0.078	491974	0.0872208	Thyroid cancer || id:ebi-a-GCST90018929	Thyroid cancer	Thyroid cancer || ||	TRUE	igd	NA	NA	NA	NA	NA	NA	NA	4	3657	3.64401e-06	190508875	0.03129	ebi-a-GCST90001760	|| id:ebi-a-GCST90001760	TRUE	reported	igd	2	1	TRUE
14	rs6459417	T	C	T	C	0.2282	-0.1062	0.8737	0.838253	FALSE	FALSE	FALSE	ebi-a-GCST90018929	6	15858996	0.0538	491974	0.0483805	Thyroid cancer || id:ebi-a-GCST90018929	Thyroid cancer	Thyroid cancer || ||	TRUE	igd	NA	NA	NA	NA	NA	NA	NA	6	3657	7.24803e-10	15858996	0.03694	ebi-a-GCST90001760	|| id:ebi-a-GCST90001760	TRUE	reported	igd	2	1	TRUE
15	rs6509428	T	C	T	C	-0.2404	0.0298	0.2323	0.25378	FALSE	FALSE	FALSE	ebi-a-GCST90018929	19	49853881	0.0432	491974	0.4894	Thyroid cancer || id:ebi-a-GCST90018929	Thyroid cancer	Thyroid cancer || ||	TRUE	igd	NA	NA	NA	NA	NA	NA	NA	19	3657	2.09218e-16	49853881	0.02912	ebi-a-GCST90001760	|| id:ebi-a-GCST90001760	TRUE	reported	igd	2	1	TRUE
16	rs77330263	T	C	T	C	0.538	0.2894	0.0113	0.0132476	FALSE	FALSE	FALSE	ebi-a-GCST90018929	6	149134235	0.2233	491974	0.1949	Thyroid cancer || id:ebi-a-GCST90018929	Thyroid cancer	Thyroid cancer || ||	TRUE	igd	NA	NA	NA	NA	NA	NA	NA	6	3657	3.38197e-06	149134235	0.1156	ebi-a-GCST90001760	|| id:ebi-a-GCST90001760	TRUE	reported	igd	2	1	TRUE
17	rs77612075	T	C	T	C	0.3517	-0.0418	0.0293	0.0548265	FALSE	FALSE	FALSE	ebi-a-GCST90018929	5	162820460	0.1007	491974	0.6782	Thyroid cancer || id:ebi-a-GCST90018929	Thyroid cancer	Thyroid cancer || ||	TRUE	igd	NA	NA	NA	NA	NA	NA	NA	5	3657	9.46194e-07	162820460	0.07161	ebi-a-GCST90001760	|| id:ebi-a-GCST90001760	TRUE	reported	igd	2	1	TRUE
18	rs78398983	A	G	A	G	1.716	0.0404	0.0011	0.0126452	FALSE	FALSE	FALSE	ebi-a-GCST90018929	22	32864978	0.2323	491974	0.8618	Thyroid cancer || id:ebi-a-GCST90018929	Thyroid cancer	Thyroid cancer || ||	TRUE	igd	NA	NA	NA	NA	NA	NA	NA	22	3657	2.84197e-06	32864978	0.366	ebi-a-GCST90001760	|| id:ebi-a-GCST90001760	TRUE	reported	igd	2	1	TRUE
19	rs9310657	G	T	G	T	0.1311	0.0087	0.7637	0.79751	FALSE	FALSE	FALSE	ebi-a-GCST90018929	3	21797575	0.0493	491974	0.8606	Thyroid cancer || id:ebi-a-GCST90018929	Thyroid cancer	Thyroid cancer || ||	TRUE	igd	NA	NA	NA	NA	NA	NA	NA	3	3657	4.581e-06	21797575	0.02856	ebi-a-GCST90001760	|| id:ebi-a-GCST90001760	TRUE	reported	igd	2	1	TRUE
20	rs10047878	A	T	A	T	-0.1156	0.0261	0.56	0.59046	FALSE	TRUE	TRUE	ebi-a-GCST90018929	14	22787690	0.0387	491974	0.5004	Thyroid cancer || id:ebi-a-GCST90018929	Thyroid cancer	Thyroid cancer || ||	TRUE	igd	NA	NA	NA	NA	NA	NA	NA	14	3657	4.12496e-06	22787690	0.02506	ebi-a-GCST90001795	|| id:ebi-a-GCST90001795	TRUE	reported	igd	2	1	FALSE
21	rs117473115	T	C	T	C	0.3516	0.0239	0.0331	0.0168274	FALSE	FALSE	FALSE	ebi-a-GCST90018929	10	54503355	0.1932	491974	0.9018	Thyroid cancer || id:ebi-a-GCST90018929	Thyroid cancer	Thyroid cancer || ||	TRUE	igd	NA	NA	NA	NA	NA	NA	NA	10	3657	5.02505e-07	54503355	0.06985	ebi-a-GCST90001795	|| id:ebi-a-GCST90001795	TRUE	reported	igd	2	1	TRUE
22	rs12822478	A	C	A	C	-0.1156	-0.0134	0.4841	0.418259	FALSE	FALSE	FALSE	ebi-a-GCST90018929	12	31514566	0.0451	491974	0.7663	Thyroid cancer || id:ebi-a-GCST90018929	Thyroid cancer	Thyroid cancer || ||	TRUE	igd	NA	NA	NA	NA	NA	NA	NA	12	3657	4.20397e-06	31514566	0.02508	ebi-a-GCST90001795	|| id:ebi-a-GCST90001795	TRUE	reported	igd	2	1	TRUE
23	rs140685335	G	A	G	A	0.3598	0.0445	0.0276	0.0171663	FALSE	FALSE	FALSE	ebi-a-GCST90018929	18	1584719	0.1765	491974	0.801	Thyroid cancer || id:ebi-a-GCST90018929	Thyroid cancer	Thyroid cancer || ||	TRUE	igd	NA	NA	NA	NA	NA	NA	NA	18	3657	1.92101e-06	1584719	0.07544	ebi-a-GCST90001795	|| id:ebi-a-GCST90001795	TRUE	reported	igd	2	1	TRUE
24	rs151006498	T	C	T	C	-0.5983	0.5396	0.0092	0.00662263	FALSE	FALSE	FALSE	ebi-a-GCST90018929	15	63642578	0.2719	491974	0.0471704	Thyroid cancer || id:ebi-a-GCST90018929	Thyroid cancer	Thyroid cancer || ||	TRUE	igd	NA	NA	NA	NA	NA	NA	NA	15	3657	4.30804e-06	63642578	0.13	ebi-a-GCST90001795	|| id:ebi-a-GCST90001795	TRUE	reported	igd	2	1	TRUE
25	rs181825	A	G	A	G	0.3147	-0.0445	0.0321	0.0688755	FALSE	FALSE	FALSE	ebi-a-GCST90018929	5	80131532	0.0861	491974	0.6052	Thyroid cancer || id:ebi-a-GCST90018929	Thyroid cancer	Thyroid cancer || ||	TRUE	igd	NA	NA	NA	NA	NA	NA	NA	5	3657	4.11197e-06	80131532	0.06823	ebi-a-GCST90001795	|| id:ebi-a-GCST90001795	TRUE	reported	igd	2	1	TRUE
26	rs3793662	T	C	T	C	-0.1557	-0.043	0.7759	0.807818	FALSE	FALSE	FALSE	ebi-a-GCST90018929	9	95886051	0.0477	491974	0.3669	Thyroid cancer || id:ebi-a-GCST90018929	Thyroid cancer	Thyroid cancer || ||	TRUE	igd	NA	NA	NA	NA	NA	NA	NA	9	3657	9.9481e-08	95886051	0.02917	ebi-a-GCST90001795	|| id:ebi-a-GCST90001795	TRUE	reported	igd	2	1	TRUE
27	rs4721574	A	G	A	G	0.1421	0.0677	0.2807	0.248286	FALSE	FALSE	FALSE	ebi-a-GCST90018929	7	2350451	0.0446	491974	0.1286	Thyroid cancer || id:ebi-a-GCST90018929	Thyroid cancer	Thyroid cancer || ||	TRUE	igd	NA	NA	NA	NA	NA	NA	NA	7	3657	2.84001e-07	2350451	0.02762	ebi-a-GCST90001795	|| id:ebi-a-GCST90001795	TRUE	reported	igd	2	1	TRUE
28	rs61945276	A	G	A	G	-0.3331	-0.1492	0.0313	0.0243566	FALSE	FALSE	FALSE	ebi-a-GCST90018929	13	22645864	0.1289	491974	0.2474	Thyroid cancer || id:ebi-a-GCST90018929	Thyroid cancer	Thyroid cancer || ||	TRUE	igd	NA	NA	NA	NA	NA	NA	NA	13	3657	4.03497e-06	22645864	0.07215	ebi-a-GCST90001795	|| id:ebi-a-GCST90001795	TRUE	reported	igd	2	1	TRUE
29	rs62626323	A	C	A	C	0.2969	0.0435	0.1075	0.0363743	FALSE	FALSE	FALSE	ebi-a-GCST90018929	10	6115678	0.1046	491974	0.677599	Thyroid cancer || id:ebi-a-GCST90018929	Thyroid cancer	Thyroid cancer || ||	TRUE	igd	NA	NA	NA	NA	NA	NA	NA	10	3657	1.77787e-13	6115678	0.04016	ebi-a-GCST90001795	|| id:ebi-a-GCST90001795	TRUE	reported	igd	2	1	TRUE
30	rs6550133	C	T	C	T	-0.1486	0.0483	0.1754	0.15739	FALSE	FALSE	FALSE	ebi-a-GCST90018929	3	32472280	0.0512	491974	0.3454	Thyroid cancer || id:ebi-a-GCST90018929	Thyroid cancer	Thyroid cancer || ||	TRUE	igd	NA	NA	NA	NA	NA	NA	NA	3	3657	3.498e-06	32472280	0.03197	ebi-a-GCST90001795	|| id:ebi-a-GCST90001795	TRUE	reported	igd	2	1	TRUE
31	rs709589	T	C	T	C	-0.2255	0.1233	0.4557	0.4885	FALSE	FALSE	FALSE	ebi-a-GCST90018929	14	106306841	0.0684	491974	0.0714496	Thyroid cancer || id:ebi-a-GCST90018929	Thyroid cancer	Thyroid cancer || ||	TRUE	igd	NA	NA	NA	NA	NA	NA	NA	14	3657	5.40754e-13	106306841	0.03114	ebi-a-GCST90001795	|| id:ebi-a-GCST90001795	TRUE	reported	igd	2	1	TRUE
32	rs7899857	A	G	A	G	-0.1303	-0.0593	0.3033	0.290382	FALSE	FALSE	FALSE	ebi-a-GCST90018929	10	133280976	0.0427	491974	0.1651	Thyroid cancer || id:ebi-a-GCST90018929	Thyroid cancer	Thyroid cancer || ||	TRUE	igd	NA	NA	NA	NA	NA	NA	NA	10	3657	1.69602e-06	133280976	0.02718	ebi-a-GCST90001795	|| id:ebi-a-GCST90001795	TRUE	reported	igd	2	1	TRUE
33	rs10056811	A	G	A	G	-0.1322	0.0169	0.3022	0.344174	FALSE	FALSE	FALSE	ebi-a-GCST90018929	5	74605220	0.0397	491974	0.671399	Thyroid cancer || id:ebi-a-GCST90018929	Thyroid cancer	Thyroid cancer || ||	TRUE	igd	NA	NA	NA	NA	NA	NA	NA	5	3655	1.61801e-06	74605220	0.02752	ebi-a-GCST90001768	|| id:ebi-a-GCST90001768	TRUE	reported	igd	2	1	TRUE
34	rs114151424	A	G	A	G	1.159	0.0424	0.0036	0.0541322	FALSE	FALSE	FALSE	ebi-a-GCST90018929	1	120674028	0.0968	491974	0.6617	Thyroid cancer || id:ebi-a-GCST90018929	Thyroid cancer	Thyroid cancer || ||	TRUE	igd	NA	NA	NA	NA	NA	NA	NA	1	3655	1.39801e-07	120674028	0.2197	ebi-a-GCST90001768	|| id:ebi-a-GCST90001768	TRUE	reported	igd	2	1	TRUE
35	rs139160176	C	G	C	G	-0.9719	-0.0831	0.0034	0.0109263	FALSE	TRUE	FALSE	ebi-a-GCST90018929	5	13902245	0.2039	491974	0.683501	Thyroid cancer || id:ebi-a-GCST90018929	Thyroid cancer	Thyroid cancer || ||	TRUE	igd	NA	NA	NA	NA	NA	NA	NA	5	3655	1.61399e-06	13902245	0.2023	ebi-a-GCST90001768	|| id:ebi-a-GCST90001768	TRUE	reported	igd	2	1	TRUE
36	rs146379662	T	C	T	C	0.5365	-0.3659	0.0111	0.0171177	FALSE	FALSE	FALSE	ebi-a-GCST90018929	2	240272688	0.182	491974	0.0443997	Thyroid cancer || id:ebi-a-GCST90018929	Thyroid cancer	Thyroid cancer || ||	TRUE	igd	NA	NA	NA	NA	NA	NA	NA	2	3655	3.46897e-06	240272688	0.1154	ebi-a-GCST90001768	|| id:ebi-a-GCST90001768	TRUE	reported	igd	2	1	TRUE
37	rs16923647	T	C	T	C	-0.164	-0.0907	0.1542	0.133137	FALSE	FALSE	FALSE	ebi-a-GCST90018929	12	21451395	0.0551	491974	0.0998206	Thyroid cancer || id:ebi-a-GCST90018929	Thyroid cancer	Thyroid cancer || ||	TRUE	igd	NA	NA	NA	NA	NA	NA	NA	12	3655	1.78599e-06	21451395	0.03428	ebi-a-GCST90001768	|| id:ebi-a-GCST90001768	TRUE	reported	igd	2	1	TRUE
38	rs1799693	G	A	G	A	-0.2018	-0.0379	0.8286	0.929537	FALSE	FALSE	FALSE	ebi-a-GCST90018929	6	106992464	0.086	491974	0.658999	Thyroid cancer || id:ebi-a-GCST90018929	Thyroid cancer	Thyroid cancer || ||	TRUE	igd	NA	NA	NA	NA	NA	NA	NA	6	3655	6.12097e-10	106992464	0.03253	ebi-a-GCST90001768	|| id:ebi-a-GCST90001768	TRUE	reported	igd	2	1	TRUE
39	rs181036992	C	T	C	T	-0.4375	0.1461	0.0186	0.0284076	FALSE	FALSE	FALSE	ebi-a-GCST90018929	3	196496410	0.1356	491974	0.2812	Thyroid cancer || id:ebi-a-GCST90018929	Thyroid cancer	Thyroid cancer || ||	TRUE	igd	NA	NA	NA	NA	NA	NA	NA	3	3655	1.59001e-06	196496410	0.091	ebi-a-GCST90001768	|| id:ebi-a-GCST90001768	TRUE	reported	igd	2	1	TRUE
40	rs192325628	T	C	T	C	0.4876	0.0292	0.0164	0.0130428	FALSE	FALSE	FALSE	ebi-a-GCST90018929	11	121622513	0.2286	491974	0.8984	Thyroid cancer || id:ebi-a-GCST90018929	Thyroid cancer	Thyroid cancer || ||	TRUE	igd	NA	NA	NA	NA	NA	NA	NA	11	3655	7.703e-07	121622513	0.09848	ebi-a-GCST90001768	|| id:ebi-a-GCST90001768	TRUE	reported	igd	2	1	TRUE
41	rs3097667	C	G	C	G	-0.1519	-0.2508	0.2161	0.0618544	FALSE	TRUE	FALSE	ebi-a-GCST90018929	6	33023723	0.0829	491974	0.00247902	Thyroid cancer || id:ebi-a-GCST90018929	Thyroid cancer	Thyroid cancer || ||	TRUE	igd	NA	NA	NA	NA	NA	NA	NA	6	3655	1.60801e-06	33023723	0.03161	ebi-a-GCST90001768	|| id:ebi-a-GCST90001768	TRUE	reported	igd	2	1	TRUE
42	rs4368221	C	G	C	G	0.1558	0.0207	0.1544	0.269823	FALSE	TRUE	FALSE	ebi-a-GCST90018929	18	45634445	0.0427	491974	0.628801	Thyroid cancer || id:ebi-a-GCST90018929	Thyroid cancer	Thyroid cancer || ||	TRUE	igd	NA	NA	NA	NA	NA	NA	NA	18	3655	4.32902e-06	45634445	0.03385	ebi-a-GCST90001768	|| id:ebi-a-GCST90001768	TRUE	reported	igd	2	1	TRUE
43	rs57680652	T	C	T	C	0.128	-0.0529	0.6404	0.705929	FALSE	FALSE	FALSE	ebi-a-GCST90018929	19	16362072	0.0424	491974	0.2122	Thyroid cancer || id:ebi-a-GCST90018929	Thyroid cancer	Thyroid cancer || ||	TRUE	igd	NA	NA	NA	NA	NA	NA	NA	19	3655	9.40892e-07	16362072	0.02606	ebi-a-GCST90001768	|| id:ebi-a-GCST90001768	TRUE	reported	igd	2	1	TRUE
44	rs59655785	G	A	G	A	0.1174	-0.0289	0.5382	0.335954	FALSE	FALSE	FALSE	ebi-a-GCST90018929	2	152494218	0.0418	491974	0.4884	Thyroid cancer || id:ebi-a-GCST90018929	Thyroid cancer	Thyroid cancer || ||	TRUE	igd	NA	NA	NA	NA	NA	NA	NA	2	3655	2.17601e-06	152494218	0.02474	ebi-a-GCST90001768	|| id:ebi-a-GCST90001768	TRUE	reported	igd	2	1	TRUE
45	rs6666130	T	G	T	G	-0.2436	0.0302	0.061	0.0510402	FALSE	FALSE	FALSE	ebi-a-GCST90018929	1	112374026	0.0902	491974	0.7373	Thyroid cancer || id:ebi-a-GCST90018929	Thyroid cancer	Thyroid cancer || ||	TRUE	igd	NA	NA	NA	NA	NA	NA	NA	1	3655	2.24999e-06	112374026	0.05141	ebi-a-GCST90001768	|| id:ebi-a-GCST90001768	TRUE	reported	igd	2	1	TRUE
46	rs75059545	C	A	C	A	0.1761	0.0264	0.117	0.182826	FALSE	FALSE	FALSE	ebi-a-GCST90018929	7	129584738	0.0499	491974	0.595899	Thyroid cancer || id:ebi-a-GCST90018929	Thyroid cancer	Thyroid cancer || ||	TRUE	igd	NA	NA	NA	NA	NA	NA	NA	7	3655	3.39102e-06	129584738	0.03786	ebi-a-GCST90001768	|| id:ebi-a-GCST90001768	TRUE	reported	igd	2	1	TRUE
47	rs7781145	A	C	A	C	-0.1421	0.0443	0.2397	0.182977	FALSE	FALSE	FALSE	ebi-a-GCST90018929	7	23626602	0.0514	491974	0.3888	Thyroid cancer || id:ebi-a-GCST90018929	Thyroid cancer	Thyroid cancer || ||	TRUE	igd	NA	NA	NA	NA	NA	NA	NA	7	3655	1.087e-06	23626602	0.0291	ebi-a-GCST90001768	|| id:ebi-a-GCST90001768	TRUE	reported	igd	2	1	TRUE
48	rs9398107	G	A	G	A	-0.4386	0.0778	0.0555	0.0509376	FALSE	FALSE	FALSE	ebi-a-GCST90018929	6	107155687	0.0893	491974	0.3837	Thyroid cancer || id:ebi-a-GCST90018929	Thyroid cancer	Thyroid cancer || ||	TRUE	igd	NA	NA	NA	NA	NA	NA	NA	6	3655	1.27997e-15	107155687	0.0546	ebi-a-GCST90001768	|| id:ebi-a-GCST90001768	TRUE	reported	igd	2	1	TRUE
49	rs9452529	T	C	T	C	-0.5098	0.0393	0.013	0.162347	FALSE	FALSE	FALSE	ebi-a-GCST90018929	6	94734554	0.0526	491974	0.4548	Thyroid cancer || id:ebi-a-GCST90018929	Thyroid cancer	Thyroid cancer || ||	TRUE	igd	NA	NA	NA	NA	NA	NA	NA	6	3655	2.09098e-06	94734554	0.1073	ebi-a-GCST90001768	|| id:ebi-a-GCST90001768	TRUE	reported	igd	2	1	TRUE
50	rs1007337	T	C	T	C	-0.1254	0.0277	0.6024	0.690289	FALSE	FALSE	FALSE	ebi-a-GCST90018929	22	39781585	0.0477	491974	0.561699	Thyroid cancer || id:ebi-a-GCST90018929	Thyroid cancer	Thyroid cancer || ||	TRUE	igd	NA	NA	NA	NA	NA	NA	NA	22	3657	6.28001e-07	39781585	0.02513	ebi-a-GCST90001747	|| id:ebi-a-GCST90001747	TRUE	reported	igd	2	1	TRUE
51	rs11051833	T	C	T	C	-0.3439	-0.0317	0.0286	0.0868316	FALSE	FALSE	FALSE	ebi-a-GCST90018929	12	32330242	0.1076	491974	0.768	Thyroid cancer || id:ebi-a-GCST90018929	Thyroid cancer	Thyroid cancer || ||	TRUE	igd	NA	NA	NA	NA	NA	NA	NA	12	3657	3.27801e-06	32330242	0.07379	ebi-a-GCST90001747	|| id:ebi-a-GCST90001747	TRUE	reported	igd	2	1	TRUE
52	rs11059642	A	G	A	G	0.1427	-0.0105	0.201	0.342975	FALSE	FALSE	FALSE	ebi-a-GCST90018929	12	128795644	0.0405	491974	0.7958	Thyroid cancer || id:ebi-a-GCST90018929	Thyroid cancer	Thyroid cancer || ||	TRUE	igd	NA	NA	NA	NA	NA	NA	NA	12	3657	2.73798e-06	128795644	0.03038	ebi-a-GCST90001747	|| id:ebi-a-GCST90001747	TRUE	reported	igd	2	1	TRUE
53	rs11083972	G	C	G	C	-0.155	0.0198	0.2234	0.23958	FALSE	TRUE	FALSE	ebi-a-GCST90018929	19	49896752	0.0441	491974	0.6529	Thyroid cancer || id:ebi-a-GCST90018929	Thyroid cancer	Thyroid cancer || ||	TRUE	igd	NA	NA	NA	NA	NA	NA	NA	19	3657	2.41102e-07	49896752	0.02995	ebi-a-GCST90001747	|| id:ebi-a-GCST90001747	TRUE	reported	igd	2	1	TRUE
54	rs111741355	A	G	A	G	-2.647	-0.4839	0.0004	0.0223644	FALSE	FALSE	FALSE	ebi-a-GCST90018929	1	48095312	0.1686	491974	0.004101	Thyroid cancer || id:ebi-a-GCST90018929	Thyroid cancer	Thyroid cancer || ||	TRUE	igd	NA	NA	NA	NA	NA	NA	NA	1	3657	3.67299e-06	48095312	0.5709	ebi-a-GCST90001747	|| id:ebi-a-GCST90001747	TRUE	reported	igd	2	1	TRUE
55	rs113371046	A	G	A	G	0.2407	-0.041	0.0639	0.0449687	FALSE	FALSE	FALSE	ebi-a-GCST90018929	1	17595034	0.1179	491974	0.7281	Thyroid cancer || id:ebi-a-GCST90018929	Thyroid cancer	Thyroid cancer || ||	TRUE	igd	NA	NA	NA	NA	NA	NA	NA	1	3657	2.06101e-06	17595034	0.05062	ebi-a-GCST90001747	|| id:ebi-a-GCST90001747	TRUE	reported	igd	2	1	TRUE
56	rs13070807	G	C	G	C	-0.1205	0.0306	0.6374	0.50429	FALSE	TRUE	TRUE	ebi-a-GCST90018929	3	56847945	0.0397	491974	0.4398	Thyroid cancer || id:ebi-a-GCST90018929	Thyroid cancer	Thyroid cancer || ||	TRUE	igd	NA	NA	NA	NA	NA	NA	NA	3	3657	2.98903e-06	56847945	0.02576	ebi-a-GCST90001747	|| id:ebi-a-GCST90001747	TRUE	reported	igd	2	1	FALSE
57	rs149360160	T	C	T	C	-2.452	-0.0552	0.0005	0.0235305	FALSE	FALSE	FALSE	ebi-a-GCST90018929	2	229499798	0.1206	491974	0.647099	Thyroid cancer || id:ebi-a-GCST90018929	Thyroid cancer	Thyroid cancer || ||	TRUE	igd	NA	NA	NA	NA	NA	NA	NA	2	3657	2.27698e-06	229499798	0.5179	ebi-a-GCST90001747	|| id:ebi-a-GCST90001747	TRUE	reported	igd	2	1	TRUE
58	rs2066399	A	G	A	G	0.2255	-0.1012	0.821	0.793774	FALSE	FALSE	FALSE	ebi-a-GCST90018929	6	15880540	0.0476	491974	0.0333603	Thyroid cancer || id:ebi-a-GCST90018929	Thyroid cancer	Thyroid cancer || ||	TRUE	igd	NA	NA	NA	NA	NA	NA	NA	6	3657	2.94781e-12	15880540	0.03219	ebi-a-GCST90001747	|| id:ebi-a-GCST90001747	TRUE	reported	igd	2	1	TRUE
59	rs233495	T	C	T	C	-0.124	-0.0047	0.5585	0.55915	FALSE	FALSE	FALSE	ebi-a-GCST90018929	6	14806317	0.0384	491974	0.9023	Thyroid cancer || id:ebi-a-GCST90018929	Thyroid cancer	Thyroid cancer || ||	TRUE	igd	NA	NA	NA	NA	NA	NA	NA	6	3657	5.90201e-07	14806317	0.02479	ebi-a-GCST90001747	|| id:ebi-a-GCST90001747	TRUE	reported	igd	2	1	TRUE
60	rs388354	C	A	C	A	-0.1327	-0.0393	0.5205	0.545564	FALSE	FALSE	FALSE	ebi-a-GCST90018929	7	40190449	0.0386	491974	0.3088	Thyroid cancer || id:ebi-a-GCST90018929	Thyroid cancer	Thyroid cancer || ||	TRUE	igd	NA	NA	NA	NA	NA	NA	NA	7	3657	5.70598e-08	40190449	0.0244	ebi-a-GCST90001747	|| id:ebi-a-GCST90001747	TRUE	reported	igd	2	1	TRUE
61	rs3933208	A	T	A	T	0.1253	0.0397	0.4126	0.470968	FALSE	TRUE	TRUE	ebi-a-GCST90018929	5	161458204	0.039	491974	0.3077	Thyroid cancer || id:ebi-a-GCST90018929	Thyroid cancer	Thyroid cancer || ||	TRUE	igd	NA	NA	NA	NA	NA	NA	NA	5	3657	7.00503e-07	161458204	0.0252	ebi-a-GCST90001747	|| id:ebi-a-GCST90001747	TRUE	reported	igd	2	1	FALSE
62	rs4939384	G	A	G	A	-0.2046	0.0131	0.6088	0.549463	FALSE	FALSE	FALSE	ebi-a-GCST90018929	11	60273642	0.0383	491974	0.7329	Thyroid cancer || id:ebi-a-GCST90018929	Thyroid cancer	Thyroid cancer || ||	TRUE	igd	NA	NA	NA	NA	NA	NA	NA	11	3657	2.29192e-16	60273642	0.02482	ebi-a-GCST90001747	|| id:ebi-a-GCST90001747	TRUE	reported	igd	2	1	TRUE
63	rs55643835	T	C	T	C	-0.2783	0.0384	0.0567	0.0701785	FALSE	FALSE	FALSE	ebi-a-GCST90018929	6	33947909	0.0741	491974	0.6042	Thyroid cancer || id:ebi-a-GCST90018929	Thyroid cancer	Thyroid cancer || ||	TRUE	igd	NA	NA	NA	NA	NA	NA	NA	6	3657	2.66502e-07	33947909	0.05397	ebi-a-GCST90001747	|| id:ebi-a-GCST90001747	TRUE	reported	igd	2	1	TRUE
64	rs62405562	G	A	G	A	0.1942	-0.0412	0.455	0.377441	FALSE	FALSE	FALSE	ebi-a-GCST90018929	6	32451834	0.0642	491974	0.5205	Thyroid cancer || id:ebi-a-GCST90018929	Thyroid cancer	Thyroid cancer || ||	TRUE	igd	NA	NA	NA	NA	NA	NA	NA	6	3657	1.15398e-11	32451834	0.02853	ebi-a-GCST90001747	|| id:ebi-a-GCST90001747	TRUE	reported	igd	2	1	TRUE
65	rs6496328	T	C	T	C	-0.2998	-0.0982	0.0387	0.107456	FALSE	FALSE	FALSE	ebi-a-GCST90018929	15	86988686	0.0612	491974	0.1087	Thyroid cancer || id:ebi-a-GCST90018929	Thyroid cancer	Thyroid cancer || ||	TRUE	igd	NA	NA	NA	NA	NA	NA	NA	15	3657	2.31499e-06	86988686	0.06337	ebi-a-GCST90001747	|| id:ebi-a-GCST90001747	TRUE	reported	igd	2	1	TRUE
66	rs72836542	T	C	T	C	0.1645	-0.0137	0.3161	0.249717	FALSE	FALSE	FALSE	ebi-a-GCST90018929	6	14091682	0.0439	491974	0.754899	Thyroid cancer || id:ebi-a-GCST90018929	Thyroid cancer	Thyroid cancer || ||	TRUE	igd	NA	NA	NA	NA	NA	NA	NA	6	3657	9.87006e-10	14091682	0.02685	ebi-a-GCST90001747	|| id:ebi-a-GCST90001747	TRUE	reported	igd	2	1	TRUE
67	rs73245560	C	T	C	T	0.4287	0.0496	0.0182	0.0860051	FALSE	FALSE	FALSE	ebi-a-GCST90018929	4	43987474	0.0714	491974	0.4879	Thyroid cancer || id:ebi-a-GCST90018929	Thyroid cancer	Thyroid cancer || ||	TRUE	igd	NA	NA	NA	NA	NA	NA	NA	4	3657	3.743e-06	43987474	0.09254	ebi-a-GCST90001747	|| id:ebi-a-GCST90001747	TRUE	reported	igd	2	1	TRUE
68	rs7404890	A	G	A	G	0.1749	-0.0616	0.8208	0.725898	FALSE	FALSE	FALSE	ebi-a-GCST90018929	16	11007193	0.0437	491974	0.158	Thyroid cancer || id:ebi-a-GCST90018929	Thyroid cancer	Thyroid cancer || ||	TRUE	igd	NA	NA	NA	NA	NA	NA	NA	16	3657	8.42403e-08	11007193	0.03258	ebi-a-GCST90001747	|| id:ebi-a-GCST90001747	TRUE	reported	igd	2	1	TRUE
69	rs80155794	A	G	A	G	-0.3388	-0.0373	0.0267	0.0791647	FALSE	FALSE	FALSE	ebi-a-GCST90018929	5	178957291	0.0701	491974	0.5944	Thyroid cancer || id:ebi-a-GCST90018929	Thyroid cancer	Thyroid cancer || ||	TRUE	igd	NA	NA	NA	NA	NA	NA	NA	5	3657	4.88304e-06	178957291	0.07403	ebi-a-GCST90001747	|| id:ebi-a-GCST90001747	TRUE	reported	igd	2	1	TRUE
70	rs8025257	C	T	C	T	-0.1349	-0.0117	0.2286	0.148458	FALSE	FALSE	FALSE	ebi-a-GCST90018929	15	89600226	0.0671	491974	0.8619	Thyroid cancer || id:ebi-a-GCST90018929	Thyroid cancer	Thyroid cancer || ||	TRUE	igd	NA	NA	NA	NA	NA	NA	NA	15	3657	4.50101e-06	89600226	0.02937	ebi-a-GCST90001747	|| id:ebi-a-GCST90001747	TRUE	reported	igd	2	1	TRUE
71	rs842631	T	C	T	C	0.1195	0.0623	0.5088	0.360783	FALSE	FALSE	FALSE	ebi-a-GCST90018929	2	61085723	0.0404	491974	0.1228	Thyroid cancer || id:ebi-a-GCST90018929	Thyroid cancer	Thyroid cancer || ||	TRUE	igd	NA	NA	NA	NA	NA	NA	NA	2	3657	2.38699e-06	61085723	0.02528	ebi-a-GCST90001747	|| id:ebi-a-GCST90001747	TRUE	reported	igd	2	1	TRUE
72	rs9270560	C	T	C	T	-0.1682	-0.086	0.5889	0.573926	FALSE	FALSE	FALSE	ebi-a-GCST90018929	6	32560741	0.041	491974	0.0360504	Thyroid cancer || id:ebi-a-GCST90018929	Thyroid cancer	Thyroid cancer || ||	TRUE	igd	NA	NA	NA	NA	NA	NA	NA	6	3657	1.31401e-08	32560741	0.02952	ebi-a-GCST90001747	|| id:ebi-a-GCST90001747	TRUE	reported	igd	2	1	TRUE
73	rs1007337	T	C	T	C	-0.1389	0.0277	0.6024	0.690289	FALSE	FALSE	FALSE	ebi-a-GCST90018929	22	39781585	0.0477	491974	0.561699	Thyroid cancer || id:ebi-a-GCST90018929	Thyroid cancer	Thyroid cancer || ||	TRUE	igd	NA	NA	NA	NA	NA	NA	NA	22	3657	3.33503e-08	39781585	0.02509	ebi-a-GCST90001752	|| id:ebi-a-GCST90001752	TRUE	reported	igd	2	1	TRUE
74	rs111741355	A	G	A	G	-2.608	-0.4839	0.0004	0.0223644	FALSE	FALSE	FALSE	ebi-a-GCST90018929	1	48095312	0.1686	491974	0.004101	Thyroid cancer || id:ebi-a-GCST90018929	Thyroid cancer	Thyroid cancer || ||	TRUE	igd	NA	NA	NA	NA	NA	NA	NA	1	3657	4.54098e-06	48095312	0.5679	ebi-a-GCST90001752	|| id:ebi-a-GCST90001752	TRUE	reported	igd	2	1	TRUE
75	rs11230624	C	G	C	G	-0.1726	-0.0474	0.1263	0.0837651	FALSE	TRUE	FALSE	ebi-a-GCST90018929	11	60952231	0.0889	491974	0.5935	Thyroid cancer || id:ebi-a-GCST90018929	Thyroid cancer	Thyroid cancer || ||	TRUE	igd	NA	NA	NA	NA	NA	NA	NA	11	3657	3.94403e-06	60952231	0.03735	ebi-a-GCST90001752	|| id:ebi-a-GCST90001752	TRUE	reported	igd	2	1	TRUE
76	rs113371046	A	G	A	G	0.2316	-0.041	0.0639	0.0449687	FALSE	FALSE	FALSE	ebi-a-GCST90018929	1	17595034	0.1179	491974	0.7281	Thyroid cancer || id:ebi-a-GCST90018929	Thyroid cancer	Thyroid cancer || ||	TRUE	igd	NA	NA	NA	NA	NA	NA	NA	1	3657	4.76003e-06	17595034	0.05055	ebi-a-GCST90001752	|| id:ebi-a-GCST90001752	TRUE	reported	igd	2	1	TRUE
77	rs12042193	G	A	G	A	-0.1223	-0.0086	0.3687	0.587602	FALSE	FALSE	FALSE	ebi-a-GCST90018929	1	116031657	0.0408	491974	0.8321	Thyroid cancer || id:ebi-a-GCST90018929	Thyroid cancer	Thyroid cancer || ||	TRUE	igd	NA	NA	NA	NA	NA	NA	NA	1	3657	2.054e-06	116031657	0.02571	ebi-a-GCST90001752	|| id:ebi-a-GCST90001752	TRUE	reported	igd	2	1	TRUE
78	rs1306395	C	T	C	T	0.1157	0.0618	0.5145	0.364162	FALSE	FALSE	FALSE	ebi-a-GCST90018929	2	61076272	0.0402	491974	0.124	Thyroid cancer || id:ebi-a-GCST90018929	Thyroid cancer	Thyroid cancer || ||	TRUE	igd	NA	NA	NA	NA	NA	NA	NA	2	3657	4.87405e-06	61076272	0.02527	ebi-a-GCST90001752	|| id:ebi-a-GCST90001752	TRUE	reported	igd	2	1	TRUE
79	rs17763050	A	G	A	G	0.1424	0.0699	0.2901	0.135695	FALSE	FALSE	FALSE	ebi-a-GCST90018929	17	43903336	0.0616	491974	0.2559	Thyroid cancer || id:ebi-a-GCST90018929	Thyroid cancer	Thyroid cancer || ||	TRUE	igd	NA	NA	NA	NA	NA	NA	NA	17	3657	6.43206e-07	43903336	0.02857	ebi-a-GCST90001752	|| id:ebi-a-GCST90001752	TRUE	reported	igd	2	1	TRUE
80	rs2066399	A	G	A	G	0.2375	-0.1012	0.821	0.793774	FALSE	FALSE	FALSE	ebi-a-GCST90018929	6	15880540	0.0476	491974	0.0333603	Thyroid cancer || id:ebi-a-GCST90018929	Thyroid cancer	Thyroid cancer || ||	TRUE	igd	NA	NA	NA	NA	NA	NA	NA	6	3657	1.75186e-13	15880540	0.03213	ebi-a-GCST90001752	|| id:ebi-a-GCST90001752	TRUE	reported	igd	2	1	TRUE
81	rs233493	A	G	A	G	-0.1263	-0.033	0.6339	0.625054	FALSE	FALSE	FALSE	ebi-a-GCST90018929	6	14804334	0.0405	491974	0.4141	Thyroid cancer || id:ebi-a-GCST90018929	Thyroid cancer	Thyroid cancer || ||	TRUE	igd	NA	NA	NA	NA	NA	NA	NA	6	3657	8.64809e-07	14804334	0.02563	ebi-a-GCST90001752	|| id:ebi-a-GCST90001752	TRUE	reported	igd	2	1	TRUE
82	rs34486765	A	G	A	G	0.167	0.0101	0.3094	0.179597	FALSE	FALSE	FALSE	ebi-a-GCST90018929	19	49915911	0.0505	491974	0.8412	Thyroid cancer || id:ebi-a-GCST90018929	Thyroid cancer	Thyroid cancer || ||	TRUE	igd	NA	NA	NA	NA	NA	NA	NA	19	3657	2.89501e-10	49915911	0.02642	ebi-a-GCST90001752	|| id:ebi-a-GCST90001752	TRUE	reported	igd	2	1	TRUE
83	rs388354	C	A	C	A	-0.1329	-0.0393	0.5205	0.545564	FALSE	FALSE	FALSE	ebi-a-GCST90018929	7	40190449	0.0386	491974	0.3088	Thyroid cancer || id:ebi-a-GCST90018929	Thyroid cancer	Thyroid cancer || ||	TRUE	igd	NA	NA	NA	NA	NA	NA	NA	7	3657	5.39101e-08	40190449	0.02439	ebi-a-GCST90001752	|| id:ebi-a-GCST90001752	TRUE	reported	igd	2	1	TRUE
84	rs4939384	G	A	G	A	-0.236	0.0131	0.6088	0.549463	FALSE	FALSE	FALSE	ebi-a-GCST90018929	11	60273642	0.0383	491974	0.7329	Thyroid cancer || id:ebi-a-GCST90018929	Thyroid cancer	Thyroid cancer || ||	TRUE	igd	NA	NA	NA	NA	NA	NA	NA	11	3657	2.5038e-21	60273642	0.02474	ebi-a-GCST90001752	|| id:ebi-a-GCST90001752	TRUE	reported	igd	2	1	TRUE
85	rs55643835	T	C	T	C	-0.2506	0.0384	0.0567	0.0701785	FALSE	FALSE	FALSE	ebi-a-GCST90018929	6	33947909	0.0741	491974	0.6042	Thyroid cancer || id:ebi-a-GCST90018929	Thyroid cancer	Thyroid cancer || ||	TRUE	igd	NA	NA	NA	NA	NA	NA	NA	6	3657	3.69999e-06	33947909	0.05406	ebi-a-GCST90001752	|| id:ebi-a-GCST90001752	TRUE	reported	igd	2	1	TRUE
86	rs61731791	T	C	T	C	0.2071	-0.1223	0.0972	0.0373912	FALSE	FALSE	FALSE	ebi-a-GCST90018929	19	50940778	0.12	491974	0.308	Thyroid cancer || id:ebi-a-GCST90018929	Thyroid cancer	Thyroid cancer || ||	TRUE	igd	NA	NA	NA	NA	NA	NA	NA	19	3657	9.9901e-07	50940778	0.04225	ebi-a-GCST90001752	|| id:ebi-a-GCST90001752	TRUE	reported	igd	2	1	TRUE
87	rs62405562	G	A	G	A	0.2285	-0.0412	0.455	0.377441	FALSE	FALSE	FALSE	ebi-a-GCST90018929	6	32451834	0.0642	491974	0.5205	Thyroid cancer || id:ebi-a-GCST90018929	Thyroid cancer	Thyroid cancer || ||	TRUE	igd	NA	NA	NA	NA	NA	NA	NA	6	3657	1.82306e-15	32451834	0.02861	ebi-a-GCST90001752	|| id:ebi-a-GCST90001752	TRUE	reported	igd	2	1	TRUE
88	rs72836542	T	C	T	C	0.1752	-0.0137	0.3161	0.249717	FALSE	FALSE	FALSE	ebi-a-GCST90018929	6	14091682	0.0439	491974	0.754899	Thyroid cancer || id:ebi-a-GCST90018929	Thyroid cancer	Thyroid cancer || ||	TRUE	igd	NA	NA	NA	NA	NA	NA	NA	6	3657	7.1978e-11	14091682	0.0268	ebi-a-GCST90001752	|| id:ebi-a-GCST90001752	TRUE	reported	igd	2	1	TRUE
89	rs73086355	A	C	A	C	-0.2878	0.1006	0.0432	0.0792376	FALSE	FALSE	FALSE	ebi-a-GCST90018929	20	11850850	0.0844	491974	0.2332	Thyroid cancer || id:ebi-a-GCST90018929	Thyroid cancer	Thyroid cancer || ||	TRUE	igd	NA	NA	NA	NA	NA	NA	NA	20	3657	1.739e-06	11850850	0.06009	ebi-a-GCST90001752	|| id:ebi-a-GCST90001752	TRUE	reported	igd	2	1	TRUE
90	rs73154503	C	T	C	T	-0.2133	0.0193	0.0886	0.0471152	FALSE	FALSE	FALSE	ebi-a-GCST90018929	3	159871677	0.1158	491974	0.8677	Thyroid cancer || id:ebi-a-GCST90018929	Thyroid cancer	Thyroid cancer || ||	TRUE	igd	NA	NA	NA	NA	NA	NA	NA	3	3657	8.54909e-07	159871677	0.04326	ebi-a-GCST90001752	|| id:ebi-a-GCST90001752	TRUE	reported	igd	2	1	TRUE
91	rs7404890	A	G	A	G	0.1788	-0.0616	0.8208	0.725898	FALSE	FALSE	FALSE	ebi-a-GCST90018929	16	11007193	0.0437	491974	0.158	Thyroid cancer || id:ebi-a-GCST90018929	Thyroid cancer	Thyroid cancer || ||	TRUE	igd	NA	NA	NA	NA	NA	NA	NA	16	3657	4.22902e-08	11007193	0.03256	ebi-a-GCST90001752	|| id:ebi-a-GCST90001752	TRUE	reported	igd	2	1	TRUE
92	rs76355582	C	G	C	G	0.2445	-0.1216	0.0551	0.0251654	FALSE	TRUE	FALSE	ebi-a-GCST90018929	7	119197741	0.1552	491974	0.4335	Thyroid cancer || id:ebi-a-GCST90018929	Thyroid cancer	Thyroid cancer || ||	TRUE	igd	NA	NA	NA	NA	NA	NA	NA	7	3657	4.539e-06	119197741	0.05325	ebi-a-GCST90001752	|| id:ebi-a-GCST90001752	TRUE	reported	igd	2	1	TRUE
93	rs77612075	T	C	T	C	0.3469	-0.0418	0.0293	0.0548265	FALSE	FALSE	FALSE	ebi-a-GCST90018929	5	162820460	0.1007	491974	0.6782	Thyroid cancer || id:ebi-a-GCST90018929	Thyroid cancer	Thyroid cancer || ||	TRUE	igd	NA	NA	NA	NA	NA	NA	NA	5	3657	1.36e-06	162820460	0.07169	ebi-a-GCST90001752	|| id:ebi-a-GCST90001752	TRUE	reported	igd	2	1	TRUE
94	rs9267484	T	A	T	A	0.187	-0.4633	0.1739	0.015241	FALSE	TRUE	FALSE	ebi-a-GCST90018929	6	31505724	0.1771	491974	0.0088781	Thyroid cancer || id:ebi-a-GCST90018929	Thyroid cancer	Thyroid cancer || ||	TRUE	igd	NA	NA	NA	NA	NA	NA	NA	6	3657	9.48702e-07	31505724	0.03809	ebi-a-GCST90001752	|| id:ebi-a-GCST90001752	TRUE	reported	igd	2	1	TRUE
95	rs9270560	C	T	C	T	-0.2177	-0.086	0.5889	0.573926	FALSE	FALSE	FALSE	ebi-a-GCST90018929	6	32560741	0.041	491974	0.0360504	Thyroid cancer || id:ebi-a-GCST90018929	Thyroid cancer	Thyroid cancer || ||	TRUE	igd	NA	NA	NA	NA	NA	NA	NA	6	3657	2.12716e-13	32560741	0.02955	ebi-a-GCST90001752	|| id:ebi-a-GCST90001752	TRUE	reported	igd	2	1	TRUE
96	rs10073475	C	T	C	T	-0.1209	-0.0055	0.5953	0.509308	FALSE	FALSE	FALSE	ebi-a-GCST90018929	5	77504427	0.0381	491974	0.8855	Thyroid cancer || id:ebi-a-GCST90018929	Thyroid cancer	Thyroid cancer || ||	TRUE	igd	NA	NA	NA	NA	NA	NA	NA	5	3656	2.223e-06	77504427	0.02551	ebi-a-GCST90001816	|| id:ebi-a-GCST90001816	TRUE	reported	igd	2	1	TRUE
97	rs11042077	A	G	A	G	0.1217	-0.0288	0.4943	0.644796	FALSE	FALSE	FALSE	ebi-a-GCST90018929	11	8825966	0.0396	491974	0.467599	Thyroid cancer || id:ebi-a-GCST90018929	Thyroid cancer	Thyroid cancer || ||	TRUE	igd	NA	NA	NA	NA	NA	NA	NA	11	3656	1.27101e-06	8825966	0.02507	ebi-a-GCST90001816	|| id:ebi-a-GCST90001816	TRUE	reported	igd	2	1	TRUE
98	rs112236163	G	A	G	A	0.1589	-0.0118	0.2246	0.18096	FALSE	FALSE	FALSE	ebi-a-GCST90018929	18	51428440	0.0493	491974	0.8113	Thyroid cancer || id:ebi-a-GCST90018929	Thyroid cancer	Thyroid cancer || ||	TRUE	igd	NA	NA	NA	NA	NA	NA	NA	18	3656	2.42003e-07	51428440	0.03072	ebi-a-GCST90001816	|| id:ebi-a-GCST90001816	TRUE	reported	igd	2	1	TRUE
99	rs115062208	G	A	G	A	-0.7874	-0.2019	0.0115	0.0215567	FALSE	FALSE	FALSE	ebi-a-GCST90018929	4	15956227	0.1465	491974	0.1681	Thyroid cancer || id:ebi-a-GCST90018929	Thyroid cancer	Thyroid cancer || ||	TRUE	igd	NA	NA	NA	NA	NA	NA	NA	4	3656	5.47898e-11	15956227	0.1197	ebi-a-GCST90001816	|| id:ebi-a-GCST90001816	TRUE	reported	igd	2	1	TRUE
100	rs12032479	T	C	T	C	-0.1719	-0.0407	0.1797	0.275013	FALSE	FALSE	FALSE	ebi-a-GCST90018929	1	194997589	0.0419	491974	0.3313	Thyroid cancer || id:ebi-a-GCST90018929	Thyroid cancer	Thyroid cancer || ||	TRUE	igd	NA	NA	NA	NA	NA	NA	NA	1	3656	1.40301e-07	194997589	0.03259	ebi-a-GCST90001816	|| id:ebi-a-GCST90001816	TRUE	reported	igd	2	1	TRUE
101	rs12428439	G	T	G	T	0.1203	0.1138	0.407	0.406058	FALSE	FALSE	FALSE	ebi-a-GCST90018929	13	59808190	0.0386	491974	0.00315697	Thyroid cancer || id:ebi-a-GCST90018929	Thyroid cancer	Thyroid cancer || ||	TRUE	igd	NA	NA	NA	NA	NA	NA	NA	13	3656	2.01201e-06	59808190	0.02527	ebi-a-GCST90001816	|| id:ebi-a-GCST90001816	TRUE	reported	igd	2	1	TRUE
102	rs146407097	A	G	A	G	-0.2522	0.048	0.0613	0.0594357	FALSE	FALSE	FALSE	ebi-a-GCST90018929	9	34935516	0.0871	491974	0.5817	Thyroid cancer || id:ebi-a-GCST90018929	Thyroid cancer	Thyroid cancer || ||	TRUE	igd	NA	NA	NA	NA	NA	NA	NA	9	3656	1.892e-06	34935516	0.05285	ebi-a-GCST90001816	|| id:ebi-a-GCST90001816	TRUE	reported	igd	2	1	TRUE
103	rs572542	T	C	T	C	-0.3966	0.1186	0.0289	0.0236132	FALSE	FALSE	FALSE	ebi-a-GCST90018929	4	14029370	0.1516	491974	0.4339	Thyroid cancer || id:ebi-a-GCST90018929	Thyroid cancer	Thyroid cancer || ||	TRUE	igd	NA	NA	NA	NA	NA	NA	NA	4	3656	5.30396e-08	14029370	0.07274	ebi-a-GCST90001816	|| id:ebi-a-GCST90001816	TRUE	reported	igd	2	1	TRUE
104	rs6895789	T	C	T	C	-0.1662	0.0028	0.1533	0.0803854	FALSE	FALSE	FALSE	ebi-a-GCST90018929	5	91363908	0.0726	491974	0.969	Thyroid cancer || id:ebi-a-GCST90018929	Thyroid cancer	Thyroid cancer || ||	TRUE	igd	NA	NA	NA	NA	NA	NA	NA	5	3656	1.71799e-06	91363908	0.03469	ebi-a-GCST90001816	|| id:ebi-a-GCST90001816	TRUE	reported	igd	2	1	TRUE
105	rs76112278	A	G	A	G	-0.8747	-0.1999	0.0194	0.0155744	FALSE	FALSE	FALSE	ebi-a-GCST90018929	4	15915069	0.1837	491974	0.2766	Thyroid cancer || id:ebi-a-GCST90018929	Thyroid cancer	Thyroid cancer || ||	TRUE	igd	NA	NA	NA	NA	NA	NA	NA	4	3656	1.75792e-22	15915069	0.08908	ebi-a-GCST90001816	|| id:ebi-a-GCST90001816	TRUE	reported	igd	2	1	TRUE
106	rs76354299	A	G	A	G	-0.4181	0.0095	0.0321	0.034101	FALSE	FALSE	FALSE	ebi-a-GCST90018929	4	15037408	0.126	491974	0.9399	Thyroid cancer || id:ebi-a-GCST90018929	Thyroid cancer	Thyroid cancer || ||	TRUE	igd	NA	NA	NA	NA	NA	NA	NA	4	3656	1.65901e-09	15037408	0.06918	ebi-a-GCST90001816	|| id:ebi-a-GCST90001816	TRUE	reported	igd	2	1	TRUE
107	rs77636066	T	G	T	G	2.101	-0.2328	0.0007	0.0096908	FALSE	FALSE	FALSE	ebi-a-GCST90018929	13	94914513	0.2218	491974	0.2938	Thyroid cancer || id:ebi-a-GCST90018929	Thyroid cancer	Thyroid cancer || ||	TRUE	igd	NA	NA	NA	NA	NA	NA	NA	13	3656	1.702e-06	94914513	0.4382	ebi-a-GCST90001816	|| id:ebi-a-GCST90001816	TRUE	reported	igd	2	1	TRUE
108	rs78026509	G	C	G	C	-0.1433	0.0344	0.2493	0.0729404	FALSE	TRUE	FALSE	ebi-a-GCST90018929	6	30074310	0.0859	491974	0.6887	Thyroid cancer || id:ebi-a-GCST90018929	Thyroid cancer	Thyroid cancer || ||	TRUE	igd	NA	NA	NA	NA	NA	NA	NA	6	3656	3.95503e-06	30074310	0.031	ebi-a-GCST90001816	|| id:ebi-a-GCST90001816	TRUE	reported	igd	2	1	TRUE
109	rs78111008	C	T	C	T	-0.7397	-0.0957	0.0063	0.106624	FALSE	FALSE	FALSE	ebi-a-GCST90018929	20	12142943	0.0922	491974	0.2995	Thyroid cancer || id:ebi-a-GCST90018929	Thyroid cancer	Thyroid cancer || ||	TRUE	igd	NA	NA	NA	NA	NA	NA	NA	20	3656	4.517e-06	12142943	0.161	ebi-a-GCST90001816	|| id:ebi-a-GCST90001816	TRUE	reported	igd	2	1	TRUE
110	rs9599916	G	A	G	A	0.1379	-0.0212	0.2291	0.257736	FALSE	FALSE	FALSE	ebi-a-GCST90018929	13	72594895	0.0434	491974	0.624901	Thyroid cancer || id:ebi-a-GCST90018929	Thyroid cancer	Thyroid cancer || ||	TRUE	igd	NA	NA	NA	NA	NA	NA	NA	13	3656	3.13899e-06	72594895	0.02955	ebi-a-GCST90001816	|| id:ebi-a-GCST90001816	TRUE	reported	igd	2	1	TRUE
111	rs10076053	A	G	A	G	0.6192	0.0672	0.0092	0.0797601	FALSE	FALSE	FALSE	ebi-a-GCST90018929	5	150649861	0.0723	491974	0.3524	Thyroid cancer || id:ebi-a-GCST90018929	Thyroid cancer	Thyroid cancer || ||	TRUE	igd	NA	NA	NA	NA	NA	NA	NA	5	3656	1.44301e-06	150649861	0.1283	ebi-a-GCST90001820	|| id:ebi-a-GCST90001820	TRUE	reported	igd	2	1	TRUE
112	rs112421400	T	C	T	C	-0.1982	0.1391	0.2101	0.0625482	FALSE	FALSE	FALSE	ebi-a-GCST90018929	6	28205826	0.0804	491974	0.0836103	Thyroid cancer || id:ebi-a-GCST90018929	Thyroid cancer	Thyroid cancer || ||	TRUE	igd	NA	NA	NA	NA	NA	NA	NA	6	3656	1.695e-08	28205826	0.03505	ebi-a-GCST90001820	|| id:ebi-a-GCST90001820	TRUE	reported	igd	2	1	TRUE
113	rs12505403	A	G	A	G	0.212	0.0524	0.1156	0.168383	FALSE	FALSE	FALSE	ebi-a-GCST90018929	4	130367811	0.0523	491974	0.3164	Thyroid cancer || id:ebi-a-GCST90018929	Thyroid cancer	Thyroid cancer || ||	TRUE	igd	NA	NA	NA	NA	NA	NA	NA	4	3656	8.11092e-08	130367811	0.03944	ebi-a-GCST90001820	|| id:ebi-a-GCST90001820	TRUE	reported	igd	2	1	TRUE
114	rs139084170	A	C	A	C	0.3593	0.3128	0.052	0.0104343	FALSE	FALSE	FALSE	ebi-a-GCST90018929	6	43351686	0.2017	491974	0.1209	Thyroid cancer || id:ebi-a-GCST90018929	Thyroid cancer	Thyroid cancer || ||	TRUE	igd	NA	NA	NA	NA	NA	NA	NA	6	3656	5.50503e-10	43351686	0.05776	ebi-a-GCST90001820	|| id:ebi-a-GCST90001820	TRUE	reported	igd	2	1	TRUE
115	rs147854460	A	T	A	T	0.7291	-0.0403	0.0067	0.0164126	FALSE	TRUE	FALSE	ebi-a-GCST90018929	6	143010177	0.1817	491974	0.8246	Thyroid cancer || id:ebi-a-GCST90018929	Thyroid cancer	Thyroid cancer || ||	TRUE	igd	NA	NA	NA	NA	NA	NA	NA	6	3656	9.91494e-07	143010177	0.1487	ebi-a-GCST90001820	|| id:ebi-a-GCST90001820	TRUE	reported	igd	2	1	TRUE
116	rs151050474	A	G	A	G	0.4701	0.043	0.0163	0.0456912	FALSE	FALSE	FALSE	ebi-a-GCST90018929	19	57875874	0.1034	491974	0.6775	Thyroid cancer || id:ebi-a-GCST90018929	Thyroid cancer	Thyroid cancer || ||	TRUE	igd	NA	NA	NA	NA	NA	NA	NA	19	3656	7.39503e-07	57875874	0.0948	ebi-a-GCST90001820	|| id:ebi-a-GCST90001820	TRUE	reported	igd	2	1	TRUE
117	rs1794511	G	T	G	T	-0.2439	-0.0276	0.2594	0.0989059	FALSE	FALSE	FALSE	ebi-a-GCST90018929	6	32671207	0.0693	491974	0.69	Thyroid cancer || id:ebi-a-GCST90018929	Thyroid cancer	Thyroid cancer || ||	TRUE	igd	NA	NA	NA	NA	NA	NA	NA	6	3656	6.87385e-13	32671207	0.03383	ebi-a-GCST90001820	|| id:ebi-a-GCST90001820	TRUE	reported	igd	2	1	TRUE
118	rs2819455	C	G	C	G	0.2689	0.0575	0.0952	0.15601	FALSE	TRUE	FALSE	ebi-a-GCST90018929	14	105445412	0.0609	491974	0.345	Thyroid cancer || id:ebi-a-GCST90018929	Thyroid cancer	Thyroid cancer || ||	TRUE	igd	NA	NA	NA	NA	NA	NA	NA	14	3656	1.38201e-10	105445412	0.04177	ebi-a-GCST90001820	|| id:ebi-a-GCST90001820	TRUE	reported	igd	2	1	TRUE
119	rs55675835	A	G	A	G	0.3325	-0.0198	0.031	0.0492717	FALSE	FALSE	FALSE	ebi-a-GCST90018929	12	210957	0.094	491974	0.8332	Thyroid cancer || id:ebi-a-GCST90018929	Thyroid cancer	Thyroid cancer || ||	TRUE	igd	NA	NA	NA	NA	NA	NA	NA	12	3656	3.42003e-06	210957	0.0715	ebi-a-GCST90001820	|| id:ebi-a-GCST90001820	TRUE	reported	igd	2	1	TRUE
120	rs58259062	C	T	C	T	0.401	0.0714	0.0274	0.0155186	FALSE	FALSE	FALSE	ebi-a-GCST90018929	14	107284188	0.1944	491974	0.713199	Thyroid cancer || id:ebi-a-GCST90018929	Thyroid cancer	Thyroid cancer || ||	TRUE	igd	NA	NA	NA	NA	NA	NA	NA	14	3656	4.02597e-07	107284188	0.07898	ebi-a-GCST90001820	|| id:ebi-a-GCST90001820	TRUE	reported	igd	2	1	TRUE
121	rs709589	T	C	T	C	-0.6123	0.1233	0.4558	0.4885	FALSE	FALSE	FALSE	ebi-a-GCST90018929	14	106306841	0.0684	491974	0.0714496	Thyroid cancer || id:ebi-a-GCST90018929	Thyroid cancer	Thyroid cancer || ||	TRUE	igd	NA	NA	NA	NA	NA	NA	NA	14	3656	4.42486e-87	106306841	0.03013	ebi-a-GCST90001820	|| id:ebi-a-GCST90001820	TRUE	reported	igd	2	1	TRUE
122	rs73022545	A	G	A	G	0.2429	-0.1502	0.0557	0.036961	FALSE	FALSE	FALSE	ebi-a-GCST90018929	6	164591715	0.1231	491974	0.2225	Thyroid cancer || id:ebi-a-GCST90018929	Thyroid cancer	Thyroid cancer || ||	TRUE	igd	NA	NA	NA	NA	NA	NA	NA	6	3656	4.948e-06	164591715	0.0531	ebi-a-GCST90001820	|| id:ebi-a-GCST90001820	TRUE	reported	igd	2	1	TRUE
123	rs7746553	G	C	G	C	-0.1593	0.047	0.3559	0.147193	FALSE	TRUE	FALSE	ebi-a-GCST90018929	6	31895973	0.0568	491974	0.4084	Thyroid cancer || id:ebi-a-GCST90018929	Thyroid cancer	Thyroid cancer || ||	TRUE	igd	NA	NA	NA	NA	NA	NA	NA	6	3656	1.09001e-07	31895973	0.02993	ebi-a-GCST90001820	|| id:ebi-a-GCST90001820	TRUE	reported	igd	2	1	TRUE
124	rs80149865	G	C	G	C	0.7425	0.051	0.0068	0.0663313	FALSE	TRUE	FALSE	ebi-a-GCST90018929	8	120027617	0.0786	491974	0.5161	Thyroid cancer || id:ebi-a-GCST90018929	Thyroid cancer	Thyroid cancer || ||	TRUE	igd	NA	NA	NA	NA	NA	NA	NA	8	3656	1.29101e-06	120027617	0.1531	ebi-a-GCST90001820	|| id:ebi-a-GCST90001820	TRUE	reported	igd	2	1	TRUE
125	rs9265515	C	T	C	T	-0.221	-0.0699	0.3368	0.0948076	FALSE	FALSE	FALSE	ebi-a-GCST90018929	6	31297744	0.0706	491974	0.3225	Thyroid cancer || id:ebi-a-GCST90018929	Thyroid cancer	Thyroid cancer || ||	TRUE	igd	NA	NA	NA	NA	NA	NA	NA	6	3656	1.20088e-11	31297744	0.03249	ebi-a-GCST90001820	|| id:ebi-a-GCST90001820	TRUE	reported	igd	2	1	TRUE
126	rs9288041	A	T	A	T	0.1312	0.0013	0.6474	0.794686	FALSE	TRUE	FALSE	ebi-a-GCST90018929	2	180583707	0.0599	491974	0.9832	Thyroid cancer || id:ebi-a-GCST90018929	Thyroid cancer	Thyroid cancer || ||	TRUE	igd	NA	NA	NA	NA	NA	NA	NA	2	3656	7.13296e-07	180583707	0.02641	ebi-a-GCST90001820	|| id:ebi-a-GCST90001820	TRUE	reported	igd	2	1	TRUE
127	rs1007713	A	G	A	G	0.1897	-0.0454	0.1009	0.356175	FALSE	FALSE	FALSE	ebi-a-GCST90018929	5	79150995	0.0434	491974	0.2956	Thyroid cancer || id:ebi-a-GCST90018929	Thyroid cancer	Thyroid cancer || ||	TRUE	igd	NA	NA	NA	NA	NA	NA	NA	5	3638	4.84797e-06	79150995	0.04144	ebi-a-GCST90001766	|| id:ebi-a-GCST90001766	TRUE	reported	igd	2	1	TRUE
128	rs11781090	T	C	T	C	0.1316	0.0232	0.6622	0.531185	FALSE	FALSE	FALSE	ebi-a-GCST90018929	8	144871633	0.0446	491974	0.6024	Thyroid cancer || id:ebi-a-GCST90018929	Thyroid cancer	Thyroid cancer || ||	TRUE	igd	NA	NA	NA	NA	NA	NA	NA	8	3638	6.71104e-07	144871633	0.02643	ebi-a-GCST90001766	|| id:ebi-a-GCST90001766	TRUE	reported	igd	2	1	TRUE
129	rs138034828	C	G	C	G	0.2825	0.108	0.0482	0.0288195	FALSE	TRUE	FALSE	ebi-a-GCST90018929	10	111599201	0.1389	491974	0.437	Thyroid cancer || id:ebi-a-GCST90018929	Thyroid cancer	Thyroid cancer || ||	TRUE	igd	NA	NA	NA	NA	NA	NA	NA	10	3638	1.486e-06	111599201	0.05859	ebi-a-GCST90001766	|| id:ebi-a-GCST90001766	TRUE	reported	igd	2	1	TRUE
130	rs143053604	G	A	G	A	-0.8464	0.0492	0.0056	0.0369623	FALSE	FALSE	FALSE	ebi-a-GCST90018929	11	12834785	0.1286	491974	0.702	Thyroid cancer || id:ebi-a-GCST90018929	Thyroid cancer	Thyroid cancer || ||	TRUE	igd	NA	NA	NA	NA	NA	NA	NA	11	3638	2.70302e-07	12834785	0.1643	ebi-a-GCST90001766	|| id:ebi-a-GCST90001766	TRUE	reported	igd	2	1	TRUE
131	rs144378737	G	A	G	A	-2.105	-0.0569	0.0007	0.0243402	FALSE	FALSE	FALSE	ebi-a-GCST90018929	4	144991868	0.1558	491974	0.7151	Thyroid cancer || id:ebi-a-GCST90018929	Thyroid cancer	Thyroid cancer || ||	TRUE	igd	NA	NA	NA	NA	NA	NA	NA	4	3638	3.46697e-06	144991868	0.4528	ebi-a-GCST90001766	|| id:ebi-a-GCST90001766	TRUE	reported	igd	2	1	TRUE
132	rs2236073	A	G	A	G	0.1396	-0.0232	0.5998	0.508723	FALSE	FALSE	FALSE	ebi-a-GCST90018929	6	106898421	0.0381	491974	0.5426	Thyroid cancer || id:ebi-a-GCST90018929	Thyroid cancer	Thyroid cancer || ||	TRUE	igd	NA	NA	NA	NA	NA	NA	NA	6	3638	3.86198e-08	106898421	0.02534	ebi-a-GCST90001766	|| id:ebi-a-GCST90001766	TRUE	reported	igd	2	1	TRUE
133	rs77636548	C	T	C	T	-0.3484	-0.0402	0.0346	0.0228878	FALSE	FALSE	FALSE	ebi-a-GCST90018929	14	43192207	0.1712	491974	0.8142	Thyroid cancer || id:ebi-a-GCST90018929	Thyroid cancer	Thyroid cancer || ||	TRUE	igd	NA	NA	NA	NA	NA	NA	NA	14	3638	2.44799e-07	43192207	0.06738	ebi-a-GCST90001766	|| id:ebi-a-GCST90001766	TRUE	reported	igd	2	1	TRUE
134	rs783418	C	G	C	G	-0.1534	-0.0681	0.834	0.926488	FALSE	TRUE	FALSE	ebi-a-GCST90018929	6	106962679	0.0729	491974	0.3503	Thyroid cancer || id:ebi-a-GCST90018929	Thyroid cancer	Thyroid cancer || ||	TRUE	igd	NA	NA	NA	NA	NA	NA	NA	6	3638	4.36104e-06	106962679	0.03335	ebi-a-GCST90001766	|| id:ebi-a-GCST90001766	TRUE	reported	igd	2	1	TRUE
135	rs792792	T	C	T	C	-0.1949	0.0391	0.885	0.918517	FALSE	FALSE	FALSE	ebi-a-GCST90018929	17	51153533	0.0699	491974	0.5757	Thyroid cancer || id:ebi-a-GCST90018929	Thyroid cancer	Thyroid cancer || ||	TRUE	igd	NA	NA	NA	NA	NA	NA	NA	17	3638	1.07199e-06	51153533	0.03989	ebi-a-GCST90001766	|| id:ebi-a-GCST90001766	TRUE	reported	igd	2	1	TRUE
136	rs8089264	T	C	T	C	0.2949	0.1544	0.0469	0.0587927	FALSE	FALSE	FALSE	ebi-a-GCST90018929	18	46221152	0.0794	491974	0.05188	Thyroid cancer || id:ebi-a-GCST90018929	Thyroid cancer	Thyroid cancer || ||	TRUE	igd	NA	NA	NA	NA	NA	NA	NA	18	3638	7.69201e-07	46221152	0.05956	ebi-a-GCST90001766	|| id:ebi-a-GCST90001766	TRUE	reported	igd	2	1	TRUE
137	rs9400058	G	A	G	A	-0.432	0.0301	0.0651	0.100349	FALSE	FALSE	FALSE	ebi-a-GCST90018929	6	107164076	0.0627	491974	0.6306	Thyroid cancer || id:ebi-a-GCST90018929	Thyroid cancer	Thyroid cancer || ||	TRUE	igd	NA	NA	NA	NA	NA	NA	NA	6	3638	2.65828e-17	107164076	0.05081	ebi-a-GCST90001766	|| id:ebi-a-GCST90001766	TRUE	reported	igd	2	1	TRUE
138	rs9479391	A	T	A	T	-0.2277	-0.0734	0.0722	0.142399	FALSE	TRUE	FALSE	ebi-a-GCST90018929	6	153107656	0.0617	491974	0.2342	Thyroid cancer || id:ebi-a-GCST90018929	Thyroid cancer	Thyroid cancer || ||	TRUE	igd	NA	NA	NA	NA	NA	NA	NA	6	3638	3.13798e-06	153107656	0.04877	ebi-a-GCST90001766	|| id:ebi-a-GCST90001766	TRUE	reported	igd	2	1	TRUE
139	rs10103048	C	A	C	A	0.126	-0.0669	0.7321	0.581076	FALSE	FALSE	FALSE	ebi-a-GCST90018929	8	130602281	0.0383	491974	0.0808891	Thyroid cancer || id:ebi-a-GCST90018929	Thyroid cancer	Thyroid cancer || ||	TRUE	igd	NA	NA	NA	NA	NA	NA	NA	8	3656	2.988e-06	130602281	0.02692	ebi-a-GCST90001429	|| id:ebi-a-GCST90001429	TRUE	reported	igd	2	1	TRUE
140	rs10832409	A	G	A	G	0.1495	-0.0896	0.1722	0.157944	FALSE	FALSE	FALSE	ebi-a-GCST90018929	11	15377699	0.0533	491974	0.092651	Thyroid cancer || id:ebi-a-GCST90018929	Thyroid cancer	Thyroid cancer || ||	TRUE	igd	NA	NA	NA	NA	NA	NA	NA	11	3656	3.73603e-06	15377699	0.03227	ebi-a-GCST90001429	|| id:ebi-a-GCST90001429	TRUE	reported	igd	2	1	TRUE
141	rs11068290	T	C	T	C	0.3875	0.06	0.0231	0.117917	FALSE	FALSE	FALSE	ebi-a-GCST90018929	12	110228055	0.0722	491974	0.4058	Thyroid cancer || id:ebi-a-GCST90018929	Thyroid cancer	Thyroid cancer || ||	TRUE	igd	NA	NA	NA	NA	NA	NA	NA	12	3656	1.08901e-06	110228055	0.07937	ebi-a-GCST90001429	|| id:ebi-a-GCST90001429	TRUE	reported	igd	2	1	TRUE
142	rs11185560	A	G	A	G	-0.2347	-0.1123	0.9375	0.966465	FALSE	FALSE	FALSE	ebi-a-GCST90018929	7	190115	0.1674	491974	0.5023	Thyroid cancer || id:ebi-a-GCST90018929	Thyroid cancer	Thyroid cancer || ||	TRUE	igd	NA	NA	NA	NA	NA	NA	NA	7	3656	2.95597e-06	190115	0.05014	ebi-a-GCST90001429	|| id:ebi-a-GCST90001429	TRUE	reported	igd	2	1	TRUE
143	rs11682311	C	T	C	T	-0.1278	0.0152	0.3243	0.46362	FALSE	FALSE	FALSE	ebi-a-GCST90018929	2	16464977	0.0382	491974	0.6915	Thyroid cancer || id:ebi-a-GCST90018929	Thyroid cancer	Thyroid cancer || ||	TRUE	igd	NA	NA	NA	NA	NA	NA	NA	2	3656	9.105e-07	16464977	0.02599	ebi-a-GCST90001429	|| id:ebi-a-GCST90001429	TRUE	reported	igd	2	1	TRUE
144	rs117772462	A	T	A	T	-0.4644	0.0036	0.0159	0.0109985	FALSE	TRUE	FALSE	ebi-a-GCST90018929	7	48791017	0.2253	491974	0.9874	Thyroid cancer || id:ebi-a-GCST90018929	Thyroid cancer	Thyroid cancer || ||	TRUE	igd	NA	NA	NA	NA	NA	NA	NA	7	3656	1.58599e-06	48791017	0.09659	ebi-a-GCST90001429	|| id:ebi-a-GCST90001429	TRUE	reported	igd	2	1	TRUE
145	rs140380950	C	T	C	T	-0.3597	0.1646	0.0368	0.0109776	FALSE	FALSE	FALSE	ebi-a-GCST90018929	2	105587803	0.2406	491974	0.494	Thyroid cancer || id:ebi-a-GCST90018929	Thyroid cancer	Thyroid cancer || ||	TRUE	igd	NA	NA	NA	NA	NA	NA	NA	2	3656	2.067e-08	105587803	0.06402	ebi-a-GCST90001429	|| id:ebi-a-GCST90001429	TRUE	reported	igd	2	1	TRUE
146	rs1695681	A	C	A	C	-0.1213	0.0151	0.5309	0.507083	FALSE	FALSE	FALSE	ebi-a-GCST90018929	8	118255950	0.0471	491974	0.7492	Thyroid cancer || id:ebi-a-GCST90018929	Thyroid cancer	Thyroid cancer || ||	TRUE	igd	NA	NA	NA	NA	NA	NA	NA	8	3656	7.75908e-07	118255950	0.02451	ebi-a-GCST90001429	|| id:ebi-a-GCST90001429	TRUE	reported	igd	2	1	TRUE
147	rs2216762	C	T	C	T	-0.1525	0.0535	0.8141	0.783442	FALSE	FALSE	FALSE	ebi-a-GCST90018929	16	84759446	0.048	491974	0.2652	Thyroid cancer || id:ebi-a-GCST90018929	Thyroid cancer	Thyroid cancer || ||	TRUE	igd	NA	NA	NA	NA	NA	NA	NA	16	3656	8.88403e-07	84759446	0.03097	ebi-a-GCST90001429	|| id:ebi-a-GCST90001429	TRUE	reported	igd	2	1	TRUE
148	rs3811315	A	T	A	T	0.1771	0.077	0.1157	0.120679	FALSE	TRUE	FALSE	ebi-a-GCST90018929	14	22499870	0.0589	491974	0.1915	Thyroid cancer || id:ebi-a-GCST90018929	Thyroid cancer	Thyroid cancer || ||	TRUE	igd	NA	NA	NA	NA	NA	NA	NA	14	3656	2.503e-06	22499870	0.03756	ebi-a-GCST90001429	|| id:ebi-a-GCST90001429	TRUE	reported	igd	2	1	TRUE
149	rs59879144	A	C	A	C	-0.4624	-0.1102	0.0161	0.0390286	FALSE	FALSE	FALSE	ebi-a-GCST90018929	12	75564449	0.1081	491974	0.3081	Thyroid cancer || id:ebi-a-GCST90018929	Thyroid cancer	Thyroid cancer || ||	TRUE	igd	NA	NA	NA	NA	NA	NA	NA	12	3656	1.88599e-06	75564449	0.09688	ebi-a-GCST90001429	|| id:ebi-a-GCST90001429	TRUE	reported	igd	2	1	TRUE
150	rs60521331	A	G	A	G	0.1158	0.0124	0.5022	0.445351	FALSE	FALSE	FALSE	ebi-a-GCST90018929	17	8639905	0.0381	491974	0.7456	Thyroid cancer || id:ebi-a-GCST90018929	Thyroid cancer	Thyroid cancer || ||	TRUE	igd	NA	NA	NA	NA	NA	NA	NA	17	3656	1.86299e-06	8639905	0.02425	ebi-a-GCST90001429	|| id:ebi-a-GCST90001429	TRUE	reported	igd	2	1	TRUE
151	rs76112278	A	G	A	G	-0.4243	-0.1999	0.0194	0.0155744	FALSE	FALSE	FALSE	ebi-a-GCST90018929	4	15915069	0.1837	491974	0.2766	Thyroid cancer || id:ebi-a-GCST90018929	Thyroid cancer	Thyroid cancer || ||	TRUE	igd	NA	NA	NA	NA	NA	NA	NA	4	3656	1.25901e-06	15915069	0.08741	ebi-a-GCST90001429	|| id:ebi-a-GCST90001429	TRUE	reported	igd	2	1	TRUE
152	rs76660971	A	G	A	G	-0.1368	-0.0867	0.2299	0.148857	FALSE	FALSE	FALSE	ebi-a-GCST90018929	5	18919526	0.0633	491974	0.1712	Thyroid cancer || id:ebi-a-GCST90018929	Thyroid cancer	Thyroid cancer || ||	TRUE	igd	NA	NA	NA	NA	NA	NA	NA	5	3656	2.02502e-06	18919526	0.02874	ebi-a-GCST90001429	|| id:ebi-a-GCST90001429	TRUE	reported	igd	2	1	TRUE
153	rs78658073	A	G	A	G	1.792	0.191	0.001	0.02019	FALSE	FALSE	FALSE	ebi-a-GCST90018929	5	498773	0.2286	491974	0.4034	Thyroid cancer || id:ebi-a-GCST90018929	Thyroid cancer	Thyroid cancer || ||	TRUE	igd	NA	NA	NA	NA	NA	NA	NA	5	3656	1.011e-06	498773	0.3659	ebi-a-GCST90001429	|| id:ebi-a-GCST90001429	TRUE	reported	igd	2	1	TRUE
154	rs80330977	A	G	A	G	-0.2327	-0.0005	0.0814	0.0617245	FALSE	FALSE	FALSE	ebi-a-GCST90018929	5	158276610	0.0802	491974	0.9952	Thyroid cancer || id:ebi-a-GCST90018929	Thyroid cancer	Thyroid cancer || ||	TRUE	igd	NA	NA	NA	NA	NA	NA	NA	5	3656	2.46598e-07	158276610	0.04501	ebi-a-GCST90001429	|| id:ebi-a-GCST90001429	TRUE	reported	igd	2	1	TRUE
155	rs10158474	G	A	G	A	0.1139	0.052	0.602	0.562827	FALSE	FALSE	FALSE	ebi-a-GCST90018929	1	96015938	0.0382	491974	0.1729	Thyroid cancer || id:ebi-a-GCST90018929	Thyroid cancer	Thyroid cancer || ||	TRUE	igd	NA	NA	NA	NA	NA	NA	NA	1	3656	4.77002e-06	96015938	0.02487	ebi-a-GCST90001578	|| id:ebi-a-GCST90001578	TRUE	reported	igd	2	1	TRUE
156	rs11657531	T	C	T	C	-0.1135	0.0571	0.4884	0.393781	FALSE	FALSE	FALSE	ebi-a-GCST90018929	17	2731370	0.0405	491974	0.1586	Thyroid cancer || id:ebi-a-GCST90018929	Thyroid cancer	Thyroid cancer || ||	TRUE	igd	NA	NA	NA	NA	NA	NA	NA	17	3656	1.64502e-06	2731370	0.02363	ebi-a-GCST90001578	|| id:ebi-a-GCST90001578	TRUE	reported	igd	2	1	TRUE
157	rs117943886	T	C	T	C	0.2573	0.2481	0.0594	0.0203629	FALSE	FALSE	FALSE	ebi-a-GCST90018929	13	95198601	0.1471	491974	0.091679	Thyroid cancer || id:ebi-a-GCST90018929	Thyroid cancer	Thyroid cancer || ||	TRUE	igd	NA	NA	NA	NA	NA	NA	NA	13	3656	7.63203e-07	95198601	0.05195	ebi-a-GCST90001578	|| id:ebi-a-GCST90001578	TRUE	reported	igd	2	1	TRUE
158	rs12360242	T	C	T	C	-0.1966	0.0709	0.0946	0.105519	FALSE	FALSE	FALSE	ebi-a-GCST90018929	10	132652504	0.0621	491974	0.2537	Thyroid cancer || id:ebi-a-GCST90018929	Thyroid cancer	Thyroid cancer || ||	TRUE	igd	NA	NA	NA	NA	NA	NA	NA	10	3656	3.897e-06	132652504	0.04253	ebi-a-GCST90001578	|| id:ebi-a-GCST90001578	TRUE	reported	igd	2	1	TRUE
159	rs12939565	T	A	T	A	-0.1251	0.1389	0.4267	0.48247	FALSE	TRUE	TRUE	ebi-a-GCST90018929	17	38038389	0.0602	491974	0.0211398	Thyroid cancer || id:ebi-a-GCST90018929	Thyroid cancer	Thyroid cancer || ||	TRUE	igd	NA	NA	NA	NA	NA	NA	NA	17	3656	3.185e-06	38038389	0.02681	ebi-a-GCST90001578	|| id:ebi-a-GCST90001578	TRUE	reported	igd	2	1	FALSE
160	rs1384162	G	A	G	A	0.1231	0.0188	0.6035	0.448934	FALSE	FALSE	FALSE	ebi-a-GCST90018929	1	99311831	0.0407	491974	0.6451	Thyroid cancer || id:ebi-a-GCST90018929	Thyroid cancer	Thyroid cancer || ||	TRUE	igd	NA	NA	NA	NA	NA	NA	NA	1	3656	6.40295e-07	99311831	0.02468	ebi-a-GCST90001578	|| id:ebi-a-GCST90001578	TRUE	reported	igd	2	1	TRUE
161	rs140088532	C	T	C	T	-0.3216	0.1646	0.0368	0.0110779	FALSE	FALSE	FALSE	ebi-a-GCST90018929	2	105581937	0.2398	491974	0.4926	Thyroid cancer || id:ebi-a-GCST90018929	Thyroid cancer	Thyroid cancer || ||	TRUE	igd	NA	NA	NA	NA	NA	NA	NA	2	3656	4.94903e-07	105581937	0.06383	ebi-a-GCST90001578	|| id:ebi-a-GCST90001578	TRUE	reported	igd	2	1	TRUE
162	rs146347064	A	C	A	C	-0.4087	-0.1573	0.0187	0.0614842	FALSE	FALSE	FALSE	ebi-a-GCST90018929	16	8263526	0.1267	491974	0.2146	Thyroid cancer || id:ebi-a-GCST90018929	Thyroid cancer	Thyroid cancer || ||	TRUE	igd	NA	NA	NA	NA	NA	NA	NA	16	3656	2.52499e-06	8263526	0.08671	ebi-a-GCST90001578	|| id:ebi-a-GCST90001578	TRUE	reported	igd	2	1	TRUE
163	rs17206161	C	T	C	T	-0.2114	0.1614	0.118	0.100635	FALSE	FALSE	FALSE	ebi-a-GCST90018929	6	32665490	0.0764	491974	0.0346897	Thyroid cancer || id:ebi-a-GCST90018929	Thyroid cancer	Thyroid cancer || ||	TRUE	igd	NA	NA	NA	NA	NA	NA	NA	6	3656	3.73904e-06	32665490	0.04563	ebi-a-GCST90001578	|| id:ebi-a-GCST90001578	TRUE	reported	igd	2	1	TRUE
164	rs190371014	G	C	G	C	0.33	-0.0069	0.0371	0.00897482	FALSE	TRUE	FALSE	ebi-a-GCST90018929	10	24415064	0.2691	491974	0.9795	Thyroid cancer || id:ebi-a-GCST90018929	Thyroid cancer	Thyroid cancer || ||	TRUE	igd	NA	NA	NA	NA	NA	NA	NA	10	3656	4.17302e-07	24415064	0.06509	ebi-a-GCST90001578	|| id:ebi-a-GCST90001578	TRUE	reported	igd	2	1	TRUE
165	rs2216762	C	T	C	T	-0.1544	0.0535	0.8141	0.783442	FALSE	FALSE	FALSE	ebi-a-GCST90018929	16	84759446	0.048	491974	0.2652	Thyroid cancer || id:ebi-a-GCST90018929	Thyroid cancer	Thyroid cancer || ||	TRUE	igd	NA	NA	NA	NA	NA	NA	NA	16	3656	6.32004e-07	84759446	0.03095	ebi-a-GCST90001578	|| id:ebi-a-GCST90001578	TRUE	reported	igd	2	1	TRUE
166	rs3811315	A	T	A	T	0.1795	0.077	0.1157	0.120679	FALSE	TRUE	FALSE	ebi-a-GCST90018929	14	22499870	0.0589	491974	0.1915	Thyroid cancer || id:ebi-a-GCST90018929	Thyroid cancer	Thyroid cancer || ||	TRUE	igd	NA	NA	NA	NA	NA	NA	NA	14	3656	1.77799e-06	22499870	0.03752	ebi-a-GCST90001578	|| id:ebi-a-GCST90001578	TRUE	reported	igd	2	1	TRUE
167	rs59879144	A	C	A	C	-0.4763	-0.1102	0.0161	0.0390286	FALSE	FALSE	FALSE	ebi-a-GCST90018929	12	75564449	0.1081	491974	0.3081	Thyroid cancer || id:ebi-a-GCST90018929	Thyroid cancer	Thyroid cancer || ||	TRUE	igd	NA	NA	NA	NA	NA	NA	NA	12	3656	8.69301e-07	75564449	0.09666	ebi-a-GCST90001578	|| id:ebi-a-GCST90001578	TRUE	reported	igd	2	1	TRUE
168	rs7005227	A	C	A	C	-0.1301	0.0302	0.2626	0.306639	FALSE	FALSE	FALSE	ebi-a-GCST90018929	8	130597858	0.0414	491974	0.4665	Thyroid cancer || id:ebi-a-GCST90018929	Thyroid cancer	Thyroid cancer || ||	TRUE	igd	NA	NA	NA	NA	NA	NA	NA	8	3656	1.477e-06	130597858	0.02697	ebi-a-GCST90001578	|| id:ebi-a-GCST90001578	TRUE	reported	igd	2	1	TRUE
169	rs75512885	A	T	A	T	-0.2384	-0.001	0.0788	0.0613775	FALSE	TRUE	FALSE	ebi-a-GCST90018929	5	158317602	0.0805	491974	0.9896	Thyroid cancer || id:ebi-a-GCST90018929	Thyroid cancer	Thyroid cancer || ||	TRUE	igd	NA	NA	NA	NA	NA	NA	NA	5	3656	2.249e-07	158317602	0.04596	ebi-a-GCST90001578	|| id:ebi-a-GCST90001578	TRUE	reported	igd	2	1	TRUE
170	rs76112278	A	G	A	G	-0.4197	-0.1999	0.0194	0.0155744	FALSE	FALSE	FALSE	ebi-a-GCST90018929	4	15915069	0.1837	491974	0.2766	Thyroid cancer || id:ebi-a-GCST90018929	Thyroid cancer	Thyroid cancer || ||	TRUE	igd	NA	NA	NA	NA	NA	NA	NA	4	3656	1.61901e-06	15915069	0.08737	ebi-a-GCST90001578	|| id:ebi-a-GCST90001578	TRUE	reported	igd	2	1	TRUE
171	rs77886121	A	G	A	G	0.3204	0.2786	0.0321	0.0171787	FALSE	FALSE	FALSE	ebi-a-GCST90018929	5	153628389	0.1678	491974	0.0968702	Thyroid cancer || id:ebi-a-GCST90018929	Thyroid cancer	Thyroid cancer || ||	TRUE	igd	NA	NA	NA	NA	NA	NA	NA	5	3656	4.57804e-06	153628389	0.06981	ebi-a-GCST90001578	|| id:ebi-a-GCST90001578	TRUE	reported	igd	2	1	TRUE
172	rs10171238	T	C	T	C	0.1442	0.0469	0.7912	0.629658	FALSE	FALSE	FALSE	ebi-a-GCST90018929	2	149568729	0.044	491974	0.287	Thyroid cancer || id:ebi-a-GCST90018929	Thyroid cancer	Thyroid cancer || ||	TRUE	igd	NA	NA	NA	NA	NA	NA	NA	2	3657	1.859e-06	149568729	0.0302	ebi-a-GCST90001753	|| id:ebi-a-GCST90001753	TRUE	reported	igd	2	1	TRUE
173	rs11751198	A	G	A	G	0.1933	-0.0604	0.1839	0.0394071	FALSE	FALSE	FALSE	ebi-a-GCST90018929	6	31753526	0.1033	491974	0.5587	Thyroid cancer || id:ebi-a-GCST90018929	Thyroid cancer	Thyroid cancer || ||	TRUE	igd	NA	NA	NA	NA	NA	NA	NA	6	3657	1.033e-07	31753526	0.03626	ebi-a-GCST90001753	|| id:ebi-a-GCST90001753	TRUE	reported	igd	2	1	TRUE
174	rs12660382	T	C	T	C	0.1358	0.0679	0.3149	0.17078	FALSE	FALSE	FALSE	ebi-a-GCST90018929	6	31443323	0.0513	491974	0.1856	Thyroid cancer || id:ebi-a-GCST90018929	Thyroid cancer	Thyroid cancer || ||	TRUE	igd	NA	NA	NA	NA	NA	NA	NA	6	3657	2.99799e-06	31443323	0.02903	ebi-a-GCST90001753	|| id:ebi-a-GCST90001753	TRUE	reported	igd	2	1	TRUE
175	rs30006	C	T	C	T	-0.196	0.0308	0.2335	0.253784	FALSE	FALSE	FALSE	ebi-a-GCST90018929	19	49847916	0.0431	491974	0.4752	Thyroid cancer || id:ebi-a-GCST90018929	Thyroid cancer	Thyroid cancer || ||	TRUE	igd	NA	NA	NA	NA	NA	NA	NA	19	3657	3.02691e-11	49847916	0.02941	ebi-a-GCST90001753	|| id:ebi-a-GCST90001753	TRUE	reported	igd	2	1	TRUE
176	rs35567463	A	C	A	C	0.1709	0.163	0.3506	0.156328	FALSE	FALSE	FALSE	ebi-a-GCST90018929	6	32633970	0.059	491974	0.005724	Thyroid cancer || id:ebi-a-GCST90018929	Thyroid cancer	Thyroid cancer || ||	TRUE	igd	NA	NA	NA	NA	NA	NA	NA	6	3657	3.02399e-09	32633970	0.02875	ebi-a-GCST90001753	|| id:ebi-a-GCST90001753	TRUE	reported	igd	2	1	TRUE
177	rs4426778	A	G	A	G	-0.1237	0.0012	0.4558	0.458116	FALSE	FALSE	FALSE	ebi-a-GCST90018929	4	102780724	0.0379	491974	0.9752	Thyroid cancer || id:ebi-a-GCST90018929	Thyroid cancer	Thyroid cancer || ||	TRUE	igd	NA	NA	NA	NA	NA	NA	NA	4	3657	9.86597e-07	102780724	0.02524	ebi-a-GCST90001753	|| id:ebi-a-GCST90001753	TRUE	reported	igd	2	1	TRUE
178	rs61731791	T	C	T	C	0.2019	-0.1223	0.0972	0.0373912	FALSE	FALSE	FALSE	ebi-a-GCST90018929	19	50940778	0.12	491974	0.308	Thyroid cancer || id:ebi-a-GCST90018929	Thyroid cancer	Thyroid cancer || ||	TRUE	igd	NA	NA	NA	NA	NA	NA	NA	19	3657	2.14902e-06	50940778	0.04254	ebi-a-GCST90001753	|| id:ebi-a-GCST90001753	TRUE	reported	igd	2	1	TRUE
179	rs61884722	C	T	C	T	0.9074	0.52	0.0041	0.0170897	FALSE	FALSE	FALSE	ebi-a-GCST90018929	11	18601510	0.2364	491974	0.02784	Thyroid cancer || id:ebi-a-GCST90018929	Thyroid cancer	Thyroid cancer || ||	TRUE	igd	NA	NA	NA	NA	NA	NA	NA	11	3657	2.64698e-06	18601510	0.1929	ebi-a-GCST90001753	|| id:ebi-a-GCST90001753	TRUE	reported	igd	2	1	TRUE
180	rs62299189	C	A	C	A	-0.2121	0.0343	0.0804	0.0939823	FALSE	FALSE	FALSE	ebi-a-GCST90018929	4	43192979	0.0658	491974	0.6023	Thyroid cancer || id:ebi-a-GCST90018929	Thyroid cancer	Thyroid cancer || ||	TRUE	igd	NA	NA	NA	NA	NA	NA	NA	4	3657	3.89897e-06	43192979	0.04588	ebi-a-GCST90001753	|| id:ebi-a-GCST90001753	TRUE	reported	igd	2	1	TRUE
181	rs74435765	T	C	T	C	-0.3934	0.012	0.0217	0.0281504	FALSE	FALSE	FALSE	ebi-a-GCST90018929	1	185522944	0.1483	491974	0.9355	Thyroid cancer || id:ebi-a-GCST90018929	Thyroid cancer	Thyroid cancer || ||	TRUE	igd	NA	NA	NA	NA	NA	NA	NA	1	3657	4.89103e-06	185522944	0.08597	ebi-a-GCST90001753	|| id:ebi-a-GCST90001753	TRUE	reported	igd	2	1	TRUE
182	rs77463781	C	G	C	G	0.1693	0.1338	0.134	0.0238849	FALSE	TRUE	FALSE	ebi-a-GCST90018929	1	79464773	0.1447	491974	0.3552	Thyroid cancer || id:ebi-a-GCST90018929	Thyroid cancer	Thyroid cancer || ||	TRUE	igd	NA	NA	NA	NA	NA	NA	NA	1	3657	4.79601e-06	79464773	0.03696	ebi-a-GCST90001753	|| id:ebi-a-GCST90001753	TRUE	reported	igd	2	1	TRUE
183	rs7754613	T	C	T	C	0.1526	-0.0505	0.8203	0.793704	FALSE	FALSE	FALSE	ebi-a-GCST90018929	6	15902888	0.0472	491974	0.2844	Thyroid cancer || id:ebi-a-GCST90018929	Thyroid cancer	Thyroid cancer || ||	TRUE	igd	NA	NA	NA	NA	NA	NA	NA	6	3657	2.52499e-06	15902888	0.03238	ebi-a-GCST90001753	|| id:ebi-a-GCST90001753	TRUE	reported	igd	2	1	TRUE
184	rs78373541	G	A	G	A	0.2667	-0.0159	0.0472	0.0989716	FALSE	FALSE	FALSE	ebi-a-GCST90018929	4	139616732	0.0707	491974	0.8222	Thyroid cancer || id:ebi-a-GCST90018929	Thyroid cancer	Thyroid cancer || ||	TRUE	igd	NA	NA	NA	NA	NA	NA	NA	4	3657	4.78101e-06	139616732	0.05821	ebi-a-GCST90001753	|| id:ebi-a-GCST90001753	TRUE	reported	igd	2	1	TRUE
185	rs849532	G	A	G	A	0.3351	0.1485	0.9579	0.936196	FALSE	FALSE	FALSE	ebi-a-GCST90018929	2	206552726	0.0799	491974	0.0630798	Thyroid cancer || id:ebi-a-GCST90018929	Thyroid cancer	Thyroid cancer || ||	TRUE	igd	NA	NA	NA	NA	NA	NA	NA	2	3657	5.69994e-08	206552726	0.0616	ebi-a-GCST90001753	|| id:ebi-a-GCST90001753	TRUE	reported	igd	2	1	TRUE
186	rs10226722	C	T	C	T	0.1184	0.0222	0.6006	0.585667	FALSE	FALSE	FALSE	ebi-a-GCST90018929	7	68025695	0.0387	491974	0.566899	Thyroid cancer || id:ebi-a-GCST90018929	Thyroid cancer	Thyroid cancer || ||	TRUE	igd	NA	NA	NA	NA	NA	NA	NA	7	3658	3.83698e-06	68025695	0.0256	ebi-a-GCST90001391	|| id:ebi-a-GCST90001391	TRUE	reported	igd	2	1	TRUE
187	rs11068290	T	C	T	C	0.3904	0.06	0.0231	0.117917	FALSE	FALSE	FALSE	ebi-a-GCST90018929	12	110228055	0.0722	491974	0.4058	Thyroid cancer || id:ebi-a-GCST90018929	Thyroid cancer	Thyroid cancer || ||	TRUE	igd	NA	NA	NA	NA	NA	NA	NA	12	3658	1.486e-06	110228055	0.08097	ebi-a-GCST90001391	|| id:ebi-a-GCST90001391	TRUE	reported	igd	2	1	TRUE
188	rs138919897	G	A	G	A	1.402	0.0139	0.0019	0.0153351	FALSE	FALSE	FALSE	ebi-a-GCST90018929	3	106834795	0.1972	491974	0.9437	Thyroid cancer || id:ebi-a-GCST90018929	Thyroid cancer	Thyroid cancer || ||	TRUE	igd	NA	NA	NA	NA	NA	NA	NA	3	3658	2.986e-06	106834795	0.2997	ebi-a-GCST90001391	|| id:ebi-a-GCST90001391	TRUE	reported	igd	2	1	TRUE
189	rs140191306	T	C	T	C	0.4421	0.5061	0.0179	0.00858118	FALSE	FALSE	FALSE	ebi-a-GCST90018929	9	2570753	0.2609	491974	0.0523902	Thyroid cancer || id:ebi-a-GCST90018929	Thyroid cancer	Thyroid cancer || ||	TRUE	igd	NA	NA	NA	NA	NA	NA	NA	9	3658	2.427e-06	2570753	0.09364	ebi-a-GCST90001391	|| id:ebi-a-GCST90001391	TRUE	reported	igd	2	1	TRUE
190	rs148496020	A	T	A	T	-0.4088	0.0121	0.0193	0.00759428	FALSE	TRUE	FALSE	ebi-a-GCST90018929	17	51092001	0.2845	491974	0.966	Thyroid cancer || id:ebi-a-GCST90018929	Thyroid cancer	Thyroid cancer || ||	TRUE	igd	NA	NA	NA	NA	NA	NA	NA	17	3658	4.74799e-06	51092001	0.08921	ebi-a-GCST90001391	|| id:ebi-a-GCST90001391	TRUE	reported	igd	2	1	TRUE
191	rs17405603	T	A	T	A	0.1542	0.024	0.284	0.226424	FALSE	TRUE	FALSE	ebi-a-GCST90018929	5	144608340	0.048	491974	0.617401	Thyroid cancer || id:ebi-a-GCST90018929	Thyroid cancer	Thyroid cancer || ||	TRUE	igd	NA	NA	NA	NA	NA	NA	NA	5	3658	2.38298e-08	144608340	0.02757	ebi-a-GCST90001391	|| id:ebi-a-GCST90001391	TRUE	reported	igd	2	1	TRUE
192	rs2450220	T	C	T	C	-0.152	-0.0995	0.816	0.92278	FALSE	FALSE	FALSE	ebi-a-GCST90018929	8	119323401	0.0851	491974	0.2424	Thyroid cancer || id:ebi-a-GCST90018929	Thyroid cancer	Thyroid cancer || ||	TRUE	igd	NA	NA	NA	NA	NA	NA	NA	8	3658	1.65299e-06	119323401	0.03167	ebi-a-GCST90001391	|| id:ebi-a-GCST90001391	TRUE	reported	igd	2	1	TRUE
193	rs4691917	G	A	G	A	0.9378	0.0783	0.9956	0.960627	FALSE	FALSE	FALSE	ebi-a-GCST90018929	4	164344795	0.1177	491974	0.506001	Thyroid cancer || id:ebi-a-GCST90018929	Thyroid cancer	Thyroid cancer || ||	TRUE	igd	NA	NA	NA	NA	NA	NA	NA	4	3658	6.10394e-07	164344795	0.1877	ebi-a-GCST90001391	|| id:ebi-a-GCST90001391	TRUE	reported	igd	2	1	TRUE
194	rs72757888	T	C	T	C	0.5864	0.0676	0.01	0.0759392	FALSE	FALSE	FALSE	ebi-a-GCST90018929	1	233045963	0.0859	491974	0.4312	Thyroid cancer || id:ebi-a-GCST90018929	Thyroid cancer	Thyroid cancer || ||	TRUE	igd	NA	NA	NA	NA	NA	NA	NA	1	3658	1.086e-06	233045963	0.1201	ebi-a-GCST90001391	|| id:ebi-a-GCST90001391	TRUE	reported	igd	2	1	TRUE
195	rs72952600	G	C	G	C	0.49	0.0235	0.0142	0.0394357	FALSE	TRUE	FALSE	ebi-a-GCST90018929	6	114522609	0.1183	491974	0.8428	Thyroid cancer || id:ebi-a-GCST90018929	Thyroid cancer	Thyroid cancer || ||	TRUE	igd	NA	NA	NA	NA	NA	NA	NA	6	3658	2.83302e-06	114522609	0.1045	ebi-a-GCST90001391	|| id:ebi-a-GCST90001391	TRUE	reported	igd	2	1	TRUE
196	rs73426855	C	T	C	T	-0.174	0.0342	0.1471	0.280157	FALSE	FALSE	FALSE	ebi-a-GCST90018929	17	77637123	0.0459	491974	0.4555	Thyroid cancer || id:ebi-a-GCST90018929	Thyroid cancer	Thyroid cancer || ||	TRUE	igd	NA	NA	NA	NA	NA	NA	NA	17	3658	6.07995e-07	77637123	0.03482	ebi-a-GCST90001391	|| id:ebi-a-GCST90001391	TRUE	reported	igd	2	1	TRUE
197	rs9265870	G	A	G	A	0.1454	-0.0609	0.4718	0.337058	FALSE	FALSE	FALSE	ebi-a-GCST90018929	6	31312892	0.0415	491974	0.1423	Thyroid cancer || id:ebi-a-GCST90018929	Thyroid cancer	Thyroid cancer || ||	TRUE	igd	NA	NA	NA	NA	NA	NA	NA	6	3658	1.92398e-06	31312892	0.03049	ebi-a-GCST90001391	|| id:ebi-a-GCST90001391	TRUE	reported	igd	2	1	TRUE
198	rs10231147	T	G	T	G	0.1346	-0.0137	0.7066	0.45575	FALSE	FALSE	FALSE	ebi-a-GCST90018929	7	144509395	0.038	491974	0.717799	Thyroid cancer || id:ebi-a-GCST90018929	Thyroid cancer	Thyroid cancer || ||	TRUE	igd	NA	NA	NA	NA	NA	NA	NA	7	3657	6.422e-07	144509395	0.02699	ebi-a-GCST90001819	|| id:ebi-a-GCST90001819	TRUE	reported	igd	2	1	TRUE
199	rs11005889	A	T	A	T	-0.6037	-0.1378	0.9902	0.954333	FALSE	TRUE	FALSE	ebi-a-GCST90018929	10	59422142	0.1469	491974	0.3483	Thyroid cancer || id:ebi-a-GCST90018929	Thyroid cancer	Thyroid cancer || ||	TRUE	igd	NA	NA	NA	NA	NA	NA	NA	10	3657	8.8589e-07	59422142	0.1226	ebi-a-GCST90001819	|| id:ebi-a-GCST90001819	TRUE	reported	igd	2	1	TRUE
200	rs115062208	G	A	G	A	-0.912	-0.2019	0.0115	0.0215567	FALSE	FALSE	FALSE	ebi-a-GCST90018929	4	15956227	0.1465	491974	0.1681	Thyroid cancer || id:ebi-a-GCST90018929	Thyroid cancer	Thyroid cancer || ||	TRUE	igd	NA	NA	NA	NA	NA	NA	NA	4	3657	1.68694e-14	15956227	0.1184	ebi-a-GCST90001819	|| id:ebi-a-GCST90001819	TRUE	reported	igd	2	1	TRUE
201	rs138612228	T	G	T	G	-1.129	-0.1458	0.0027	0.0432913	FALSE	FALSE	FALSE	ebi-a-GCST90018929	5	27458351	0.1039	491974	0.1606	Thyroid cancer || id:ebi-a-GCST90018929	Thyroid cancer	Thyroid cancer || ||	TRUE	igd	NA	NA	NA	NA	NA	NA	NA	5	3657	3.08603e-06	27458351	0.2416	ebi-a-GCST90001819	|| id:ebi-a-GCST90001819	TRUE	reported	igd	2	1	TRUE
202	rs140447118	T	A	T	A	-0.4288	0.1092	0.018	0.0153871	FALSE	TRUE	FALSE	ebi-a-GCST90018929	4	24413705	0.1769	491974	0.5371	Thyroid cancer || id:ebi-a-GCST90018929	Thyroid cancer	Thyroid cancer || ||	TRUE	igd	NA	NA	NA	NA	NA	NA	NA	4	3657	2.98003e-06	24413705	0.09163	ebi-a-GCST90001819	|| id:ebi-a-GCST90001819	TRUE	reported	igd	2	1	TRUE
203	rs140554292	A	G	A	G	0.4666	-0.0503	0.0145	0.0226289	FALSE	FALSE	FALSE	ebi-a-GCST90018929	5	87562189	0.1264	491974	0.6909	Thyroid cancer || id:ebi-a-GCST90018929	Thyroid cancer	Thyroid cancer || ||	TRUE	igd	NA	NA	NA	NA	NA	NA	NA	5	3657	4.37996e-06	87562189	0.1014	ebi-a-GCST90001819	|| id:ebi-a-GCST90001819	TRUE	reported	igd	2	1	TRUE
204	rs149852991	T	G	T	G	-0.5334	0.0231	0.0321	0.0342172	FALSE	FALSE	FALSE	ebi-a-GCST90018929	4	15044338	0.1258	491974	0.8544	Thyroid cancer || id:ebi-a-GCST90018929	Thyroid cancer	Thyroid cancer || ||	TRUE	igd	NA	NA	NA	NA	NA	NA	NA	4	3657	9.69393e-15	15044338	0.06859	ebi-a-GCST90001819	|| id:ebi-a-GCST90001819	TRUE	reported	igd	2	1	TRUE
205	rs197429	T	C	T	C	0.1669	-0.0558	0.233	0.247148	FALSE	FALSE	FALSE	ebi-a-GCST90018929	1	112267500	0.0441	491974	0.2056	Thyroid cancer || id:ebi-a-GCST90018929	Thyroid cancer	Thyroid cancer || ||	TRUE	igd	NA	NA	NA	NA	NA	NA	NA	1	3657	1.34701e-08	112267500	0.02931	ebi-a-GCST90001819	|| id:ebi-a-GCST90001819	TRUE	reported	igd	2	1	TRUE
206	rs2070478	T	C	T	C	-0.1877	0.1673	0.1046	0.115904	FALSE	FALSE	FALSE	ebi-a-GCST90018929	3	37526985	0.0627	491974	0.00760694	Thyroid cancer || id:ebi-a-GCST90018929	Thyroid cancer	Thyroid cancer || ||	TRUE	igd	NA	NA	NA	NA	NA	NA	NA	3	3657	4.82503e-06	37526985	0.041	ebi-a-GCST90001819	|| id:ebi-a-GCST90001819	TRUE	reported	igd	2	1	TRUE
207	rs572542	T	C	T	C	-0.4513	0.1186	0.0288	0.0236132	FALSE	FALSE	FALSE	ebi-a-GCST90018929	4	14029370	0.1516	491974	0.4339	Thyroid cancer || id:ebi-a-GCST90018929	Thyroid cancer	Thyroid cancer || ||	TRUE	igd	NA	NA	NA	NA	NA	NA	NA	4	3657	5.23504e-10	14029370	0.07246	ebi-a-GCST90001819	|| id:ebi-a-GCST90001819	TRUE	reported	igd	2	1	TRUE
208	rs57408613	C	G	C	G	0.1493	0.0162	0.2077	0.165301	FALSE	TRUE	FALSE	ebi-a-GCST90018929	2	181635654	0.0541	491974	0.764901	Thyroid cancer || id:ebi-a-GCST90018929	Thyroid cancer	Thyroid cancer || ||	TRUE	igd	NA	NA	NA	NA	NA	NA	NA	2	3657	1.19001e-06	181635654	0.03069	ebi-a-GCST90001819	|| id:ebi-a-GCST90001819	TRUE	reported	igd	2	1	TRUE
209	rs62002679	A	G	A	G	0.1659	0.0218	0.175	0.164403	FALSE	FALSE	FALSE	ebi-a-GCST90018929	15	32004133	0.0521	491974	0.675899	Thyroid cancer || id:ebi-a-GCST90018929	Thyroid cancer	Thyroid cancer || ||	TRUE	igd	NA	NA	NA	NA	NA	NA	NA	15	3657	5.44703e-07	32004133	0.03305	ebi-a-GCST90001819	|| id:ebi-a-GCST90001819	TRUE	reported	igd	2	1	TRUE
210	rs7251792	A	C	A	C	-0.1194	-0.0151	0.3805	0.33838	FALSE	FALSE	FALSE	ebi-a-GCST90018929	19	1021725	0.0406	491974	0.7093	Thyroid cancer || id:ebi-a-GCST90018929	Thyroid cancer	Thyroid cancer || ||	TRUE	igd	NA	NA	NA	NA	NA	NA	NA	19	3657	2.94999e-06	1021725	0.02551	ebi-a-GCST90001819	|| id:ebi-a-GCST90001819	TRUE	reported	igd	2	1	TRUE
211	rs76112278	A	G	A	G	-1.046	-0.1999	0.0194	0.0155744	FALSE	FALSE	FALSE	ebi-a-GCST90018929	4	15915069	0.1837	491974	0.2766	Thyroid cancer || id:ebi-a-GCST90018929	Thyroid cancer	Thyroid cancer || ||	TRUE	igd	NA	NA	NA	NA	NA	NA	NA	4	3657	6.27047e-32	15915069	0.08813	ebi-a-GCST90001819	|| id:ebi-a-GCST90001819	TRUE	reported	igd	2	1	TRUE
212	rs78282820	G	A	G	A	0.3215	0.0323	0.0345	0.0635939	FALSE	FALSE	FALSE	ebi-a-GCST90018929	2	170932700	0.0927	491974	0.7274	Thyroid cancer || id:ebi-a-GCST90018929	Thyroid cancer	Thyroid cancer || ||	TRUE	igd	NA	NA	NA	NA	NA	NA	NA	2	3657	3.76201e-06	170932700	0.06941	ebi-a-GCST90001819	|| id:ebi-a-GCST90001819	TRUE	reported	igd	2	1	TRUE
213	rs9845482	A	G	A	G	-0.1614	-0.0409	0.8018	0.693114	FALSE	FALSE	FALSE	ebi-a-GCST90018929	3	184801494	0.0415	491974	0.3239	Thyroid cancer || id:ebi-a-GCST90018929	Thyroid cancer	Thyroid cancer || ||	TRUE	igd	NA	NA	NA	NA	NA	NA	NA	3	3657	2.45301e-07	184801494	0.03121	ebi-a-GCST90001819	|| id:ebi-a-GCST90001819	TRUE	reported	igd	2	1	TRUE
214	rs10254361	T	G	T	G	0.1333	-0.0248	0.2404	0.194584	FALSE	FALSE	FALSE	ebi-a-GCST90018929	7	119564205	0.0484	491974	0.6088	Thyroid cancer || id:ebi-a-GCST90018929	Thyroid cancer	Thyroid cancer || ||	TRUE	igd	NA	NA	NA	NA	NA	NA	NA	7	3657	4.40099e-06	119564205	0.02899	ebi-a-GCST90001395	|| id:ebi-a-GCST90001395	TRUE	reported	igd	2	1	TRUE
215	rs10444793	A	G	A	G	-0.4608	-0.0717	0.018	0.0368739	FALSE	FALSE	FALSE	ebi-a-GCST90018929	15	44517689	0.106	491974	0.4991	Thyroid cancer || id:ebi-a-GCST90018929	Thyroid cancer	Thyroid cancer || ||	TRUE	igd	NA	NA	NA	NA	NA	NA	NA	15	3657	4.34901e-07	44517689	0.09102	ebi-a-GCST90001395	|| id:ebi-a-GCST90001395	TRUE	reported	igd	2	1	TRUE
216	rs11150426	C	G	C	G	-0.1169	0.0794	0.5386	0.536313	FALSE	TRUE	TRUE	ebi-a-GCST90018929	16	81986583	0.0381	491974	0.0370997	Thyroid cancer || id:ebi-a-GCST90018929	Thyroid cancer	Thyroid cancer || ||	TRUE	igd	NA	NA	NA	NA	NA	NA	NA	16	3657	1.78098e-06	81986583	0.02444	ebi-a-GCST90001395	|| id:ebi-a-GCST90001395	TRUE	reported	igd	2	1	FALSE
217	rs113398446	C	A	C	A	0.1793	-0.0743	0.1687	0.210835	FALSE	FALSE	FALSE	ebi-a-GCST90018929	6	161871755	0.0567	491974	0.1901	Thyroid cancer || id:ebi-a-GCST90018929	Thyroid cancer	Thyroid cancer || ||	TRUE	igd	NA	NA	NA	NA	NA	NA	NA	6	3657	3.91201e-08	161871755	0.03256	ebi-a-GCST90001395	|| id:ebi-a-GCST90001395	TRUE	reported	igd	2	1	TRUE
218	rs1512044	A	G	A	G	0.202	0.1198	0.1084	0.0738682	FALSE	FALSE	FALSE	ebi-a-GCST90018929	3	188624425	0.0856	491974	0.1617	Thyroid cancer || id:ebi-a-GCST90018929	Thyroid cancer	Thyroid cancer || ||	TRUE	igd	NA	NA	NA	NA	NA	NA	NA	3	3657	2.07e-07	188624425	0.03882	ebi-a-GCST90001395	|| id:ebi-a-GCST90001395	TRUE	reported	igd	2	1	TRUE
219	rs181771926	A	G	A	G	-0.5276	-0.0536	0.0126	0.0112054	FALSE	FALSE	FALSE	ebi-a-GCST90018929	16	52294553	0.2192	491974	0.8069	Thyroid cancer || id:ebi-a-GCST90018929	Thyroid cancer	Thyroid cancer || ||	TRUE	igd	NA	NA	NA	NA	NA	NA	NA	16	3657	1.73002e-06	52294553	0.1101	ebi-a-GCST90001395	|| id:ebi-a-GCST90001395	TRUE	reported	igd	2	1	TRUE
220	rs2621369	T	C	T	C	0.1498	0.1229	0.2901	0.305082	FALSE	FALSE	FALSE	ebi-a-GCST90018929	6	32768285	0.0509	491974	0.0158001	Thyroid cancer || id:ebi-a-GCST90018929	Thyroid cancer	Thyroid cancer || ||	TRUE	igd	NA	NA	NA	NA	NA	NA	NA	6	3657	2.13098e-06	32768285	0.03155	ebi-a-GCST90001395	|| id:ebi-a-GCST90001395	TRUE	reported	igd	2	1	TRUE
221	rs329966	G	A	G	A	0.1246	-0.068	0.5425	0.609225	FALSE	FALSE	FALSE	ebi-a-GCST90018929	19	53070617	0.0404	491974	0.0921107	Thyroid cancer || id:ebi-a-GCST90018929	Thyroid cancer	Thyroid cancer || ||	TRUE	igd	NA	NA	NA	NA	NA	NA	NA	19	3657	3.62702e-07	53070617	0.02445	ebi-a-GCST90001395	|| id:ebi-a-GCST90001395	TRUE	reported	igd	2	1	TRUE
222	rs73909843	C	T	C	T	-0.2138	0.026	0.0764	0.0881895	FALSE	FALSE	FALSE	ebi-a-GCST90018929	20	49554764	0.0689	491974	0.705801	Thyroid cancer || id:ebi-a-GCST90018929	Thyroid cancer	Thyroid cancer || ||	TRUE	igd	NA	NA	NA	NA	NA	NA	NA	20	3657	4.00904e-06	49554764	0.04629	ebi-a-GCST90001395	|| id:ebi-a-GCST90001395	TRUE	reported	igd	2	1	TRUE
223	rs77762131	C	G	C	G	0.3388	-0.1842	0.045	0.016312	FALSE	TRUE	FALSE	ebi-a-GCST90018929	14	96205838	0.1905	491974	0.3335	Thyroid cancer || id:ebi-a-GCST90018929	Thyroid cancer	Thyroid cancer || ||	TRUE	igd	NA	NA	NA	NA	NA	NA	NA	14	3657	4.101e-09	96205838	0.05748	ebi-a-GCST90001395	|| id:ebi-a-GCST90001395	TRUE	reported	igd	2	1	TRUE
224	rs78009119	G	T	G	T	-0.4914	0.0332	0.0137	0.0101109	FALSE	FALSE	FALSE	ebi-a-GCST90018929	5	136421498	0.2474	491974	0.8933	Thyroid cancer || id:ebi-a-GCST90018929	Thyroid cancer	Thyroid cancer || ||	TRUE	igd	NA	NA	NA	NA	NA	NA	NA	5	3657	3.88401e-06	136421498	0.1063	ebi-a-GCST90001395	|| id:ebi-a-GCST90001395	TRUE	reported	igd	2	1	TRUE
225	rs80032720	A	G	A	G	0.2539	0.0595	0.0734	0.0445111	FALSE	FALSE	FALSE	ebi-a-GCST90018929	6	32384933	0.099	491974	0.5475	Thyroid cancer || id:ebi-a-GCST90018929	Thyroid cancer	Thyroid cancer || ||	TRUE	igd	NA	NA	NA	NA	NA	NA	NA	6	3657	3.08901e-06	32384933	0.05434	ebi-a-GCST90001395	|| id:ebi-a-GCST90001395	TRUE	reported	igd	2	1	TRUE
226	rs10270812	C	T	C	T	-0.118	0.0229	0.5103	0.349811	FALSE	FALSE	FALSE	ebi-a-GCST90018929	7	68026886	0.0439	491974	0.602101	Thyroid cancer || id:ebi-a-GCST90018929	Thyroid cancer	Thyroid cancer || ||	TRUE	igd	NA	NA	NA	NA	NA	NA	NA	7	3657	1.38599e-06	68026886	0.0244	ebi-a-GCST90001410	|| id:ebi-a-GCST90001410	TRUE	reported	igd	2	1	TRUE
227	rs11705673	G	C	G	C	0.1701	0.0486	0.12	0.129986	FALSE	TRUE	FALSE	ebi-a-GCST90018929	22	45016637	0.0585	491974	0.4055	Thyroid cancer || id:ebi-a-GCST90018929	Thyroid cancer	Thyroid cancer || ||	TRUE	igd	NA	NA	NA	NA	NA	NA	NA	22	3657	3.95103e-06	45016637	0.0368	ebi-a-GCST90001410	|| id:ebi-a-GCST90001410	TRUE	reported	igd	2	1	TRUE
228	rs12493961	G	A	G	A	0.3884	-0.0993	0.0219	0.0300696	FALSE	FALSE	FALSE	ebi-a-GCST90018929	3	11244825	0.1143	491974	0.3846	Thyroid cancer || id:ebi-a-GCST90018929	Thyroid cancer	Thyroid cancer || ||	TRUE	igd	NA	NA	NA	NA	NA	NA	NA	3	3657	1.883e-06	11244825	0.08136	ebi-a-GCST90001410	|| id:ebi-a-GCST90001410	TRUE	reported	igd	2	1	TRUE
229	rs12636371	A	G	A	G	0.1185	-0.0242	0.4619	0.356651	FALSE	FALSE	FALSE	ebi-a-GCST90018929	3	125894785	0.0396	491974	0.5412	Thyroid cancer || id:ebi-a-GCST90018929	Thyroid cancer	Thyroid cancer || ||	TRUE	igd	NA	NA	NA	NA	NA	NA	NA	3	3657	9.60993e-07	125894785	0.02414	ebi-a-GCST90001410	|| id:ebi-a-GCST90001410	TRUE	reported	igd	2	1	TRUE
230	rs137930158	C	G	C	G	-0.6636	0.2439	0.007	0.0115524	FALSE	TRUE	FALSE	ebi-a-GCST90018929	8	109663198	0.223	491974	0.2741	Thyroid cancer || id:ebi-a-GCST90018929	Thyroid cancer	Thyroid cancer || ||	TRUE	igd	NA	NA	NA	NA	NA	NA	NA	8	3657	2.76102e-06	109663198	0.1413	ebi-a-GCST90001410	|| id:ebi-a-GCST90001410	TRUE	reported	igd	2	1	TRUE
231	rs138542577	C	G	C	G	0.3227	-0.1115	0.0376	0.0162386	FALSE	TRUE	FALSE	ebi-a-GCST90018929	8	16074805	0.1747	491974	0.5233	Thyroid cancer || id:ebi-a-GCST90018929	Thyroid cancer	Thyroid cancer || ||	TRUE	igd	NA	NA	NA	NA	NA	NA	NA	8	3657	3.63898e-07	16074805	0.06331	ebi-a-GCST90001410	|| id:ebi-a-GCST90001410	TRUE	reported	igd	2	1	TRUE
232	rs139843122	T	A	T	A	-0.5032	-0.0899	0.0123	0.0243871	FALSE	TRUE	FALSE	ebi-a-GCST90018929	6	107939307	0.1413	491974	0.5244	Thyroid cancer || id:ebi-a-GCST90018929	Thyroid cancer	Thyroid cancer || ||	TRUE	igd	NA	NA	NA	NA	NA	NA	NA	6	3657	3.39899e-06	107939307	0.1082	ebi-a-GCST90001410	|| id:ebi-a-GCST90001410	TRUE	reported	igd	2	1	TRUE
233	rs148377259	C	T	C	T	-0.3437	-0.0901	0.034	0.0365106	FALSE	FALSE	FALSE	ebi-a-GCST90018929	7	106306631	0.1196	491974	0.4515	Thyroid cancer || id:ebi-a-GCST90018929	Thyroid cancer	Thyroid cancer || ||	TRUE	igd	NA	NA	NA	NA	NA	NA	NA	7	3657	2.037e-07	106306631	0.06603	ebi-a-GCST90001410	|| id:ebi-a-GCST90001410	TRUE	reported	igd	2	1	TRUE
234	rs238926	A	G	A	G	-0.1152	0.055	0.369	0.410348	FALSE	FALSE	FALSE	ebi-a-GCST90018929	11	113975210	0.0387	491974	0.1552	Thyroid cancer || id:ebi-a-GCST90018929	Thyroid cancer	Thyroid cancer || ||	TRUE	igd	NA	NA	NA	NA	NA	NA	NA	11	3657	4.39805e-06	113975210	0.02506	ebi-a-GCST90001410	|| id:ebi-a-GCST90001410	TRUE	reported	igd	2	1	TRUE
235	rs2792563	A	G	A	G	-0.1407	-0.0084	0.567	0.511487	FALSE	FALSE	FALSE	ebi-a-GCST90018929	1	213100225	0.0385	491974	0.827	Thyroid cancer || id:ebi-a-GCST90018929	Thyroid cancer	Thyroid cancer || ||	TRUE	igd	NA	NA	NA	NA	NA	NA	NA	1	3657	1.494e-08	213100225	0.02479	ebi-a-GCST90001410	|| id:ebi-a-GCST90001410	TRUE	reported	igd	2	1	TRUE
236	rs478251	C	A	C	A	0.1745	0.0572	0.1333	0.205423	FALSE	FALSE	FALSE	ebi-a-GCST90018929	11	127827727	0.0469	491974	0.2227	Thyroid cancer || id:ebi-a-GCST90018929	Thyroid cancer	Thyroid cancer || ||	TRUE	igd	NA	NA	NA	NA	NA	NA	NA	11	3657	6.44496e-07	127827727	0.03499	ebi-a-GCST90001410	|| id:ebi-a-GCST90001410	TRUE	reported	igd	2	1	TRUE
237	rs7185719	G	C	G	C	-0.1257	-0.0246	0.732	0.830689	FALSE	TRUE	FALSE	ebi-a-GCST90018929	16	59859266	0.0612	491974	0.6879	Thyroid cancer || id:ebi-a-GCST90018929	Thyroid cancer	Thyroid cancer || ||	TRUE	igd	NA	NA	NA	NA	NA	NA	NA	16	3657	4.43803e-06	59859266	0.02735	ebi-a-GCST90001410	|| id:ebi-a-GCST90001410	TRUE	reported	igd	2	1	TRUE
238	rs76912165	G	A	G	A	0.4094	0.0262	0.0209	0.0472538	FALSE	FALSE	FALSE	ebi-a-GCST90018929	5	92965344	0.1087	491974	0.8091	Thyroid cancer || id:ebi-a-GCST90018929	Thyroid cancer	Thyroid cancer || ||	TRUE	igd	NA	NA	NA	NA	NA	NA	NA	5	3657	3.21699e-06	92965344	0.08778	ebi-a-GCST90001410	|| id:ebi-a-GCST90001410	TRUE	reported	igd	2	1	TRUE
239	rs1037633	G	T	G	T	0.2035	0.1539	0.124	0.0651916	FALSE	FALSE	FALSE	ebi-a-GCST90018929	3	23750521	0.0898	491974	0.086449	Thyroid cancer || id:ebi-a-GCST90018929	Thyroid cancer	Thyroid cancer || ||	TRUE	igd	NA	NA	NA	NA	NA	NA	NA	3	3656	1.20601e-07	23750521	0.03838	ebi-a-GCST90001824	|| id:ebi-a-GCST90001824	TRUE	reported	igd	2	1	TRUE
240	rs118089299	T	C	T	C	-0.3915	-0.2362	0.0261	0.0299729	FALSE	FALSE	FALSE	ebi-a-GCST90018929	14	104674020	0.1198	491974	0.0486698	Thyroid cancer || id:ebi-a-GCST90018929	Thyroid cancer	Thyroid cancer || ||	TRUE	igd	NA	NA	NA	NA	NA	NA	NA	14	3656	5.626e-07	104674020	0.07811	ebi-a-GCST90001824	|| id:ebi-a-GCST90001824	TRUE	reported	igd	2	1	TRUE
241	rs12436535	A	G	A	G	0.2501	0.0049	0.1358	0.1761	FALSE	FALSE	FALSE	ebi-a-GCST90018929	14	106407257	0.0895	491974	0.9563	Thyroid cancer || id:ebi-a-GCST90018929	Thyroid cancer	Thyroid cancer || ||	TRUE	igd	NA	NA	NA	NA	NA	NA	NA	14	3656	1.09401e-07	106407257	0.04699	ebi-a-GCST90001824	|| id:ebi-a-GCST90001824	TRUE	reported	igd	2	1	TRUE
242	rs12788641	A	G	A	G	-0.2014	-0.0724	0.1059	0.0434617	FALSE	FALSE	FALSE	ebi-a-GCST90018929	11	57851179	0.1138	491974	0.525	Thyroid cancer || id:ebi-a-GCST90018929	Thyroid cancer	Thyroid cancer || ||	TRUE	igd	NA	NA	NA	NA	NA	NA	NA	11	3656	1.65101e-06	57851179	0.04195	ebi-a-GCST90001824	|| id:ebi-a-GCST90001824	TRUE	reported	igd	2	1	TRUE
243	rs200468	G	C	G	C	-0.179	0.0552	0.3113	0.183201	FALSE	TRUE	FALSE	ebi-a-GCST90018929	6	27757855	0.0503	491974	0.272	Thyroid cancer || id:ebi-a-GCST90018929	Thyroid cancer	Thyroid cancer || ||	TRUE	igd	NA	NA	NA	NA	NA	NA	NA	6	3656	2.91803e-09	27757855	0.03009	ebi-a-GCST90001824	|| id:ebi-a-GCST90001824	TRUE	reported	igd	2	1	TRUE
244	rs2018404	T	C	T	C	-0.2711	0.0886	0.1325	0.168536	FALSE	FALSE	FALSE	ebi-a-GCST90018929	14	105695446	0.0583	491974	0.1286	Thyroid cancer || id:ebi-a-GCST90018929	Thyroid cancer	Thyroid cancer || ||	TRUE	igd	NA	NA	NA	NA	NA	NA	NA	14	3656	4.68598e-13	105695446	0.03734	ebi-a-GCST90001824	|| id:ebi-a-GCST90001824	TRUE	reported	igd	2	1	TRUE
245	rs2338377	A	G	A	G	0.3485	-0.0842	0.0747	0.2735	FALSE	FALSE	FALSE	ebi-a-GCST90018929	14	106671275	0.0758	491974	0.2666	Thyroid cancer || id:ebi-a-GCST90018929	Thyroid cancer	Thyroid cancer || ||	TRUE	igd	NA	NA	NA	NA	NA	NA	NA	14	3656	7.86502e-09	106671275	0.06024	ebi-a-GCST90001824	|| id:ebi-a-GCST90001824	TRUE	reported	igd	2	1	TRUE
246	rs28669075	T	C	T	C	-0.1665	-0.0084	0.4074	0.330345	FALSE	FALSE	FALSE	ebi-a-GCST90018929	15	40856521	0.0434	491974	0.8467	Thyroid cancer || id:ebi-a-GCST90018929	Thyroid cancer	Thyroid cancer || ||	TRUE	igd	NA	NA	NA	NA	NA	NA	NA	15	3656	2.44006e-11	40856521	0.02485	ebi-a-GCST90001824	|| id:ebi-a-GCST90001824	TRUE	reported	igd	2	1	TRUE
247	rs3915868	G	A	G	A	-0.1239	0.0207	0.3982	0.222786	FALSE	FALSE	FALSE	ebi-a-GCST90018929	11	8833800	0.0472	491974	0.6612	Thyroid cancer || id:ebi-a-GCST90018929	Thyroid cancer	Thyroid cancer || ||	TRUE	igd	NA	NA	NA	NA	NA	NA	NA	11	3656	1.69399e-06	8833800	0.02585	ebi-a-GCST90001824	|| id:ebi-a-GCST90001824	TRUE	reported	igd	2	1	TRUE
248	rs56658995	A	G	A	G	0.1771	-0.0524	0.1627	0.218596	FALSE	FALSE	FALSE	ebi-a-GCST90018929	14	107056278	0.0531	491974	0.3243	Thyroid cancer || id:ebi-a-GCST90018929	Thyroid cancer	Thyroid cancer || ||	TRUE	igd	NA	NA	NA	NA	NA	NA	NA	14	3656	8.41298e-07	107056278	0.03589	ebi-a-GCST90001824	|| id:ebi-a-GCST90001824	TRUE	reported	igd	2	1	TRUE
249	rs62442539	C	G	C	G	0.2603	0.0736	0.2802	0.249501	FALSE	TRUE	FALSE	ebi-a-GCST90018929	7	2352594	0.0445	491974	0.0978408	Thyroid cancer || id:ebi-a-GCST90018929	Thyroid cancer	Thyroid cancer || ||	TRUE	igd	NA	NA	NA	NA	NA	NA	NA	7	3656	6.79516e-21	2352594	0.0276	ebi-a-GCST90001824	|| id:ebi-a-GCST90001824	TRUE	reported	igd	2	1	TRUE
250	rs709589	T	C	T	C	-0.7004	0.1233	0.4557	0.4885	FALSE	FALSE	FALSE	ebi-a-GCST90018929	14	106306841	0.0684	491974	0.0714496	Thyroid cancer || id:ebi-a-GCST90018929	Thyroid cancer	Thyroid cancer || ||	TRUE	igd	NA	NA	NA	NA	NA	NA	NA	14	3656	2.04644e-117	106306841	0.0293	ebi-a-GCST90001824	|| id:ebi-a-GCST90001824	TRUE	reported	igd	2	1	TRUE
251	rs73398969	A	C	A	C	-0.3014	0.1479	0.0446	0.0338339	FALSE	FALSE	FALSE	ebi-a-GCST90018929	6	29410258	0.1103	491974	0.1798	Thyroid cancer || id:ebi-a-GCST90018929	Thyroid cancer	Thyroid cancer || ||	TRUE	igd	NA	NA	NA	NA	NA	NA	NA	6	3656	4.75401e-06	29410258	0.06578	ebi-a-GCST90001824	|| id:ebi-a-GCST90001824	TRUE	reported	igd	2	1	TRUE
252	rs7530780	T	C	T	C	0.1212	0.0486	0.549	0.718406	FALSE	FALSE	FALSE	ebi-a-GCST90018929	1	93130268	0.0439	491974	0.2684	Thyroid cancer || id:ebi-a-GCST90018929	Thyroid cancer	Thyroid cancer || ||	TRUE	igd	NA	NA	NA	NA	NA	NA	NA	1	3656	3.55099e-06	93130268	0.02609	ebi-a-GCST90001824	|| id:ebi-a-GCST90001824	TRUE	reported	igd	2	1	TRUE
253	rs76714110	A	G	A	G	0.1551	0.0674	0.1677	0.0737207	FALSE	FALSE	FALSE	ebi-a-GCST90018929	9	130880041	0.0854	491974	0.4296	Thyroid cancer || id:ebi-a-GCST90018929	Thyroid cancer	Thyroid cancer || ||	TRUE	igd	NA	NA	NA	NA	NA	NA	NA	9	3656	3.69598e-06	130880041	0.03346	ebi-a-GCST90001824	|| id:ebi-a-GCST90001824	TRUE	reported	igd	2	1	TRUE
254	rs7853163	T	G	T	G	-0.3889	0.0756	0.0241	0.0599217	FALSE	FALSE	FALSE	ebi-a-GCST90018929	9	615904	0.0923	491974	0.4127	Thyroid cancer || id:ebi-a-GCST90018929	Thyroid cancer	Thyroid cancer || ||	TRUE	igd	NA	NA	NA	NA	NA	NA	NA	9	3656	2.123e-06	615904	0.08189	ebi-a-GCST90001824	|| id:ebi-a-GCST90001824	TRUE	reported	igd	2	1	TRUE
255	rs1037633	G	T	G	T	0.234	0.1539	0.124	0.0651916	FALSE	FALSE	FALSE	ebi-a-GCST90018929	3	23750521	0.0898	491974	0.086449	Thyroid cancer || id:ebi-a-GCST90018929	Thyroid cancer	Thyroid cancer || ||	TRUE	igd	NA	NA	NA	NA	NA	NA	NA	3	3657	1.18801e-09	23750521	0.03837	ebi-a-GCST90001828	|| id:ebi-a-GCST90001828	TRUE	reported	igd	2	1	TRUE
256	rs11047379	G	A	G	A	0.1333	0.0144	0.2949	0.297465	FALSE	FALSE	FALSE	ebi-a-GCST90018929	12	24492761	0.0438	491974	0.742	Thyroid cancer || id:ebi-a-GCST90018929	Thyroid cancer	Thyroid cancer || ||	TRUE	igd	NA	NA	NA	NA	NA	NA	NA	12	3657	9.41001e-07	24492761	0.02714	ebi-a-GCST90001828	|| id:ebi-a-GCST90001828	TRUE	reported	igd	2	1	TRUE
257	rs11164796	T	C	T	C	0.1235	0.0608	0.5436	0.715965	FALSE	FALSE	FALSE	ebi-a-GCST90018929	1	93144080	0.0439	491974	0.166	Thyroid cancer || id:ebi-a-GCST90018929	Thyroid cancer	Thyroid cancer || ||	TRUE	igd	NA	NA	NA	NA	NA	NA	NA	1	3657	1.942e-06	93144080	0.0259	ebi-a-GCST90001828	|| id:ebi-a-GCST90001828	TRUE	reported	igd	2	1	TRUE
258	rs115835855	C	A	C	A	0.268	-0.1098	0.0479	0.017229	FALSE	FALSE	FALSE	ebi-a-GCST90018929	4	131384142	0.1827	491974	0.5479	Thyroid cancer || id:ebi-a-GCST90018929	Thyroid cancer	Thyroid cancer || ||	TRUE	igd	NA	NA	NA	NA	NA	NA	NA	4	3657	3.64998e-06	131384142	0.0578	ebi-a-GCST90001828	|| id:ebi-a-GCST90001828	TRUE	reported	igd	2	1	TRUE
259	rs117309996	C	T	C	T	0.3995	0.1615	0.0246	0.0149696	FALSE	FALSE	FALSE	ebi-a-GCST90018929	17	59009664	0.1762	491974	0.3594	Thyroid cancer || id:ebi-a-GCST90018929	Thyroid cancer	Thyroid cancer || ||	TRUE	igd	NA	NA	NA	NA	NA	NA	NA	17	3657	3.111e-06	59009664	0.08554	ebi-a-GCST90001828	|| id:ebi-a-GCST90001828	TRUE	reported	igd	2	1	TRUE
260	rs118108236	T	C	T	C	0.3864	-0.072	0.0223	0.0363775	FALSE	FALSE	FALSE	ebi-a-GCST90018929	6	94238065	0.1148	491974	0.5307	Thyroid cancer || id:ebi-a-GCST90018929	Thyroid cancer	Thyroid cancer || ||	TRUE	igd	NA	NA	NA	NA	NA	NA	NA	6	3657	3.24496e-06	94238065	0.08288	ebi-a-GCST90001828	|| id:ebi-a-GCST90001828	TRUE	reported	igd	2	1	TRUE
261	rs118171108	C	G	C	G	0.3961	-0.0919	0.0242	0.0193949	FALSE	TRUE	FALSE	ebi-a-GCST90018929	17	3853980	0.1769	491974	0.6035	Thyroid cancer || id:ebi-a-GCST90018929	Thyroid cancer	Thyroid cancer || ||	TRUE	igd	NA	NA	NA	NA	NA	NA	NA	17	3657	1.075e-06	3853980	0.08107	ebi-a-GCST90001828	|| id:ebi-a-GCST90001828	TRUE	reported	igd	2	1	TRUE
262	rs142817955	A	G	A	G	-1.195	0.4117	0.0023	0.0086476	FALSE	FALSE	FALSE	ebi-a-GCST90018929	7	33903759	0.2699	491974	0.1271	Thyroid cancer || id:ebi-a-GCST90018929	Thyroid cancer	Thyroid cancer || ||	TRUE	igd	NA	NA	NA	NA	NA	NA	NA	7	3657	1.77799e-06	33903759	0.2497	ebi-a-GCST90001828	|| id:ebi-a-GCST90001828	TRUE	reported	igd	2	1	TRUE
263	rs142881434	T	A	T	A	-0.4014	0.4897	0.0272	0.003966	FALSE	TRUE	FALSE	ebi-a-GCST90018929	14	107129280	0.5385	491974	0.3632	Thyroid cancer || id:ebi-a-GCST90018929	Thyroid cancer	Thyroid cancer || ||	TRUE	igd	NA	NA	NA	NA	NA	NA	NA	14	3657	2.56201e-06	107129280	0.08521	ebi-a-GCST90001828	|| id:ebi-a-GCST90001828	TRUE	reported	igd	2	1	TRUE
264	rs16852581	C	T	C	T	-0.1236	0.0221	0.308	0.4176	FALSE	FALSE	FALSE	ebi-a-GCST90018929	3	168419832	0.0382	491974	0.5638	Thyroid cancer || id:ebi-a-GCST90018929	Thyroid cancer	Thyroid cancer || ||	TRUE	igd	NA	NA	NA	NA	NA	NA	NA	3	3657	4.37905e-06	168419832	0.02686	ebi-a-GCST90001828	|| id:ebi-a-GCST90001828	TRUE	reported	igd	2	1	TRUE
265	rs200474	A	G	A	G	-0.1677	0.0596	0.3117	0.182621	FALSE	FALSE	FALSE	ebi-a-GCST90018929	6	27767640	0.0503	491974	0.2361	Thyroid cancer || id:ebi-a-GCST90018929	Thyroid cancer	Thyroid cancer || ||	TRUE	igd	NA	NA	NA	NA	NA	NA	NA	6	3657	1.717e-08	27767640	0.02967	ebi-a-GCST90001828	|| id:ebi-a-GCST90001828	TRUE	reported	igd	2	1	TRUE
266	rs2018404	T	C	T	C	-0.2444	0.0886	0.1325	0.168536	FALSE	FALSE	FALSE	ebi-a-GCST90018929	14	105695446	0.0583	491974	0.1286	Thyroid cancer || id:ebi-a-GCST90018929	Thyroid cancer	Thyroid cancer || ||	TRUE	igd	NA	NA	NA	NA	NA	NA	NA	14	3657	9.13903e-11	105695446	0.0376	ebi-a-GCST90001828	|| id:ebi-a-GCST90001828	TRUE	reported	igd	2	1	TRUE
267	rs2983767	A	C	A	C	-0.4485	-0.0514	0.9795	0.9972	FALSE	FALSE	FALSE	ebi-a-GCST90018929	14	106226801	0.6351	491974	0.9355	Thyroid cancer || id:ebi-a-GCST90018929	Thyroid cancer	Thyroid cancer || ||	TRUE	igd	NA	NA	NA	NA	NA	NA	NA	14	3657	1.05901e-06	106226801	0.09175	ebi-a-GCST90001828	|| id:ebi-a-GCST90001828	TRUE	reported	igd	2	1	TRUE
268	rs34574485	G	A	G	A	-0.1258	0.0065	0.3927	0.44	FALSE	FALSE	FALSE	ebi-a-GCST90018929	9	38587724	0.0668	491974	0.9225	Thyroid cancer || id:ebi-a-GCST90018929	Thyroid cancer	Thyroid cancer || ||	TRUE	igd	NA	NA	NA	NA	NA	NA	NA	9	3657	1.57e-06	38587724	0.02615	ebi-a-GCST90001828	|| id:ebi-a-GCST90001828	TRUE	reported	igd	2	1	TRUE
269	rs3915868	G	A	G	A	-0.1199	0.0207	0.3983	0.222786	FALSE	FALSE	FALSE	ebi-a-GCST90018929	11	8833800	0.0472	491974	0.6612	Thyroid cancer || id:ebi-a-GCST90018929	Thyroid cancer	Thyroid cancer || ||	TRUE	igd	NA	NA	NA	NA	NA	NA	NA	11	3657	3.76903e-06	8833800	0.0259	ebi-a-GCST90001828	|| id:ebi-a-GCST90001828	TRUE	reported	igd	2	1	TRUE
270	rs55871547	G	C	G	C	0.2309	0.0768	0.2752	0.247939	FALSE	TRUE	FALSE	ebi-a-GCST90018929	7	2354352	0.0446	491974	0.0846896	Thyroid cancer || id:ebi-a-GCST90018929	Thyroid cancer	Thyroid cancer || ||	TRUE	igd	NA	NA	NA	NA	NA	NA	NA	7	3657	1.75995e-16	2354352	0.0279	ebi-a-GCST90001828	|| id:ebi-a-GCST90001828	TRUE	reported	igd	2	1	TRUE
271	rs58758530	T	C	T	C	-0.372	0.0382	0.0237	0.129885	FALSE	FALSE	FALSE	ebi-a-GCST90018929	3	181465929	0.0632	491974	0.5452	Thyroid cancer || id:ebi-a-GCST90018929	Thyroid cancer	Thyroid cancer || ||	TRUE	igd	NA	NA	NA	NA	NA	NA	NA	3	3657	3.83804e-06	181465929	0.08039	ebi-a-GCST90001828	|| id:ebi-a-GCST90001828	TRUE	reported	igd	2	1	TRUE
272	rs646935	C	G	C	G	0.1329	-0.0411	0.2978	0.322997	FALSE	TRUE	FALSE	ebi-a-GCST90018929	6	168112848	0.0476	491974	0.3886	Thyroid cancer || id:ebi-a-GCST90018929	Thyroid cancer	Thyroid cancer || ||	TRUE	igd	NA	NA	NA	NA	NA	NA	NA	6	3657	1.40602e-06	168112848	0.0275	ebi-a-GCST90001828	|| id:ebi-a-GCST90001828	TRUE	reported	igd	2	1	TRUE
273	rs709589	T	C	T	C	-0.5713	0.1233	0.4557	0.4885	FALSE	FALSE	FALSE	ebi-a-GCST90018929	14	106306841	0.0684	491974	0.0714496	Thyroid cancer || id:ebi-a-GCST90018929	Thyroid cancer	Thyroid cancer || ||	TRUE	igd	NA	NA	NA	NA	NA	NA	NA	14	3657	3.99577e-76	106306841	0.03022	ebi-a-GCST90001828	|| id:ebi-a-GCST90001828	TRUE	reported	igd	2	1	TRUE
274	rs72919056	A	T	A	T	0.4959	-0.3827	0.0164	0.00614077	FALSE	TRUE	FALSE	ebi-a-GCST90018929	4	102701632	0.4059	491974	0.3458	Thyroid cancer || id:ebi-a-GCST90018929	Thyroid cancer	Thyroid cancer || ||	TRUE	igd	NA	NA	NA	NA	NA	NA	NA	4	3657	3.25402e-07	102701632	0.0969	ebi-a-GCST90001828	|| id:ebi-a-GCST90001828	TRUE	reported	igd	2	1	TRUE
275	rs76714110	A	G	A	G	0.157	0.0674	0.1676	0.0737207	FALSE	FALSE	FALSE	ebi-a-GCST90018929	9	130880041	0.0854	491974	0.4296	Thyroid cancer || id:ebi-a-GCST90018929	Thyroid cancer	Thyroid cancer || ||	TRUE	igd	NA	NA	NA	NA	NA	NA	NA	9	3657	2.94897e-06	130880041	0.03354	ebi-a-GCST90001828	|| id:ebi-a-GCST90001828	TRUE	reported	igd	2	1	TRUE
276	rs775001	C	A	C	A	0.1161	0.0162	0.5252	0.588891	FALSE	FALSE	FALSE	ebi-a-GCST90018929	12	24434976	0.0394	491974	0.6815	Thyroid cancer || id:ebi-a-GCST90018929	Thyroid cancer	Thyroid cancer || ||	TRUE	igd	NA	NA	NA	NA	NA	NA	NA	12	3657	3.287e-06	24434976	0.02493	ebi-a-GCST90001828	|| id:ebi-a-GCST90001828	TRUE	reported	igd	2	1	TRUE
277	rs79924684	C	T	C	T	0.2264	0.0612	0.0715	0.111377	FALSE	FALSE	FALSE	ebi-a-GCST90018929	6	144315102	0.061	491974	0.3154	Thyroid cancer || id:ebi-a-GCST90018929	Thyroid cancer	Thyroid cancer || ||	TRUE	igd	NA	NA	NA	NA	NA	NA	NA	6	3657	3.07801e-06	144315102	0.04846	ebi-a-GCST90001828	|| id:ebi-a-GCST90001828	TRUE	reported	igd	2	1	TRUE
278	rs9369356	G	T	G	T	0.7259	0.0663	0.0066	0.0584795	FALSE	FALSE	FALSE	ebi-a-GCST90018929	6	42238899	0.088	491974	0.451	Thyroid cancer || id:ebi-a-GCST90018929	Thyroid cancer	Thyroid cancer || ||	TRUE	igd	NA	NA	NA	NA	NA	NA	NA	6	3657	3.45398e-06	42238899	0.1561	ebi-a-GCST90001828	|| id:ebi-a-GCST90001828	TRUE	reported	igd	2	1	TRUE
279	rs10401190	T	G	T	G	-0.8085	0.1064	0.0062	0.0704651	FALSE	FALSE	FALSE	ebi-a-GCST90018929	19	17987864	0.0909	491974	0.2417	Thyroid cancer || id:ebi-a-GCST90018929	Thyroid cancer	Thyroid cancer || ||	TRUE	igd	NA	NA	NA	NA	NA	NA	NA	19	3657	9.44909e-07	17987864	0.1646	ebi-a-GCST90001787	|| id:ebi-a-GCST90001787	TRUE	reported	igd	2	1	TRUE
280	rs11036291	G	A	G	A	-0.1424	0.0203	0.2101	0.271755	FALSE	FALSE	FALSE	ebi-a-GCST90018929	11	41231092	0.0441	491974	0.6447	Thyroid cancer || id:ebi-a-GCST90018929	Thyroid cancer	Thyroid cancer || ||	TRUE	igd	NA	NA	NA	NA	NA	NA	NA	11	3657	2.37001e-06	41231092	0.03012	ebi-a-GCST90001787	|| id:ebi-a-GCST90001787	TRUE	reported	igd	2	1	TRUE
281	rs11694298	A	G	A	G	0.1206	0.0588	0.6849	0.615051	FALSE	FALSE	FALSE	ebi-a-GCST90018929	2	11175178	0.039	491974	0.1315	Thyroid cancer || id:ebi-a-GCST90018929	Thyroid cancer	Thyroid cancer || ||	TRUE	igd	NA	NA	NA	NA	NA	NA	NA	2	3657	4.40099e-06	11175178	0.02623	ebi-a-GCST90001787	|| id:ebi-a-GCST90001787	TRUE	reported	igd	2	1	TRUE
282	rs12342539	T	C	T	C	-0.1657	0.0642	0.2216	0.24135	FALSE	FALSE	FALSE	ebi-a-GCST90018929	9	4327960	0.0442	491974	0.1463	Thyroid cancer || id:ebi-a-GCST90018929	Thyroid cancer	Thyroid cancer || ||	TRUE	igd	NA	NA	NA	NA	NA	NA	NA	9	3657	2.246e-08	4327960	0.02956	ebi-a-GCST90001787	|| id:ebi-a-GCST90001787	TRUE	reported	igd	2	1	TRUE
283	rs12722531	A	G	A	G	0.4479	0.0366	0.074	0.0167329	FALSE	FALSE	FALSE	ebi-a-GCST90018929	10	6076076	0.1943	491974	0.8507	Thyroid cancer || id:ebi-a-GCST90018929	Thyroid cancer	Thyroid cancer || ||	TRUE	igd	NA	NA	NA	NA	NA	NA	NA	10	3657	3.60662e-21	6076076	0.04714	ebi-a-GCST90001787	|| id:ebi-a-GCST90001787	TRUE	reported	igd	2	1	TRUE
284	rs144182927	T	G	T	G	-0.4156	-0.0823	0.0191	0.0178276	FALSE	FALSE	FALSE	ebi-a-GCST90018929	21	23113704	0.1747	491974	0.6375	Thyroid cancer || id:ebi-a-GCST90018929	Thyroid cancer	Thyroid cancer || ||	TRUE	igd	NA	NA	NA	NA	NA	NA	NA	21	3657	2.246e-06	23113704	0.08772	ebi-a-GCST90001787	|| id:ebi-a-GCST90001787	TRUE	reported	igd	2	1	TRUE
285	rs187593378	T	C	T	C	-1.69	0.3753	0.001	0.0120343	FALSE	FALSE	FALSE	ebi-a-GCST90018929	11	67809980	0.1742	491974	0.0312702	Thyroid cancer || id:ebi-a-GCST90018929	Thyroid cancer	Thyroid cancer || ||	TRUE	igd	NA	NA	NA	NA	NA	NA	NA	11	3657	3.02698e-06	67809980	0.3614	ebi-a-GCST90001787	|| id:ebi-a-GCST90001787	TRUE	reported	igd	2	1	TRUE
286	rs4073186	A	G	A	G	-0.1155	-0.027	0.4007	0.405272	FALSE	FALSE	FALSE	ebi-a-GCST90018929	2	30043619	0.0389	491974	0.4878	Thyroid cancer || id:ebi-a-GCST90018929	Thyroid cancer	Thyroid cancer || ||	TRUE	igd	NA	NA	NA	NA	NA	NA	NA	2	3657	3.98703e-06	30043619	0.025	ebi-a-GCST90001787	|| id:ebi-a-GCST90001787	TRUE	reported	igd	2	1	TRUE
287	rs706779	C	T	C	T	-0.293	0.0185	0.6084	0.430289	FALSE	FALSE	FALSE	ebi-a-GCST90018929	10	6098824	0.0385	491974	0.6308	Thyroid cancer || id:ebi-a-GCST90018929	Thyroid cancer	Thyroid cancer || ||	TRUE	igd	NA	NA	NA	NA	NA	NA	NA	10	3657	6.63743e-31	6098824	0.02511	ebi-a-GCST90001787	|| id:ebi-a-GCST90001787	TRUE	reported	igd	2	1	TRUE
288	rs74911560	G	C	G	C	-0.3809	0.1319	0.0237	0.0548522	FALSE	TRUE	FALSE	ebi-a-GCST90018929	2	14883839	0.1005	491974	0.1894	Thyroid cancer || id:ebi-a-GCST90018929	Thyroid cancer	Thyroid cancer || ||	TRUE	igd	NA	NA	NA	NA	NA	NA	NA	2	3657	2.49701e-06	14883839	0.08077	ebi-a-GCST90001787	|| id:ebi-a-GCST90001787	TRUE	reported	igd	2	1	TRUE
289	rs77750506	G	A	G	A	0.5641	0.0039	0.0097	0.0203302	FALSE	FALSE	FALSE	ebi-a-GCST90018929	11	115771425	0.1595	491974	0.9803	Thyroid cancer || id:ebi-a-GCST90018929	Thyroid cancer	Thyroid cancer || ||	TRUE	igd	NA	NA	NA	NA	NA	NA	NA	11	3657	4.12895e-06	115771425	0.1223	ebi-a-GCST90001787	|| id:ebi-a-GCST90001787	TRUE	reported	igd	2	1	TRUE
290	rs78038432	T	C	T	C	1.647	-0.1131	0.0012	0.0407093	FALSE	FALSE	FALSE	ebi-a-GCST90018929	6	113488026	0.1131	491974	0.3176	Thyroid cancer || id:ebi-a-GCST90018929	Thyroid cancer	Thyroid cancer || ||	TRUE	igd	NA	NA	NA	NA	NA	NA	NA	6	3657	3.92898e-06	113488026	0.3563	ebi-a-GCST90001787	|| id:ebi-a-GCST90001787	TRUE	reported	igd	2	1	TRUE
291	rs80243585	G	A	G	A	0.2012	-0.0516	0.0926	0.172236	FALSE	FALSE	FALSE	ebi-a-GCST90018929	18	28337909	0.0504	491974	0.3056	Thyroid cancer || id:ebi-a-GCST90018929	Thyroid cancer	Thyroid cancer || ||	TRUE	igd	NA	NA	NA	NA	NA	NA	NA	18	3657	1.96902e-06	28337909	0.04222	ebi-a-GCST90001787	|| id:ebi-a-GCST90001787	TRUE	reported	igd	2	1	TRUE
292	rs10401190	T	G	T	G	-0.7709	0.1064	0.0062	0.0704651	FALSE	FALSE	FALSE	ebi-a-GCST90018929	19	17987864	0.0909	491974	0.2417	Thyroid cancer || id:ebi-a-GCST90018929	Thyroid cancer	Thyroid cancer || ||	TRUE	igd	NA	NA	NA	NA	NA	NA	NA	19	3651	2.88297e-06	17987864	0.1645	ebi-a-GCST90001786	|| id:ebi-a-GCST90001786	TRUE	reported	igd	2	1	TRUE
293	rs10806538	G	A	G	A	-0.1196	-0.0427	0.6476	0.701939	FALSE	FALSE	FALSE	ebi-a-GCST90018929	6	67249077	0.0433	491974	0.3237	Thyroid cancer || id:ebi-a-GCST90018929	Thyroid cancer	Thyroid cancer || ||	TRUE	igd	NA	NA	NA	NA	NA	NA	NA	6	3651	3.408e-06	67249077	0.02571	ebi-a-GCST90001786	|| id:ebi-a-GCST90001786	TRUE	reported	igd	2	1	TRUE
294	rs111419261	A	G	A	G	0.3724	0.0619	0.024	0.0299587	FALSE	FALSE	FALSE	ebi-a-GCST90018929	9	91520493	0.1268	491974	0.6252	Thyroid cancer || id:ebi-a-GCST90018929	Thyroid cancer	Thyroid cancer || ||	TRUE	igd	NA	NA	NA	NA	NA	NA	NA	9	3651	2.34401e-06	91520493	0.07876	ebi-a-GCST90001786	|| id:ebi-a-GCST90001786	TRUE	reported	igd	2	1	TRUE
295	rs11245200	T	C	T	C	0.1669	0.0079	0.1304	0.116608	FALSE	FALSE	FALSE	ebi-a-GCST90018929	10	126182752	0.0584	491974	0.892	Thyroid cancer || id:ebi-a-GCST90018929	Thyroid cancer	Thyroid cancer || ||	TRUE	igd	NA	NA	NA	NA	NA	NA	NA	10	3651	2.85799e-06	126182752	0.0356	ebi-a-GCST90001786	|| id:ebi-a-GCST90001786	TRUE	reported	igd	2	1	TRUE
296	rs11548656	G	A	G	A	-0.1707	-0.1063	0.1289	0.039036	FALSE	FALSE	FALSE	ebi-a-GCST90018929	16	81916912	0.1112	491974	0.3393	Thyroid cancer || id:ebi-a-GCST90018929	Thyroid cancer	Thyroid cancer || ||	TRUE	igd	NA	NA	NA	NA	NA	NA	NA	16	3651	3.14601e-06	81916912	0.03656	ebi-a-GCST90001786	|| id:ebi-a-GCST90001786	TRUE	reported	igd	2	1	TRUE
297	rs116540618	C	T	C	T	-0.4243	-0.4528	0.0178	0.0049892	FALSE	FALSE	FALSE	ebi-a-GCST90018929	19	49487555	0.3353	491974	0.1769	Thyroid cancer || id:ebi-a-GCST90018929	Thyroid cancer	Thyroid cancer || ||	TRUE	igd	NA	NA	NA	NA	NA	NA	NA	19	3651	4.12202e-06	49487555	0.092	ebi-a-GCST90001786	|| id:ebi-a-GCST90001786	TRUE	reported	igd	2	1	TRUE
298	rs13049974	C	T	C	T	-0.2726	-0.0513	0.0479	0.122258	FALSE	FALSE	FALSE	ebi-a-GCST90018929	21	32810944	0.0671	491974	0.4443	Thyroid cancer || id:ebi-a-GCST90018929	Thyroid cancer	Thyroid cancer || ||	TRUE	igd	NA	NA	NA	NA	NA	NA	NA	21	3651	4.923e-06	32810944	0.05958	ebi-a-GCST90001786	|| id:ebi-a-GCST90001786	TRUE	reported	igd	2	1	TRUE
299	rs1570675	C	T	C	T	0.1261	0.0648	0.4593	0.594959	FALSE	FALSE	FALSE	ebi-a-GCST90018929	13	43406556	0.0388	491974	0.0949008	Thyroid cancer || id:ebi-a-GCST90018929	Thyroid cancer	Thyroid cancer || ||	TRUE	igd	NA	NA	NA	NA	NA	NA	NA	13	3651	3.87597e-07	43406556	0.0248	ebi-a-GCST90001786	|| id:ebi-a-GCST90001786	TRUE	reported	igd	2	1	TRUE
300	rs1883832	C	T	C	T	0.2306	0.0303	0.6316	0.711749	FALSE	FALSE	FALSE	ebi-a-GCST90018929	20	44746982	0.0421	491974	0.472	Thyroid cancer || id:ebi-a-GCST90018929	Thyroid cancer	Thyroid cancer || ||	TRUE	igd	NA	NA	NA	NA	NA	NA	NA	20	3651	3.11172e-19	44746982	0.02558	ebi-a-GCST90001786	|| id:ebi-a-GCST90001786	TRUE	reported	igd	2	1	TRUE
301	rs35830739	A	C	A	C	-0.6843	0.1177	0.0092	0.0272611	FALSE	FALSE	FALSE	ebi-a-GCST90018929	1	229725893	0.134	491974	0.3798	Thyroid cancer || id:ebi-a-GCST90018929	Thyroid cancer	Thyroid cancer || ||	TRUE	igd	NA	NA	NA	NA	NA	NA	NA	1	3651	5.56404e-07	229725893	0.1365	ebi-a-GCST90001786	|| id:ebi-a-GCST90001786	TRUE	reported	igd	2	1	TRUE
302	rs35979946	G	A	G	A	0.1423	-0.0293	0.1988	0.281036	FALSE	FALSE	FALSE	ebi-a-GCST90018929	4	102720551	0.0429	491974	0.4947	Thyroid cancer || id:ebi-a-GCST90018929	Thyroid cancer	Thyroid cancer || ||	TRUE	igd	NA	NA	NA	NA	NA	NA	NA	4	3651	4.402e-06	102720551	0.03094	ebi-a-GCST90001786	|| id:ebi-a-GCST90001786	TRUE	reported	igd	2	1	TRUE
303	rs41295093	A	G	A	G	0.3186	0.0469	0.1067	0.0361141	FALSE	FALSE	FALSE	ebi-a-GCST90018929	10	6120173	0.1048	491974	0.6544	Thyroid cancer || id:ebi-a-GCST90018929	Thyroid cancer	Thyroid cancer || ||	TRUE	igd	NA	NA	NA	NA	NA	NA	NA	10	3651	3.50429e-15	6120173	0.0403	ebi-a-GCST90001786	|| id:ebi-a-GCST90001786	TRUE	reported	igd	2	1	TRUE
304	rs6034999	A	G	A	G	-0.1181	0.0522	0.4199	0.427714	FALSE	FALSE	FALSE	ebi-a-GCST90018929	20	18208277	0.0403	491974	0.1954	Thyroid cancer || id:ebi-a-GCST90018929	Thyroid cancer	Thyroid cancer || ||	TRUE	igd	NA	NA	NA	NA	NA	NA	NA	20	3651	3.00497e-06	18208277	0.02525	ebi-a-GCST90001786	|| id:ebi-a-GCST90001786	TRUE	reported	igd	2	1	TRUE
305	rs10421176	A	C	A	C	-0.1269	-0.0861	0.3279	0.234914	FALSE	FALSE	FALSE	ebi-a-GCST90018929	19	13425338	0.0457	491974	0.0592898	Thyroid cancer || id:ebi-a-GCST90018929	Thyroid cancer	Thyroid cancer || ||	TRUE	igd	NA	NA	NA	NA	NA	NA	NA	19	3644	1.34701e-06	13425338	0.02621	ebi-a-GCST90001814	|| id:ebi-a-GCST90001814	TRUE	reported	igd	2	1	TRUE
306	rs116152899	T	C	T	C	-1.085	0.0524	0.0032	0.0326282	FALSE	FALSE	FALSE	ebi-a-GCST90018929	2	1833668	0.1258	491974	0.6767	Thyroid cancer || id:ebi-a-GCST90018929	Thyroid cancer	Thyroid cancer || ||	TRUE	igd	NA	NA	NA	NA	NA	NA	NA	2	3644	2.123e-06	1833668	0.2285	ebi-a-GCST90001814	|| id:ebi-a-GCST90001814	TRUE	reported	igd	2	1	TRUE
307	rs11668091	C	T	C	T	-0.1631	0.0136	0.139	0.0879758	FALSE	FALSE	FALSE	ebi-a-GCST90018929	19	51583553	0.0674	491974	0.8403	Thyroid cancer || id:ebi-a-GCST90018929	Thyroid cancer	Thyroid cancer || ||	TRUE	igd	NA	NA	NA	NA	NA	NA	NA	19	3644	2.87303e-06	51583553	0.03479	ebi-a-GCST90001814	|| id:ebi-a-GCST90001814	TRUE	reported	igd	2	1	TRUE
308	rs141365416	T	C	T	C	2.383	0.3177	0.0005	0.0218347	FALSE	FALSE	FALSE	ebi-a-GCST90018929	1	102236814	0.1393	491974	0.0225699	Thyroid cancer || id:ebi-a-GCST90018929	Thyroid cancer	Thyroid cancer || ||	TRUE	igd	NA	NA	NA	NA	NA	NA	NA	1	3644	2.53198e-06	102236814	0.5056	ebi-a-GCST90001814	|| id:ebi-a-GCST90001814	TRUE	reported	igd	2	1	TRUE
309	rs144135856	T	C	T	C	-4.574	0.2336	0.0004	0.0243123	FALSE	FALSE	FALSE	ebi-a-GCST90018929	9	129618074	0.142	491974	0.1	Thyroid cancer || id:ebi-a-GCST90018929	Thyroid cancer	Thyroid cancer || ||	TRUE	igd	NA	NA	NA	NA	NA	NA	NA	9	3644	4.50402e-06	129618074	0.9957	ebi-a-GCST90001814	|| id:ebi-a-GCST90001814	TRUE	reported	igd	2	1	TRUE
310	rs145388152	A	G	A	G	1.935	-0.0307	0.001	0.0115691	FALSE	FALSE	FALSE	ebi-a-GCST90018929	6	4347705	0.2109	491974	0.8843	Thyroid cancer || id:ebi-a-GCST90018929	Thyroid cancer	Thyroid cancer || ||	TRUE	igd	NA	NA	NA	NA	NA	NA	NA	6	3644	5.33998e-07	4347705	0.3853	ebi-a-GCST90001814	|| id:ebi-a-GCST90001814	TRUE	reported	igd	2	1	TRUE
311	rs58557469	T	A	T	A	-0.1318	0.0694	0.6913	0.809698	FALSE	TRUE	FALSE	ebi-a-GCST90018929	11	37862120	0.0818	491974	0.3962	Thyroid cancer || id:ebi-a-GCST90018929	Thyroid cancer	Thyroid cancer || ||	TRUE	igd	NA	NA	NA	NA	NA	NA	NA	11	3644	1.012e-06	37862120	0.02692	ebi-a-GCST90001814	|| id:ebi-a-GCST90001814	TRUE	reported	igd	2	1	TRUE
312	rs10426452	A	G	A	G	-0.115	0.0216	0.3816	0.283641	FALSE	FALSE	FALSE	ebi-a-GCST90018929	19	49907690	0.0429	491974	0.6144	Thyroid cancer || id:ebi-a-GCST90018929	Thyroid cancer	Thyroid cancer || ||	TRUE	igd	NA	NA	NA	NA	NA	NA	NA	19	3606	4.64002e-06	49907690	0.02506	ebi-a-GCST90001744	|| id:ebi-a-GCST90001744	TRUE	reported	igd	2	1	TRUE
313	rs116559476	A	G	A	G	-0.8919	0.0514	0.004	0.08707	FALSE	FALSE	FALSE	ebi-a-GCST90018929	4	180025316	0.1179	491974	0.6629	Thyroid cancer || id:ebi-a-GCST90018929	Thyroid cancer	Thyroid cancer || ||	TRUE	igd	NA	NA	NA	NA	NA	NA	NA	4	3606	2.14398e-06	180025316	0.1879	ebi-a-GCST90001744	|| id:ebi-a-GCST90001744	TRUE	reported	igd	2	1	TRUE
314	rs1318389	C	A	C	A	0.3135	-0.2072	0.9664	0.989829	FALSE	FALSE	FALSE	ebi-a-GCST90018929	13	35149649	0.2174	491974	0.3405	Thyroid cancer || id:ebi-a-GCST90018929	Thyroid cancer	Thyroid cancer || ||	TRUE	igd	NA	NA	NA	NA	NA	NA	NA	13	3606	4.94197e-06	35149649	0.06855	ebi-a-GCST90001744	|| id:ebi-a-GCST90001744	TRUE	reported	igd	2	1	TRUE
315	rs2861007	T	A	T	A	-0.1207	-0.0139	0.5756	0.555156	FALSE	TRUE	TRUE	ebi-a-GCST90018929	2	66306389	0.0385	491974	0.7171	Thyroid cancer || id:ebi-a-GCST90018929	Thyroid cancer	Thyroid cancer || ||	TRUE	igd	NA	NA	NA	NA	NA	NA	NA	2	3606	9.02901e-07	66306389	0.02452	ebi-a-GCST90001744	|| id:ebi-a-GCST90001744	TRUE	reported	igd	2	1	FALSE
316	rs34280838	C	T	C	T	-0.1648	-0.133	0.1735	0.0153975	FALSE	FALSE	FALSE	ebi-a-GCST90018929	6	32139565	0.1593	491974	0.4037	Thyroid cancer || id:ebi-a-GCST90018929	Thyroid cancer	Thyroid cancer || ||	TRUE	igd	NA	NA	NA	NA	NA	NA	NA	6	3606	7.12098e-07	32139565	0.03318	ebi-a-GCST90001744	|| id:ebi-a-GCST90001744	TRUE	reported	igd	2	1	TRUE
317	rs41329345	C	T	C	T	-0.1267	-0.0167	0.3636	0.168224	FALSE	FALSE	FALSE	ebi-a-GCST90018929	7	48456925	0.0537	491974	0.7561	Thyroid cancer || id:ebi-a-GCST90018929	Thyroid cancer	Thyroid cancer || ||	TRUE	igd	NA	NA	NA	NA	NA	NA	NA	7	3606	8.37992e-07	48456925	0.02568	ebi-a-GCST90001744	|| id:ebi-a-GCST90001744	TRUE	reported	igd	2	1	TRUE
318	rs572468	G	C	G	C	-0.1174	-0.0197	0.4893	0.42293	FALSE	TRUE	TRUE	ebi-a-GCST90018929	4	13993465	0.0385	491974	0.609	Thyroid cancer || id:ebi-a-GCST90018929	Thyroid cancer	Thyroid cancer || ||	TRUE	igd	NA	NA	NA	NA	NA	NA	NA	4	3606	2.20999e-06	13993465	0.02477	ebi-a-GCST90001744	|| id:ebi-a-GCST90001744	TRUE	reported	igd	2	1	FALSE
319	rs6930288	T	A	T	A	-0.1506	-0.0243	0.1938	0.10706	FALSE	TRUE	FALSE	ebi-a-GCST90018929	6	29098881	0.0611	491974	0.690799	Thyroid cancer || id:ebi-a-GCST90018929	Thyroid cancer	Thyroid cancer || ||	TRUE	igd	NA	NA	NA	NA	NA	NA	NA	6	3606	3.59302e-06	29098881	0.03245	ebi-a-GCST90001744	|| id:ebi-a-GCST90001744	TRUE	reported	igd	2	1	TRUE
320	rs73015549	G	C	G	C	0.2735	-0.118	0.046	0.092621	FALSE	TRUE	FALSE	ebi-a-GCST90018929	3	7495328	0.072	491974	0.1011	Thyroid cancer || id:ebi-a-GCST90018929	Thyroid cancer	Thyroid cancer || ||	TRUE	igd	NA	NA	NA	NA	NA	NA	NA	3	3606	4.04203e-06	7495328	0.05925	ebi-a-GCST90001744	|| id:ebi-a-GCST90001744	TRUE	reported	igd	2	1	TRUE
321	rs10426452	A	G	A	G	-0.1391	0.0216	0.3815	0.283641	FALSE	FALSE	FALSE	ebi-a-GCST90018929	19	49907690	0.0429	491974	0.6144	Thyroid cancer || id:ebi-a-GCST90018929	Thyroid cancer	Thyroid cancer || ||	TRUE	igd	NA	NA	NA	NA	NA	NA	NA	19	3595	2.50599e-08	49907690	0.02491	ebi-a-GCST90001722	|| id:ebi-a-GCST90001722	TRUE	reported	igd	2	1	TRUE
322	rs11161637	G	A	G	A	-0.1116	0.0238	0.5694	0.384521	FALSE	FALSE	FALSE	ebi-a-GCST90018929	1	86021169	0.0394	491974	0.5456	Thyroid cancer || id:ebi-a-GCST90018929	Thyroid cancer	Thyroid cancer || ||	TRUE	igd	NA	NA	NA	NA	NA	NA	NA	1	3595	4.95701e-06	86021169	0.02439	ebi-a-GCST90001722	|| id:ebi-a-GCST90001722	TRUE	reported	igd	2	1	TRUE
323	rs113004536	A	G	A	G	-0.2154	0.1011	0.072	0.0256089	FALSE	FALSE	FALSE	ebi-a-GCST90018929	22	18923443	0.1917	491974	0.5978	Thyroid cancer || id:ebi-a-GCST90018929	Thyroid cancer	Thyroid cancer || ||	TRUE	igd	NA	NA	NA	NA	NA	NA	NA	22	3595	3.09999e-06	18923443	0.04611	ebi-a-GCST90001722	|| id:ebi-a-GCST90001722	TRUE	reported	igd	2	1	TRUE
324	rs113932257	C	T	C	T	0.6748	-0.0029	0.0078	0.0609898	FALSE	FALSE	FALSE	ebi-a-GCST90018929	18	3127438	0.0929	491974	0.9755	Thyroid cancer || id:ebi-a-GCST90018929	Thyroid cancer	Thyroid cancer || ||	TRUE	igd	NA	NA	NA	NA	NA	NA	NA	18	3595	2.27798e-06	3127438	0.1425	ebi-a-GCST90001722	|| id:ebi-a-GCST90001722	TRUE	reported	igd	2	1	TRUE
325	rs116862171	G	A	G	A	-0.3796	-0.0357	0.0218	0.0182233	FALSE	FALSE	FALSE	ebi-a-GCST90018929	6	112145789	0.1644	491974	0.8283	Thyroid cancer || id:ebi-a-GCST90018929	Thyroid cancer	Thyroid cancer || ||	TRUE	igd	NA	NA	NA	NA	NA	NA	NA	6	3595	4.97199e-06	112145789	0.08302	ebi-a-GCST90001722	|| id:ebi-a-GCST90001722	TRUE	reported	igd	2	1	TRUE
326	rs12438058	C	T	C	T	0.1624	-0.0282	0.1439	0.181517	FALSE	FALSE	FALSE	ebi-a-GCST90018929	15	39819219	0.0588	491974	0.631499	Thyroid cancer || id:ebi-a-GCST90018929	Thyroid cancer	Thyroid cancer || ||	TRUE	igd	NA	NA	NA	NA	NA	NA	NA	15	3595	2.05802e-06	39819219	0.03416	ebi-a-GCST90001722	|| id:ebi-a-GCST90001722	TRUE	reported	igd	2	1	TRUE
327	rs13391592	A	C	A	C	0.2246	0.2059	0.0708	0.0284099	FALSE	FALSE	FALSE	ebi-a-GCST90018929	2	180409011	0.1216	491974	0.0902901	Thyroid cancer || id:ebi-a-GCST90018929	Thyroid cancer	Thyroid cancer || ||	TRUE	igd	NA	NA	NA	NA	NA	NA	NA	2	3595	1.96002e-06	180409011	0.04714	ebi-a-GCST90001722	|| id:ebi-a-GCST90001722	TRUE	reported	igd	2	1	TRUE
328	rs1966917	A	G	A	G	-0.1981	-0.0769	0.1021	0.0663516	FALSE	FALSE	FALSE	ebi-a-GCST90018929	17	72108055	0.0904	491974	0.3952	Thyroid cancer || id:ebi-a-GCST90018929	Thyroid cancer	Thyroid cancer || ||	TRUE	igd	NA	NA	NA	NA	NA	NA	NA	17	3595	1.32801e-06	72108055	0.0409	ebi-a-GCST90001722	|| id:ebi-a-GCST90001722	TRUE	reported	igd	2	1	TRUE
329	rs219712	T	C	T	C	-0.1463	0.0388	0.1974	0.255343	FALSE	FALSE	FALSE	ebi-a-GCST90018929	21	27751176	0.0443	491974	0.381	Thyroid cancer || id:ebi-a-GCST90018929	Thyroid cancer	Thyroid cancer || ||	TRUE	igd	NA	NA	NA	NA	NA	NA	NA	21	3595	1.42498e-06	27751176	0.0303	ebi-a-GCST90001722	|| id:ebi-a-GCST90001722	TRUE	reported	igd	2	1	TRUE
330	rs62413604	T	C	T	C	0.9343	-0.0664	0.0035	0.0211513	FALSE	FALSE	FALSE	ebi-a-GCST90018929	6	49652991	0.1362	491974	0.625801	Thyroid cancer || id:ebi-a-GCST90018929	Thyroid cancer	Thyroid cancer || ||	TRUE	igd	NA	NA	NA	NA	NA	NA	NA	6	3595	4.31797e-06	49652991	0.203	ebi-a-GCST90001722	|| id:ebi-a-GCST90001722	TRUE	reported	igd	2	1	TRUE
331	rs6658147	G	C	G	C	-0.122	0.042	0.543	0.566722	FALSE	TRUE	TRUE	ebi-a-GCST90018929	1	18905298	0.0424	491974	0.321	Thyroid cancer || id:ebi-a-GCST90018929	Thyroid cancer	Thyroid cancer || ||	TRUE	igd	NA	NA	NA	NA	NA	NA	NA	1	3595	7.26708e-07	18905298	0.02459	ebi-a-GCST90001722	|| id:ebi-a-GCST90001722	TRUE	reported	igd	2	1	FALSE
332	rs67130681	G	A	G	A	0.1354	0.0606	0.2465	0.20559	FALSE	FALSE	FALSE	ebi-a-GCST90018929	18	71598971	0.0478	491974	0.2054	Thyroid cancer || id:ebi-a-GCST90018929	Thyroid cancer	Thyroid cancer || ||	TRUE	igd	NA	NA	NA	NA	NA	NA	NA	18	3595	1.585e-06	71598971	0.02816	ebi-a-GCST90001722	|| id:ebi-a-GCST90001722	TRUE	reported	igd	2	1	TRUE
333	rs7280618	C	T	C	T	-0.3345	-0.1622	0.0334	0.0185022	FALSE	FALSE	FALSE	ebi-a-GCST90018929	21	41565479	0.1322	491974	0.2201	Thyroid cancer || id:ebi-a-GCST90018929	Thyroid cancer	Thyroid cancer || ||	TRUE	igd	NA	NA	NA	NA	NA	NA	NA	21	3595	1.21599e-06	41565479	0.06882	ebi-a-GCST90001722	|| id:ebi-a-GCST90001722	TRUE	reported	igd	2	1	TRUE
334	rs78401267	C	T	C	T	0.3318	0.1334	0.0339	0.0624159	FALSE	FALSE	FALSE	ebi-a-GCST90018929	3	189064197	0.0966	491974	0.1674	Thyroid cancer || id:ebi-a-GCST90018929	Thyroid cancer	Thyroid cancer || ||	TRUE	igd	NA	NA	NA	NA	NA	NA	NA	3	3595	1.477e-06	189064197	0.0688	ebi-a-GCST90001722	|| id:ebi-a-GCST90001722	TRUE	reported	igd	2	1	TRUE
335	rs10444793	A	G	A	G	-0.4323	-0.0717	0.0181	0.0368739	FALSE	FALSE	FALSE	ebi-a-GCST90018929	15	44517689	0.106	491974	0.4991	Thyroid cancer || id:ebi-a-GCST90018929	Thyroid cancer	Thyroid cancer || ||	TRUE	igd	NA	NA	NA	NA	NA	NA	NA	15	3656	2.88602e-06	44517689	0.09225	ebi-a-GCST90001431	|| id:ebi-a-GCST90001431	TRUE	reported	igd	2	1	TRUE
336	rs12146653	C	T	C	T	0.1892	-0.0164	0.0964	0.144994	FALSE	FALSE	FALSE	ebi-a-GCST90018929	11	21411891	0.0677	491974	0.8082	Thyroid cancer || id:ebi-a-GCST90018929	Thyroid cancer	Thyroid cancer || ||	TRUE	igd	NA	NA	NA	NA	NA	NA	NA	11	3656	4.66305e-06	21411891	0.04126	ebi-a-GCST90001431	|| id:ebi-a-GCST90001431	TRUE	reported	igd	2	1	TRUE
337	rs12197754	C	T	C	T	-0.1427	0.0401	0.2014	0.292011	FALSE	FALSE	FALSE	ebi-a-GCST90018929	6	130521070	0.0419	491974	0.3383	Thyroid cancer || id:ebi-a-GCST90018929	Thyroid cancer	Thyroid cancer || ||	TRUE	igd	NA	NA	NA	NA	NA	NA	NA	6	3656	4.74996e-06	130521070	0.03115	ebi-a-GCST90001431	|| id:ebi-a-GCST90001431	TRUE	reported	igd	2	1	TRUE
338	rs12829274	G	A	G	A	-0.2515	-0.0909	0.0618	0.0665697	FALSE	FALSE	FALSE	ebi-a-GCST90018929	12	129349167	0.0876	491974	0.2995	Thyroid cancer || id:ebi-a-GCST90018929	Thyroid cancer	Thyroid cancer || ||	TRUE	igd	NA	NA	NA	NA	NA	NA	NA	12	3656	1.33999e-06	129349167	0.05194	ebi-a-GCST90001431	|| id:ebi-a-GCST90001431	TRUE	reported	igd	2	1	TRUE
339	rs12874404	G	A	G	A	0.1714	-0.0698	0.3256	0.0482391	FALSE	FALSE	FALSE	ebi-a-GCST90018929	13	108993494	0.1072	491974	0.515	Thyroid cancer || id:ebi-a-GCST90018929	Thyroid cancer	Thyroid cancer || ||	TRUE	igd	NA	NA	NA	NA	NA	NA	NA	13	3656	1.385e-10	108993494	0.02663	ebi-a-GCST90001431	|| id:ebi-a-GCST90001431	TRUE	reported	igd	2	1	TRUE
340	rs28594458	G	C	G	C	-0.1135	0.0478	0.4918	0.40261	FALSE	TRUE	TRUE	ebi-a-GCST90018929	17	2728777	0.04	491974	0.2317	Thyroid cancer || id:ebi-a-GCST90018929	Thyroid cancer	Thyroid cancer || ||	TRUE	igd	NA	NA	NA	NA	NA	NA	NA	17	3656	2.76599e-06	2728777	0.02418	ebi-a-GCST90001431	|| id:ebi-a-GCST90001431	TRUE	reported	igd	2	1	FALSE
341	rs35088452	A	C	A	C	-0.1352	0.0123	0.7471	0.621613	FALSE	FALSE	FALSE	ebi-a-GCST90018929	3	8847483	0.0409	491974	0.763199	Thyroid cancer || id:ebi-a-GCST90018929	Thyroid cancer	Thyroid cancer || ||	TRUE	igd	NA	NA	NA	NA	NA	NA	NA	3	3656	2.15899e-06	8847483	0.02849	ebi-a-GCST90001431	|| id:ebi-a-GCST90001431	TRUE	reported	igd	2	1	TRUE
342	rs3730631	C	T	C	T	-0.1789	0.2556	0.1288	0.0378952	FALSE	FALSE	FALSE	ebi-a-GCST90018929	12	69228178	0.1588	491974	0.1073	Thyroid cancer || id:ebi-a-GCST90018929	Thyroid cancer	Thyroid cancer || ||	TRUE	igd	NA	NA	NA	NA	NA	NA	NA	12	3656	1.66399e-06	69228178	0.03729	ebi-a-GCST90001431	|| id:ebi-a-GCST90001431	TRUE	reported	igd	2	1	TRUE
343	rs62235484	A	G	A	G	0.4662	0.0163	0.0175	0.0952098	FALSE	FALSE	FALSE	ebi-a-GCST90018929	21	41083050	0.0693	491974	0.8145	Thyroid cancer || id:ebi-a-GCST90018929	Thyroid cancer	Thyroid cancer || ||	TRUE	igd	NA	NA	NA	NA	NA	NA	NA	21	3656	7.13608e-07	41083050	0.09386	ebi-a-GCST90001431	|| id:ebi-a-GCST90001431	TRUE	reported	igd	2	1	TRUE
344	rs6895553	C	T	C	T	-0.199	-0.0391	0.0946	0.0781192	FALSE	FALSE	FALSE	ebi-a-GCST90018929	5	114821667	0.0699	491974	0.5752	Thyroid cancer || id:ebi-a-GCST90018929	Thyroid cancer	Thyroid cancer || ||	TRUE	igd	NA	NA	NA	NA	NA	NA	NA	5	3656	3.304e-06	114821667	0.04272	ebi-a-GCST90001431	|| id:ebi-a-GCST90001431	TRUE	reported	igd	2	1	TRUE
345	rs72706301	A	G	A	G	0.448	-0.1445	0.0179	0.0224724	FALSE	FALSE	FALSE	ebi-a-GCST90018929	14	94852219	0.1525	491974	0.3435	Thyroid cancer || id:ebi-a-GCST90018929	Thyroid cancer	Thyroid cancer || ||	TRUE	igd	NA	NA	NA	NA	NA	NA	NA	14	3656	1.98299e-06	94852219	0.09406	ebi-a-GCST90001431	|| id:ebi-a-GCST90001431	TRUE	reported	igd	2	1	TRUE
346	rs77055472	A	T	A	T	-0.2682	-0.0708	0.0495	0.0320148	FALSE	TRUE	FALSE	ebi-a-GCST90018929	5	157655991	0.1323	491974	0.5925	Thyroid cancer || id:ebi-a-GCST90018929	Thyroid cancer	Thyroid cancer || ||	TRUE	igd	NA	NA	NA	NA	NA	NA	NA	5	3656	3.36001e-06	157655991	0.05762	ebi-a-GCST90001431	|| id:ebi-a-GCST90001431	TRUE	reported	igd	2	1	TRUE
347	rs77762131	C	G	C	G	0.3532	-0.1842	0.045	0.016312	FALSE	TRUE	FALSE	ebi-a-GCST90018929	14	96205838	0.1905	491974	0.3335	Thyroid cancer || id:ebi-a-GCST90018929	Thyroid cancer	Thyroid cancer || ||	TRUE	igd	NA	NA	NA	NA	NA	NA	NA	14	3656	1.24701e-09	96205838	0.058	ebi-a-GCST90001431	|| id:ebi-a-GCST90001431	TRUE	reported	igd	2	1	TRUE
348	rs78007261	T	C	T	C	-0.3003	-0.1998	0.0379	0.0112236	FALSE	FALSE	FALSE	ebi-a-GCST90018929	22	45666517	0.23	491974	0.385	Thyroid cancer || id:ebi-a-GCST90018929	Thyroid cancer	Thyroid cancer || ||	TRUE	igd	NA	NA	NA	NA	NA	NA	NA	22	3656	4.80895e-06	45666517	0.06556	ebi-a-GCST90001431	|| id:ebi-a-GCST90001431	TRUE	reported	igd	2	1	TRUE
349	rs78009119	G	T	G	T	-0.5085	0.0332	0.0137	0.0101109	FALSE	FALSE	FALSE	ebi-a-GCST90018929	5	136421498	0.2474	491974	0.8933	Thyroid cancer || id:ebi-a-GCST90018929	Thyroid cancer	Thyroid cancer || ||	TRUE	igd	NA	NA	NA	NA	NA	NA	NA	5	3656	2.49902e-06	136421498	0.1078	ebi-a-GCST90001431	|| id:ebi-a-GCST90001431	TRUE	reported	igd	2	1	TRUE
350	rs10459209	A	G	A	G	0.1686	0.0246	0.1721	0.253474	FALSE	FALSE	FALSE	ebi-a-GCST90018929	12	106623009	0.046	491974	0.592	Thyroid cancer || id:ebi-a-GCST90018929	Thyroid cancer	Thyroid cancer || ||	TRUE	igd	NA	NA	NA	NA	NA	NA	NA	12	3112	3.31803e-06	106623009	0.0362	ebi-a-GCST90002075	|| id:ebi-a-GCST90002075	TRUE	reported	igd	2	1	TRUE
351	rs11777012	C	T	C	T	0.2654	-0.0077	0.0654	0.0914496	FALSE	FALSE	FALSE	ebi-a-GCST90018929	8	51754521	0.0662	491974	0.9078	Thyroid cancer || id:ebi-a-GCST90018929	Thyroid cancer	Thyroid cancer || ||	TRUE	igd	NA	NA	NA	NA	NA	NA	NA	8	3112	1.74799e-06	51754521	0.0554	ebi-a-GCST90002075	|| id:ebi-a-GCST90002075	TRUE	reported	igd	2	1	TRUE
352	rs144261817	C	T	C	T	-0.4662	-0.1738	0.021	0.0102481	FALSE	FALSE	FALSE	ebi-a-GCST90018929	5	40009649	0.2373	491974	0.4639	Thyroid cancer || id:ebi-a-GCST90018929	Thyroid cancer	Thyroid cancer || ||	TRUE	igd	NA	NA	NA	NA	NA	NA	NA	5	3112	6.38293e-07	40009649	0.09343	ebi-a-GCST90002075	|| id:ebi-a-GCST90002075	TRUE	reported	igd	2	1	TRUE
353	rs32475	G	A	G	A	-0.1312	0.0014	0.6575	0.647779	FALSE	FALSE	FALSE	ebi-a-GCST90018929	5	171191605	0.0395	491974	0.9708	Thyroid cancer || id:ebi-a-GCST90018929	Thyroid cancer	Thyroid cancer || ||	TRUE	igd	NA	NA	NA	NA	NA	NA	NA	5	3112	4.12696e-06	171191605	0.02844	ebi-a-GCST90002075	|| id:ebi-a-GCST90002075	TRUE	reported	igd	2	1	TRUE
354	rs6096232	G	A	G	A	-0.3818	-0.1325	0.0257	0.10139	FALSE	FALSE	FALSE	ebi-a-GCST90018929	20	49637974	0.0641	491974	0.0389404	Thyroid cancer || id:ebi-a-GCST90018929	Thyroid cancer	Thyroid cancer || ||	TRUE	igd	NA	NA	NA	NA	NA	NA	NA	20	3112	3.173e-06	49637974	0.0818	ebi-a-GCST90002075	|| id:ebi-a-GCST90002075	TRUE	reported	igd	2	1	TRUE
355	rs6134523	T	C	T	C	0.1339	-0.0702	0.481	0.428514	FALSE	FALSE	FALSE	ebi-a-GCST90018929	20	12351462	0.0398	491974	0.0781592	Thyroid cancer || id:ebi-a-GCST90018929	Thyroid cancer	Thyroid cancer || ||	TRUE	igd	NA	NA	NA	NA	NA	NA	NA	20	3112	6.02296e-07	12351462	0.02678	ebi-a-GCST90002075	|| id:ebi-a-GCST90002075	TRUE	reported	igd	2	1	TRUE
356	rs72784338	A	G	A	G	-0.258	0.0602	0.0625	0.0680839	FALSE	FALSE	FALSE	ebi-a-GCST90018929	5	106222436	0.0865	491974	0.4865	Thyroid cancer || id:ebi-a-GCST90018929	Thyroid cancer	Thyroid cancer || ||	TRUE	igd	NA	NA	NA	NA	NA	NA	NA	5	3112	4.67003e-06	106222436	0.05625	ebi-a-GCST90002075	|| id:ebi-a-GCST90002075	TRUE	reported	igd	2	1	TRUE
357	rs72879624	C	G	C	G	0.2021	0.0678	0.1232	0.0926305	FALSE	TRUE	FALSE	ebi-a-GCST90018929	11	5144391	0.0764	491974	0.375	Thyroid cancer || id:ebi-a-GCST90018929	Thyroid cancer	Thyroid cancer || ||	TRUE	igd	NA	NA	NA	NA	NA	NA	NA	11	3112	9.20492e-07	5144391	0.04109	ebi-a-GCST90002075	|| id:ebi-a-GCST90002075	TRUE	reported	igd	2	1	TRUE
358	rs10491456	A	G	A	G	0.1886	-0.0441	0.1011	0.356943	FALSE	FALSE	FALSE	ebi-a-GCST90018929	5	79152076	0.0433	491974	0.3089	Thyroid cancer || id:ebi-a-GCST90018929	Thyroid cancer	Thyroid cancer || ||	TRUE	igd	NA	NA	NA	NA	NA	NA	NA	5	3656	3.58204e-06	79152076	0.04063	ebi-a-GCST90001774	|| id:ebi-a-GCST90001774	TRUE	reported	igd	2	1	TRUE
359	rs117772689	G	T	G	T	-0.3828	-0.0142	0.0222	0.0232543	FALSE	FALSE	FALSE	ebi-a-GCST90018929	20	40633066	0.1383	491974	0.918	Thyroid cancer || id:ebi-a-GCST90018929	Thyroid cancer	Thyroid cancer || ||	TRUE	igd	NA	NA	NA	NA	NA	NA	NA	20	3656	3.59402e-06	40633066	0.08249	ebi-a-GCST90001774	|| id:ebi-a-GCST90001774	TRUE	reported	igd	2	1	TRUE
360	rs12206866	T	C	T	C	-0.4459	0.0738	0.0559	0.0508365	FALSE	FALSE	FALSE	ebi-a-GCST90018929	6	107159822	0.0893	491974	0.4091	Thyroid cancer || id:ebi-a-GCST90018929	Thyroid cancer	Thyroid cancer || ||	TRUE	igd	NA	NA	NA	NA	NA	NA	NA	6	3656	1.31613e-16	107159822	0.05365	ebi-a-GCST90001774	|| id:ebi-a-GCST90001774	TRUE	reported	igd	2	1	TRUE
361	rs140315354	A	G	A	G	0.1704	-0.058	0.1355	0.07355	FALSE	FALSE	FALSE	ebi-a-GCST90018929	1	161617673	0.0883	491974	0.511	Thyroid cancer || id:ebi-a-GCST90018929	Thyroid cancer	Thyroid cancer || ||	TRUE	igd	NA	NA	NA	NA	NA	NA	NA	1	3656	2.31601e-06	161617673	0.03602	ebi-a-GCST90001774	|| id:ebi-a-GCST90001774	TRUE	reported	igd	2	1	TRUE
362	rs16944983	G	T	G	T	-0.6478	-0.2229	0.0077	0.0138345	FALSE	FALSE	FALSE	ebi-a-GCST90018929	15	62700919	0.2001	491974	0.2654	Thyroid cancer || id:ebi-a-GCST90018929	Thyroid cancer	Thyroid cancer || ||	TRUE	igd	NA	NA	NA	NA	NA	NA	NA	15	3656	3.99899e-06	62700919	0.1403	ebi-a-GCST90001774	|| id:ebi-a-GCST90001774	TRUE	reported	igd	2	1	TRUE
363	rs17709988	C	G	C	G	0.1687	-0.0512	0.1369	0.0904182	FALSE	TRUE	FALSE	ebi-a-GCST90018929	9	14420767	0.0667	491974	0.4423	Thyroid cancer || id:ebi-a-GCST90018929	Thyroid cancer	Thyroid cancer || ||	TRUE	igd	NA	NA	NA	NA	NA	NA	NA	9	3656	3.14797e-06	14420767	0.03614	ebi-a-GCST90001774	|| id:ebi-a-GCST90001774	TRUE	reported	igd	2	1	TRUE
364	rs17778282	T	G	T	G	0.5834	0.1044	0.0107	0.0420319	FALSE	FALSE	FALSE	ebi-a-GCST90018929	4	2947538	0.1097	491974	0.3413	Thyroid cancer || id:ebi-a-GCST90018929	Thyroid cancer	Thyroid cancer || ||	TRUE	igd	NA	NA	NA	NA	NA	NA	NA	4	3656	1.137e-06	2947538	0.1197	ebi-a-GCST90001774	|| id:ebi-a-GCST90001774	TRUE	reported	igd	2	1	TRUE
365	rs192325628	T	C	T	C	0.4478	0.0292	0.0164	0.0130428	FALSE	FALSE	FALSE	ebi-a-GCST90018929	11	121622513	0.2286	491974	0.8984	Thyroid cancer || id:ebi-a-GCST90018929	Thyroid cancer	Thyroid cancer || ||	TRUE	igd	NA	NA	NA	NA	NA	NA	NA	11	3656	4.94197e-06	121622513	0.0979	ebi-a-GCST90001774	|| id:ebi-a-GCST90001774	TRUE	reported	igd	2	1	TRUE
366	rs35378339	C	G	C	G	0.1293	0.004	0.2779	0.212042	FALSE	TRUE	FALSE	ebi-a-GCST90018929	1	32639057	0.0549	491974	0.9415	Thyroid cancer || id:ebi-a-GCST90018929	Thyroid cancer	Thyroid cancer || ||	TRUE	igd	NA	NA	NA	NA	NA	NA	NA	1	3656	1.942e-06	32639057	0.02712	ebi-a-GCST90001774	|| id:ebi-a-GCST90001774	TRUE	reported	igd	2	1	TRUE
367	rs55846017	A	G	A	G	-0.1943	-0.0973	0.1175	0.127855	FALSE	FALSE	FALSE	ebi-a-GCST90018929	6	106902438	0.0578	491974	0.092221	Thyroid cancer || id:ebi-a-GCST90018929	Thyroid cancer	Thyroid cancer || ||	TRUE	igd	NA	NA	NA	NA	NA	NA	NA	6	3656	5.18299e-07	106902438	0.03864	ebi-a-GCST90001774	|| id:ebi-a-GCST90001774	TRUE	reported	igd	2	1	TRUE
368	rs783418	C	G	C	G	-0.1551	-0.0681	0.8338	0.926488	FALSE	TRUE	FALSE	ebi-a-GCST90018929	6	106962679	0.0729	491974	0.3503	Thyroid cancer || id:ebi-a-GCST90018929	Thyroid cancer	Thyroid cancer || ||	TRUE	igd	NA	NA	NA	NA	NA	NA	NA	6	3656	2.04202e-06	106962679	0.03261	ebi-a-GCST90001774	|| id:ebi-a-GCST90001774	TRUE	reported	igd	2	1	TRUE
369	rs10494895	G	A	G	A	0.4571	0.0329	0.0314	0.0182929	FALSE	FALSE	FALSE	ebi-a-GCST90018929	1	208466901	0.1777	491974	0.8531	Thyroid cancer || id:ebi-a-GCST90018929	Thyroid cancer	Thyroid cancer || ||	TRUE	igd	NA	NA	NA	NA	NA	NA	NA	1	1833	3.32797e-06	208466901	0.09801	ebi-a-GCST90001728	|| id:ebi-a-GCST90001728	TRUE	reported	igd	2	1	TRUE
370	rs113812519	G	A	G	A	0.7181	-0.1454	0.0215	0.0206928	FALSE	FALSE	FALSE	ebi-a-GCST90018929	1	207276336	0.1509	491974	0.3354	Thyroid cancer || id:ebi-a-GCST90018929	Thyroid cancer	Thyroid cancer || ||	TRUE	igd	NA	NA	NA	NA	NA	NA	NA	1	1833	7.39197e-10	207276336	0.116	ebi-a-GCST90001728	|| id:ebi-a-GCST90001728	TRUE	reported	igd	2	1	TRUE
371	rs11617402	C	T	C	T	-0.517	0.0371	0.0235	0.0462168	FALSE	FALSE	FALSE	ebi-a-GCST90018929	13	22970185	0.1001	491974	0.711101	Thyroid cancer || id:ebi-a-GCST90018929	Thyroid cancer	Thyroid cancer || ||	TRUE	igd	NA	NA	NA	NA	NA	NA	NA	13	1833	3.57602e-06	22970185	0.1112	ebi-a-GCST90001728	|| id:ebi-a-GCST90001728	TRUE	reported	igd	2	1	TRUE
372	rs13250240	C	T	C	T	1.066	0.0128	0.9945	0.935555	FALSE	FALSE	FALSE	ebi-a-GCST90018929	8	130552677	0.0884	491974	0.8852	Thyroid cancer || id:ebi-a-GCST90018929	Thyroid cancer	Thyroid cancer || ||	TRUE	igd	NA	NA	NA	NA	NA	NA	NA	8	1833	3.16804e-06	130552677	0.228	ebi-a-GCST90001728	|| id:ebi-a-GCST90001728	TRUE	reported	igd	2	1	TRUE
373	rs140108418	G	A	G	A	2.132	0.0071	0.0014	0.0154927	FALSE	FALSE	FALSE	ebi-a-GCST90018929	2	13573112	0.1549	491974	0.9636	Thyroid cancer || id:ebi-a-GCST90018929	Thyroid cancer	Thyroid cancer || ||	TRUE	igd	NA	NA	NA	NA	NA	NA	NA	2	1833	3.15798e-06	13573112	0.4562	ebi-a-GCST90001728	|| id:ebi-a-GCST90001728	TRUE	reported	igd	2	1	TRUE
374	rs140761841	T	C	T	C	0.9699	0.1076	0.0065	0.0085511	FALSE	FALSE	FALSE	ebi-a-GCST90018929	4	747378	0.2398	491974	0.653699	Thyroid cancer || id:ebi-a-GCST90018929	Thyroid cancer	Thyroid cancer || ||	TRUE	igd	NA	NA	NA	NA	NA	NA	NA	4	1833	1.43499e-06	747378	0.2005	ebi-a-GCST90001728	|| id:ebi-a-GCST90001728	TRUE	reported	igd	2	1	TRUE
375	rs144743804	A	G	A	G	0.6567	0.0413	0.0224	0.0114128	FALSE	FALSE	FALSE	ebi-a-GCST90018929	1	207018206	0.212	491974	0.8455	Thyroid cancer || id:ebi-a-GCST90018929	Thyroid cancer	Thyroid cancer || ||	TRUE	igd	NA	NA	NA	NA	NA	NA	NA	1	1833	1.649e-08	207018206	0.1158	ebi-a-GCST90001728	|| id:ebi-a-GCST90001728	TRUE	reported	igd	2	1	TRUE
376	rs147785609	T	A	T	A	27.79	0.9659	NA	0.0005072	FALSE	TRUE	TRUE	ebi-a-GCST90018929	6	58056422	1.4447	491974	0.5038	Thyroid cancer || id:ebi-a-GCST90018929	Thyroid cancer	Thyroid cancer || ||	TRUE	igd	NA	NA	NA	NA	NA	NA	NA	6	1833	2.59801e-06	58056422	5.894	ebi-a-GCST90001728	|| id:ebi-a-GCST90001728	TRUE	reported	igd	2	1	FALSE
377	rs148774606	C	T	C	T	-1.674	0.2737	0.0019	0.0191212	FALSE	FALSE	FALSE	ebi-a-GCST90018929	5	149841015	0.1679	491974	0.1031	Thyroid cancer || id:ebi-a-GCST90018929	Thyroid cancer	Thyroid cancer || ||	TRUE	igd	NA	NA	NA	NA	NA	NA	NA	5	1833	4.81404e-06	149841015	0.365	ebi-a-GCST90001728	|| id:ebi-a-GCST90001728	TRUE	reported	igd	2	1	TRUE
378	rs17723384	A	C	A	C	-1.012	0.0797	0.0065	0.0951895	FALSE	FALSE	FALSE	ebi-a-GCST90018929	16	34579231	0.0753	491974	0.2897	Thyroid cancer || id:ebi-a-GCST90018929	Thyroid cancer	Thyroid cancer || ||	TRUE	igd	NA	NA	NA	NA	NA	NA	NA	16	1833	3.72701e-06	34579231	0.2181	ebi-a-GCST90001728	|| id:ebi-a-GCST90001728	TRUE	reported	igd	2	1	TRUE
379	rs4702668	G	A	G	A	0.1867	0.0487	0.6669	0.654257	FALSE	FALSE	FALSE	ebi-a-GCST90018929	5	10081219	0.0407	491974	0.2313	Thyroid cancer || id:ebi-a-GCST90018929	Thyroid cancer	Thyroid cancer || ||	TRUE	igd	NA	NA	NA	NA	NA	NA	NA	5	1833	1.714e-07	10081219	0.03558	ebi-a-GCST90001728	|| id:ebi-a-GCST90001728	TRUE	reported	igd	2	1	TRUE
380	rs4900483	T	C	T	C	0.5564	-0.0731	0.0188	0.0714388	FALSE	FALSE	FALSE	ebi-a-GCST90018929	14	101566637	0.0843	491974	0.3857	Thyroid cancer || id:ebi-a-GCST90018929	Thyroid cancer	Thyroid cancer || ||	TRUE	igd	NA	NA	NA	NA	NA	NA	NA	14	1833	3.33803e-06	101566637	0.1193	ebi-a-GCST90001728	|| id:ebi-a-GCST90001728	TRUE	reported	igd	2	1	TRUE
381	rs55712453	G	A	G	A	0.7788	0.2215	0.0205	0.00977068	FALSE	FALSE	FALSE	ebi-a-GCST90018929	1	206902437	0.2445	491974	0.3649	Thyroid cancer || id:ebi-a-GCST90018929	Thyroid cancer	Thyroid cancer || ||	TRUE	igd	NA	NA	NA	NA	NA	NA	NA	1	1833	9.17698e-11	206902437	0.1195	ebi-a-GCST90001728	|| id:ebi-a-GCST90001728	TRUE	reported	igd	2	1	TRUE
382	rs7525464	G	C	G	C	0.1603	-0.0382	0.4514	0.295198	FALSE	TRUE	TRUE	ebi-a-GCST90018929	1	154727881	0.0422	491974	0.3656	Thyroid cancer || id:ebi-a-GCST90018929	Thyroid cancer	Thyroid cancer || ||	TRUE	igd	NA	NA	NA	NA	NA	NA	NA	1	1833	1.7e-06	154727881	0.03338	ebi-a-GCST90001728	|| id:ebi-a-GCST90001728	TRUE	reported	igd	2	1	FALSE
383	rs7600804	C	G	C	G	-2.317	0.042	0.0011	0.0190436	FALSE	TRUE	FALSE	ebi-a-GCST90018929	2	85912030	0.1613	491974	0.7947	Thyroid cancer || id:ebi-a-GCST90018929	Thyroid cancer	Thyroid cancer || ||	TRUE	igd	NA	NA	NA	NA	NA	NA	NA	2	1833	3.57701e-06	85912030	0.4985	ebi-a-GCST90001728	|| id:ebi-a-GCST90001728	TRUE	reported	igd	2	1	TRUE
384	rs78653777	T	C	T	C	0.2693	-0.0917	0.1045	0.102029	FALSE	FALSE	FALSE	ebi-a-GCST90018929	8	3472861	0.0676	491974	0.1747	Thyroid cancer || id:ebi-a-GCST90018929	Thyroid cancer	Thyroid cancer || ||	TRUE	igd	NA	NA	NA	NA	NA	NA	NA	8	1833	1.78e-06	3472861	0.05619	ebi-a-GCST90001728	|| id:ebi-a-GCST90001728	TRUE	reported	igd	2	1	TRUE
385	rs859655	G	A	G	A	-0.1601	-0.0004	0.5417	0.59716	FALSE	FALSE	FALSE	ebi-a-GCST90018929	1	172650450	0.0401	491974	0.9913	Thyroid cancer || id:ebi-a-GCST90018929	Thyroid cancer	Thyroid cancer || ||	TRUE	igd	NA	NA	NA	NA	NA	NA	NA	1	1833	2.746e-06	172650450	0.03403	ebi-a-GCST90001728	|| id:ebi-a-GCST90001728	TRUE	reported	igd	2	1	TRUE
386	rs10501383	T	C	T	C	-0.2991	-0.071	0.0971	0.0757593	FALSE	FALSE	FALSE	ebi-a-GCST90018929	11	60164527	0.0737	491974	0.3352	Thyroid cancer || id:ebi-a-GCST90018929	Thyroid cancer	Thyroid cancer || ||	TRUE	igd	NA	NA	NA	NA	NA	NA	NA	11	3657	3.60911e-13	60164527	0.04099	ebi-a-GCST90001761	|| id:ebi-a-GCST90001761	TRUE	reported	igd	2	1	TRUE
387	rs111369841	T	C	T	C	0.2275	0.2754	0.0967	0.0265444	FALSE	FALSE	FALSE	ebi-a-GCST90018929	6	32921104	0.1324	491974	0.03755	Thyroid cancer || id:ebi-a-GCST90018929	Thyroid cancer	Thyroid cancer || ||	TRUE	igd	NA	NA	NA	NA	NA	NA	NA	6	3657	1.43499e-06	32921104	0.04713	ebi-a-GCST90001761	|| id:ebi-a-GCST90001761	TRUE	reported	igd	2	1	TRUE
388	rs11751198	A	G	A	G	0.2182	-0.0604	0.1839	0.0394071	FALSE	FALSE	FALSE	ebi-a-GCST90018929	6	31753526	0.1033	491974	0.5587	Thyroid cancer || id:ebi-a-GCST90018929	Thyroid cancer	Thyroid cancer || ||	TRUE	igd	NA	NA	NA	NA	NA	NA	NA	6	3657	4.51898e-09	31753526	0.03712	ebi-a-GCST90001761	|| id:ebi-a-GCST90001761	TRUE	reported	igd	2	1	TRUE
389	rs12030328	G	A	G	A	-0.1301	-0.0186	0.6349	0.604029	FALSE	FALSE	FALSE	ebi-a-GCST90018929	1	24051614	0.0389	491974	0.6317	Thyroid cancer || id:ebi-a-GCST90018929	Thyroid cancer	Thyroid cancer || ||	TRUE	igd	NA	NA	NA	NA	NA	NA	NA	1	3657	4.35602e-07	24051614	0.02571	ebi-a-GCST90001761	|| id:ebi-a-GCST90001761	TRUE	reported	igd	2	1	TRUE
390	rs12200643	A	G	A	G	-0.6608	0.1209	0.0083	0.00814802	FALSE	FALSE	FALSE	ebi-a-GCST90018929	6	170846603	0.2658	491974	0.649201	Thyroid cancer || id:ebi-a-GCST90018929	Thyroid cancer	Thyroid cancer || ||	TRUE	igd	NA	NA	NA	NA	NA	NA	NA	6	3657	3.58798e-06	170846603	0.1424	ebi-a-GCST90001761	|| id:ebi-a-GCST90001761	TRUE	reported	igd	2	1	TRUE
391	rs143129208	G	A	G	A	1.068	-0.1699	0.0025	0.0125479	FALSE	FALSE	FALSE	ebi-a-GCST90018929	11	99391820	0.207	491974	0.4117	Thyroid cancer || id:ebi-a-GCST90018929	Thyroid cancer	Thyroid cancer || ||	TRUE	igd	NA	NA	NA	NA	NA	NA	NA	11	3657	3.70502e-06	99391820	0.2304	ebi-a-GCST90001761	|| id:ebi-a-GCST90001761	TRUE	reported	igd	2	1	TRUE
392	rs1569590	G	A	G	A	0.207	-0.0381	0.8748	0.8574	FALSE	FALSE	FALSE	ebi-a-GCST90018929	6	15898884	0.0553	491974	0.490399	Thyroid cancer || id:ebi-a-GCST90018929	Thyroid cancer	Thyroid cancer || ||	TRUE	igd	NA	NA	NA	NA	NA	NA	NA	6	3657	2.87601e-08	15898884	0.03723	ebi-a-GCST90001761	|| id:ebi-a-GCST90001761	TRUE	reported	igd	2	1	TRUE
393	rs179206	T	C	T	C	-0.2383	-0.0254	0.0737	0.116208	FALSE	FALSE	FALSE	ebi-a-GCST90018929	16	19303610	0.064	491974	0.691301	Thyroid cancer || id:ebi-a-GCST90018929	Thyroid cancer	Thyroid cancer || ||	TRUE	igd	NA	NA	NA	NA	NA	NA	NA	16	3657	5.38096e-07	19303610	0.04745	ebi-a-GCST90001761	|| id:ebi-a-GCST90001761	TRUE	reported	igd	2	1	TRUE
394	rs187188344	G	C	T	C	0.4058	0.2734	0.0269	0.00952073	TRUE	TRUE	FALSE	ebi-a-GCST90018929	2	178858731	0.2244	491974	0.223	Thyroid cancer || id:ebi-a-GCST90018929	Thyroid cancer	Thyroid cancer || ||	TRUE	igd	NA	NA	NA	NA	NA	NA	NA	2	3657	2.48102e-07	178858731	0.07851	ebi-a-GCST90001761	|| id:ebi-a-GCST90001761	TRUE	reported	igd	2	1	FALSE
395	rs2524184	T	A	T	A	-0.1569	0.0868	0.7278	0.580537	FALSE	TRUE	FALSE	ebi-a-GCST90018929	6	30424736	0.0491	491974	0.0768192	Thyroid cancer || id:ebi-a-GCST90018929	Thyroid cancer	Thyroid cancer || ||	TRUE	igd	NA	NA	NA	NA	NA	NA	NA	6	3657	5.89101e-07	30424736	0.03136	ebi-a-GCST90001761	|| id:ebi-a-GCST90001761	TRUE	reported	igd	2	1	TRUE
396	rs35039517	A	G	A	G	0.1894	0.0483	0.203	0.137236	FALSE	FALSE	FALSE	ebi-a-GCST90018929	10	94522438	0.0549	491974	0.3789	Thyroid cancer || id:ebi-a-GCST90018929	Thyroid cancer	Thyroid cancer || ||	TRUE	igd	NA	NA	NA	NA	NA	NA	NA	10	3657	1.99802e-09	94522438	0.0315	ebi-a-GCST90001761	|| id:ebi-a-GCST90001761	TRUE	reported	igd	2	1	TRUE
397	rs55809481	C	T	C	T	-0.3215	0.0347	0.2425	0.247578	FALSE	FALSE	FALSE	ebi-a-GCST90018929	19	49872521	0.0435	491974	0.4251	Thyroid cancer || id:ebi-a-GCST90018929	Thyroid cancer	Thyroid cancer || ||	TRUE	igd	NA	NA	NA	NA	NA	NA	NA	19	3657	9.31322e-29	49872521	0.02865	ebi-a-GCST90001761	|| id:ebi-a-GCST90001761	TRUE	reported	igd	2	1	TRUE
398	rs61731791	T	C	T	C	0.2358	-0.1223	0.0972	0.0373912	FALSE	FALSE	FALSE	ebi-a-GCST90018929	19	50940778	0.12	491974	0.308	Thyroid cancer || id:ebi-a-GCST90018929	Thyroid cancer	Thyroid cancer || ||	TRUE	igd	NA	NA	NA	NA	NA	NA	NA	19	3657	2.82599e-08	50940778	0.04238	ebi-a-GCST90001761	|| id:ebi-a-GCST90001761	TRUE	reported	igd	2	1	TRUE
399	rs62122620	T	A	T	A	0.4715	-0.0917	0.0144	0.049147	FALSE	TRUE	FALSE	ebi-a-GCST90018929	19	14871311	0.1097	491974	0.403	Thyroid cancer || id:ebi-a-GCST90018929	Thyroid cancer	Thyroid cancer || ||	TRUE	igd	NA	NA	NA	NA	NA	NA	NA	19	3657	4.20998e-06	14871311	0.1023	ebi-a-GCST90001761	|| id:ebi-a-GCST90001761	TRUE	reported	igd	2	1	TRUE
400	rs7128035	C	T	C	T	-0.1256	-0.0442	0.7107	0.669937	FALSE	FALSE	FALSE	ebi-a-GCST90018929	11	268078	0.042	491974	0.2923	Thyroid cancer || id:ebi-a-GCST90018929	Thyroid cancer	Thyroid cancer || ||	TRUE	igd	NA	NA	NA	NA	NA	NA	NA	11	3657	4.77705e-06	268078	0.02742	ebi-a-GCST90001761	|| id:ebi-a-GCST90001761	TRUE	reported	igd	2	1	TRUE
401	rs73025942	C	G	C	G	-0.3089	-0.0657	0.0345	0.0483265	FALSE	TRUE	FALSE	ebi-a-GCST90018929	11	123334349	0.1101	491974	0.5506	Thyroid cancer || id:ebi-a-GCST90018929	Thyroid cancer	Thyroid cancer || ||	TRUE	igd	NA	NA	NA	NA	NA	NA	NA	11	3657	4.27996e-06	123334349	0.06709	ebi-a-GCST90001761	|| id:ebi-a-GCST90001761	TRUE	reported	igd	2	1	TRUE
402	rs74446027	T	C	T	C	0.2192	-0.0375	0.0697	0.116099	FALSE	FALSE	FALSE	ebi-a-GCST90018929	1	202171923	0.0614	491974	0.5406	Thyroid cancer || id:ebi-a-GCST90018929	Thyroid cancer	Thyroid cancer || ||	TRUE	igd	NA	NA	NA	NA	NA	NA	NA	1	3657	3.64099e-06	202171923	0.04727	ebi-a-GCST90001761	|| id:ebi-a-GCST90001761	TRUE	reported	igd	2	1	TRUE
403	rs75071948	G	T	G	T	0.2771	0.0141	0.0453	0.0290452	FALSE	FALSE	FALSE	ebi-a-GCST90018929	9	75768836	0.1405	491974	0.9202	Thyroid cancer || id:ebi-a-GCST90018929	Thyroid cancer	Thyroid cancer || ||	TRUE	igd	NA	NA	NA	NA	NA	NA	NA	9	3657	3.12198e-06	75768836	0.05934	ebi-a-GCST90001761	|| id:ebi-a-GCST90001761	TRUE	reported	igd	2	1	TRUE
404	rs77612075	T	C	T	C	0.3425	-0.0418	0.0293	0.0548265	FALSE	FALSE	FALSE	ebi-a-GCST90018929	5	162820460	0.1007	491974	0.6782	Thyroid cancer || id:ebi-a-GCST90018929	Thyroid cancer	Thyroid cancer || ||	TRUE	igd	NA	NA	NA	NA	NA	NA	NA	5	3657	2.00401e-06	162820460	0.07195	ebi-a-GCST90001761	|| id:ebi-a-GCST90001761	TRUE	reported	igd	2	1	TRUE
405	rs8110979	T	A	T	A	-0.255	-0.1231	0.0576	0.0598081	FALSE	TRUE	FALSE	ebi-a-GCST90018929	19	6951925	0.1288	491974	0.3389	Thyroid cancer || id:ebi-a-GCST90018929	Thyroid cancer	Thyroid cancer || ||	TRUE	igd	NA	NA	NA	NA	NA	NA	NA	19	3657	1.15499e-06	6951925	0.05234	ebi-a-GCST90001761	|| id:ebi-a-GCST90001761	TRUE	reported	igd	2	1	TRUE
406	rs9271146	C	A	C	A	-0.1728	-0.1523	0.7067	0.749152	FALSE	FALSE	FALSE	ebi-a-GCST90018929	6	32577282	0.0492	491974	0.00195299	Thyroid cancer || id:ebi-a-GCST90018929	Thyroid cancer	Thyroid cancer || ||	TRUE	igd	NA	NA	NA	NA	NA	NA	NA	6	3657	1.76701e-08	32577282	0.03061	ebi-a-GCST90001761	|| id:ebi-a-GCST90001761	TRUE	reported	igd	2	1	TRUE
407	rs9650093	G	A	G	A	0.1547	-0.0424	0.2182	0.174201	FALSE	FALSE	FALSE	ebi-a-GCST90018929	8	127984089	0.0505	491974	0.4012	Thyroid cancer || id:ebi-a-GCST90018929	Thyroid cancer	Thyroid cancer || ||	TRUE	igd	NA	NA	NA	NA	NA	NA	NA	8	3657	2.74e-07	127984089	0.03003	ebi-a-GCST90001761	|| id:ebi-a-GCST90001761	TRUE	reported	igd	2	1	TRUE
408	rs10501383	T	C	T	C	-0.255	-0.071	0.0971	0.0757593	FALSE	FALSE	FALSE	ebi-a-GCST90018929	11	60164527	0.0737	491974	0.3352	Thyroid cancer || id:ebi-a-GCST90018929	Thyroid cancer	Thyroid cancer || ||	TRUE	igd	NA	NA	NA	NA	NA	NA	NA	11	3657	5.40605e-10	60164527	0.04098	ebi-a-GCST90001755	|| id:ebi-a-GCST90001755	TRUE	reported	igd	2	1	TRUE
409	rs11751198	A	G	A	G	0.1995	-0.0604	0.1839	0.0394071	FALSE	FALSE	FALSE	ebi-a-GCST90018929	6	31753526	0.1033	491974	0.5587	Thyroid cancer || id:ebi-a-GCST90018929	Thyroid cancer	Thyroid cancer || ||	TRUE	igd	NA	NA	NA	NA	NA	NA	NA	6	3657	4.31797e-08	31753526	0.03634	ebi-a-GCST90001755	|| id:ebi-a-GCST90001755	TRUE	reported	igd	2	1	TRUE
410	rs12200643	A	G	A	G	-0.7166	0.1209	0.0083	0.00814802	FALSE	FALSE	FALSE	ebi-a-GCST90018929	6	170846603	0.2658	491974	0.649201	Thyroid cancer || id:ebi-a-GCST90018929	Thyroid cancer	Thyroid cancer || ||	TRUE	igd	NA	NA	NA	NA	NA	NA	NA	6	3657	4.48497e-07	170846603	0.1417	ebi-a-GCST90001755	|| id:ebi-a-GCST90001755	TRUE	reported	igd	2	1	TRUE
411	rs179206	T	C	T	C	-0.2276	-0.0254	0.0737	0.116208	FALSE	FALSE	FALSE	ebi-a-GCST90018929	16	19303610	0.064	491974	0.691301	Thyroid cancer || id:ebi-a-GCST90018929	Thyroid cancer	Thyroid cancer || ||	TRUE	igd	NA	NA	NA	NA	NA	NA	NA	16	3657	1.58701e-06	19303610	0.04734	ebi-a-GCST90001755	|| id:ebi-a-GCST90001755	TRUE	reported	igd	2	1	TRUE
412	rs183569210	A	G	A	G	-0.8397	0.294	0.0052	0.0288	FALSE	FALSE	FALSE	ebi-a-GCST90018929	18	72589044	0.196	491974	0.1336	Thyroid cancer || id:ebi-a-GCST90018929	Thyroid cancer	Thyroid cancer || ||	TRUE	igd	NA	NA	NA	NA	NA	NA	NA	18	3657	2.26501e-06	72589044	0.1773	ebi-a-GCST90001755	|| id:ebi-a-GCST90001755	TRUE	reported	igd	2	1	TRUE
413	rs1838178	G	A	G	A	0.1167	0.0623	0.4009	0.329625	FALSE	FALSE	FALSE	ebi-a-GCST90018929	8	92858976	0.0407	491974	0.1257	Thyroid cancer || id:ebi-a-GCST90018929	Thyroid cancer	Thyroid cancer || ||	TRUE	igd	NA	NA	NA	NA	NA	NA	NA	8	3657	4.517e-06	92858976	0.02541	ebi-a-GCST90001755	|| id:ebi-a-GCST90001755	TRUE	reported	igd	2	1	TRUE
414	rs187188344	G	C	T	C	0.3695	0.2734	0.0269	0.00952073	TRUE	TRUE	FALSE	ebi-a-GCST90018929	2	178858731	0.2244	491974	0.223	Thyroid cancer || id:ebi-a-GCST90018929	Thyroid cancer	Thyroid cancer || ||	TRUE	igd	NA	NA	NA	NA	NA	NA	NA	2	3657	2.21998e-06	178858731	0.07795	ebi-a-GCST90001755	|| id:ebi-a-GCST90001755	TRUE	reported	igd	2	1	FALSE
415	rs2524184	T	A	T	A	-0.1616	0.0868	0.7278	0.580537	FALSE	TRUE	FALSE	ebi-a-GCST90018929	6	30424736	0.0491	491974	0.0768192	Thyroid cancer || id:ebi-a-GCST90018929	Thyroid cancer	Thyroid cancer || ||	TRUE	igd	NA	NA	NA	NA	NA	NA	NA	6	3657	1.557e-07	30424736	0.03075	ebi-a-GCST90001755	|| id:ebi-a-GCST90001755	TRUE	reported	igd	2	1	TRUE
416	rs2868177	G	A	G	A	0.1152	-0.0325	0.4193	0.355058	FALSE	FALSE	FALSE	ebi-a-GCST90018929	7	75589903	0.0402	491974	0.4184	Thyroid cancer || id:ebi-a-GCST90018929	Thyroid cancer	Thyroid cancer || ||	TRUE	igd	NA	NA	NA	NA	NA	NA	NA	7	3657	4.142e-06	75589903	0.02499	ebi-a-GCST90001755	|| id:ebi-a-GCST90001755	TRUE	reported	igd	2	1	TRUE
417	rs3123557	T	C	T	C	-0.1247	-0.0366	0.5191	0.569032	FALSE	FALSE	FALSE	ebi-a-GCST90018929	1	24204073	0.0444	491974	0.4091	Thyroid cancer || id:ebi-a-GCST90018929	Thyroid cancer	Thyroid cancer || ||	TRUE	igd	NA	NA	NA	NA	NA	NA	NA	1	3657	4.44396e-07	24204073	0.02465	ebi-a-GCST90001755	|| id:ebi-a-GCST90001755	TRUE	reported	igd	2	1	TRUE
418	rs4716010	A	G	A	G	0.1717	-0.062	0.8194	0.793513	FALSE	FALSE	FALSE	ebi-a-GCST90018929	6	15898371	0.0472	491974	0.189	Thyroid cancer || id:ebi-a-GCST90018929	Thyroid cancer	Thyroid cancer || ||	TRUE	igd	NA	NA	NA	NA	NA	NA	NA	6	3657	9.31794e-08	15898371	0.03209	ebi-a-GCST90001755	|| id:ebi-a-GCST90001755	TRUE	reported	igd	2	1	TRUE
419	rs55809481	C	T	C	T	-0.2424	0.0347	0.2425	0.247578	FALSE	FALSE	FALSE	ebi-a-GCST90018929	19	49872521	0.0435	491974	0.4251	Thyroid cancer || id:ebi-a-GCST90018929	Thyroid cancer	Thyroid cancer || ||	TRUE	igd	NA	NA	NA	NA	NA	NA	NA	19	3657	5.43751e-17	49872521	0.02879	ebi-a-GCST90001755	|| id:ebi-a-GCST90001755	TRUE	reported	igd	2	1	TRUE
420	rs57271503	A	G	A	G	-0.158	0.0846	0.2129	0.205616	FALSE	FALSE	FALSE	ebi-a-GCST90018929	3	119244593	0.0482	491974	0.0793798	Thyroid cancer || id:ebi-a-GCST90018929	Thyroid cancer	Thyroid cancer || ||	TRUE	igd	NA	NA	NA	NA	NA	NA	NA	3	3657	3.90598e-07	119244593	0.03108	ebi-a-GCST90001755	|| id:ebi-a-GCST90001755	TRUE	reported	igd	2	1	TRUE
421	rs6120395	G	A	G	A	-0.1201	-0.018	0.6518	0.597648	FALSE	FALSE	FALSE	ebi-a-GCST90018929	20	32451693	0.0421	491974	0.6691	Thyroid cancer || id:ebi-a-GCST90018929	Thyroid cancer	Thyroid cancer || ||	TRUE	igd	NA	NA	NA	NA	NA	NA	NA	20	3657	3.29397e-06	32451693	0.02578	ebi-a-GCST90001755	|| id:ebi-a-GCST90001755	TRUE	reported	igd	2	1	TRUE
422	rs61731791	T	C	T	C	0.2328	-0.1223	0.0972	0.0373912	FALSE	FALSE	FALSE	ebi-a-GCST90018929	19	50940778	0.12	491974	0.308	Thyroid cancer || id:ebi-a-GCST90018929	Thyroid cancer	Thyroid cancer || ||	TRUE	igd	NA	NA	NA	NA	NA	NA	NA	19	3657	3.857e-08	50940778	0.04226	ebi-a-GCST90001755	|| id:ebi-a-GCST90001755	TRUE	reported	igd	2	1	TRUE
423	rs7179991	G	A	G	A	-0.2259	-0.1177	0.0684	0.056691	FALSE	FALSE	FALSE	ebi-a-GCST90018929	15	31811797	0.1034	491974	0.2552	Thyroid cancer || id:ebi-a-GCST90018929	Thyroid cancer	Thyroid cancer || ||	TRUE	igd	NA	NA	NA	NA	NA	NA	NA	15	3657	2.51698e-06	31811797	0.04792	ebi-a-GCST90001755	|| id:ebi-a-GCST90001755	TRUE	reported	igd	2	1	TRUE
424	rs7608595	C	T	C	T	0.1231	-0.0998	0.6675	0.435421	FALSE	FALSE	FALSE	ebi-a-GCST90018929	2	223088415	0.0426	491974	0.01911	Thyroid cancer || id:ebi-a-GCST90018929	Thyroid cancer	Thyroid cancer || ||	TRUE	igd	NA	NA	NA	NA	NA	NA	NA	2	3657	2.474e-06	223088415	0.0261	ebi-a-GCST90001755	|| id:ebi-a-GCST90001755	TRUE	reported	igd	2	1	TRUE
425	rs849532	G	A	G	A	0.3227	0.1485	0.9579	0.936196	FALSE	FALSE	FALSE	ebi-a-GCST90018929	2	206552726	0.0799	491974	0.0630798	Thyroid cancer || id:ebi-a-GCST90018929	Thyroid cancer	Thyroid cancer || ||	TRUE	igd	NA	NA	NA	NA	NA	NA	NA	2	3657	1.48898e-07	206552726	0.06129	ebi-a-GCST90001755	|| id:ebi-a-GCST90001755	TRUE	reported	igd	2	1	TRUE
426	rs9271146	C	A	C	A	-0.1507	-0.1523	0.7067	0.749152	FALSE	FALSE	FALSE	ebi-a-GCST90018929	6	32577282	0.0492	491974	0.00195299	Thyroid cancer || id:ebi-a-GCST90018929	Thyroid cancer	Thyroid cancer || ||	TRUE	igd	NA	NA	NA	NA	NA	NA	NA	6	3657	6.12393e-07	32577282	0.03017	ebi-a-GCST90001755	|| id:ebi-a-GCST90001755	TRUE	reported	igd	2	1	TRUE
427	rs1057686	G	A	G	A	-0.1735	0.0186	0.1291	0.145569	FALSE	FALSE	FALSE	ebi-a-GCST90018929	12	120533696	0.0538	491974	0.729001	Thyroid cancer || id:ebi-a-GCST90018929	Thyroid cancer	Thyroid cancer || ||	TRUE	igd	NA	NA	NA	NA	NA	NA	NA	12	3653	1.95898e-06	120533696	0.0364	ebi-a-GCST90001642	|| id:ebi-a-GCST90001642	TRUE	reported	igd	2	1	TRUE
428	rs11627066	T	C	T	C	-0.1147	0.0277	0.4989	0.419649	FALSE	FALSE	FALSE	ebi-a-GCST90018929	14	66304049	0.0389	491974	0.4777	Thyroid cancer || id:ebi-a-GCST90018929	Thyroid cancer	Thyroid cancer || ||	TRUE	igd	NA	NA	NA	NA	NA	NA	NA	14	3653	2.813e-06	66304049	0.02444	ebi-a-GCST90001642	|| id:ebi-a-GCST90001642	TRUE	reported	igd	2	1	TRUE
429	rs117693242	G	A	G	A	-0.4542	-0.2348	0.0159	0.0168169	FALSE	FALSE	FALSE	ebi-a-GCST90018929	6	104445996	0.172	491974	0.1721	Thyroid cancer || id:ebi-a-GCST90018929	Thyroid cancer	Thyroid cancer || ||	TRUE	igd	NA	NA	NA	NA	NA	NA	NA	6	3653	3.48401e-06	104445996	0.09774	ebi-a-GCST90001642	|| id:ebi-a-GCST90001642	TRUE	reported	igd	2	1	TRUE
430	rs12865434	G	A	G	A	0.1537	-0.072	0.4777	0.30681	FALSE	FALSE	FALSE	ebi-a-GCST90018929	13	108970631	0.044	491974	0.1019	Thyroid cancer || id:ebi-a-GCST90018929	Thyroid cancer	Thyroid cancer || ||	TRUE	igd	NA	NA	NA	NA	NA	NA	NA	13	3653	1.834e-10	108970631	0.02404	ebi-a-GCST90001642	|| id:ebi-a-GCST90001642	TRUE	reported	igd	2	1	TRUE
431	rs142089808	G	A	G	A	-1.048	-0.0202	0.0037	0.0247667	FALSE	FALSE	FALSE	ebi-a-GCST90018929	11	116171120	0.1433	491974	0.8877	Thyroid cancer || id:ebi-a-GCST90018929	Thyroid cancer	Thyroid cancer || ||	TRUE	igd	NA	NA	NA	NA	NA	NA	NA	11	3653	7.03801e-08	116171120	0.1941	ebi-a-GCST90001642	|| id:ebi-a-GCST90001642	TRUE	reported	igd	2	1	TRUE
432	rs182527768	A	G	A	G	-0.3328	0.0101	0.0342	0.0142004	FALSE	FALSE	FALSE	ebi-a-GCST90018929	4	109048591	0.1667	491974	0.9517	Thyroid cancer || id:ebi-a-GCST90018929	Thyroid cancer	Thyroid cancer || ||	TRUE	igd	NA	NA	NA	NA	NA	NA	NA	4	3653	5.90799e-07	109048591	0.06652	ebi-a-GCST90001642	|| id:ebi-a-GCST90001642	TRUE	reported	igd	2	1	TRUE
433	rs1897558	C	A	C	A	-0.1305	0.0108	0.2447	0.295091	FALSE	FALSE	FALSE	ebi-a-GCST90018929	5	167552605	0.0417	491974	0.7951	Thyroid cancer || id:ebi-a-GCST90018929	Thyroid cancer	Thyroid cancer || ||	TRUE	igd	NA	NA	NA	NA	NA	NA	NA	5	3653	3.30499e-06	167552605	0.02801	ebi-a-GCST90001642	|| id:ebi-a-GCST90001642	TRUE	reported	igd	2	1	TRUE
434	rs1966302	C	T	C	T	-0.1213	0.0333	0.5591	0.431267	FALSE	FALSE	FALSE	ebi-a-GCST90018929	17	2718946	0.0395	491974	0.3984	Thyroid cancer || id:ebi-a-GCST90018929	Thyroid cancer	Thyroid cancer || ||	TRUE	igd	NA	NA	NA	NA	NA	NA	NA	17	3653	5.52497e-07	2718946	0.02419	ebi-a-GCST90001642	|| id:ebi-a-GCST90001642	TRUE	reported	igd	2	1	TRUE
435	rs2395904	G	T	G	T	-0.1269	0.032	0.2658	0.312492	FALSE	FALSE	FALSE	ebi-a-GCST90018929	8	130617819	0.0415	491974	0.44	Thyroid cancer || id:ebi-a-GCST90018929	Thyroid cancer	Thyroid cancer || ||	TRUE	igd	NA	NA	NA	NA	NA	NA	NA	8	3653	3.312e-06	130617819	0.02725	ebi-a-GCST90001642	|| id:ebi-a-GCST90001642	TRUE	reported	igd	2	1	TRUE
436	rs2679580	G	A	G	A	-0.1187	0.0569	0.5182	0.520142	FALSE	FALSE	FALSE	ebi-a-GCST90018929	3	8845344	0.0607	491974	0.3487	Thyroid cancer || id:ebi-a-GCST90018929	Thyroid cancer	Thyroid cancer || ||	TRUE	igd	NA	NA	NA	NA	NA	NA	NA	3	3653	7.30298e-07	8845344	0.02392	ebi-a-GCST90001642	|| id:ebi-a-GCST90001642	TRUE	reported	igd	2	1	TRUE
437	rs3894193	G	C	G	C	0.1344	0.0675	0.467	0.470448	FALSE	TRUE	TRUE	ebi-a-GCST90018929	17	38125346	0.0384	491974	0.0792191	Thyroid cancer || id:ebi-a-GCST90018929	Thyroid cancer	Thyroid cancer || ||	TRUE	igd	NA	NA	NA	NA	NA	NA	NA	17	3653	1.34701e-07	38125346	0.02545	ebi-a-GCST90001642	|| id:ebi-a-GCST90001642	TRUE	reported	igd	2	1	FALSE
438	rs5756641	A	G	A	G	-0.1362	0.0215	0.1993	0.211092	FALSE	FALSE	FALSE	ebi-a-GCST90018929	22	37746783	0.0592	491974	0.716699	Thyroid cancer || id:ebi-a-GCST90018929	Thyroid cancer	Thyroid cancer || ||	TRUE	igd	NA	NA	NA	NA	NA	NA	NA	22	3653	4.74002e-06	37746783	0.02972	ebi-a-GCST90001642	|| id:ebi-a-GCST90001642	TRUE	reported	igd	2	1	TRUE
439	rs58114937	G	A	G	A	0.1852	0.3352	0.1313	0.0520425	FALSE	FALSE	FALSE	ebi-a-GCST90018929	12	67638132	0.0876	491974	0.000129101	Thyroid cancer || id:ebi-a-GCST90018929	Thyroid cancer	Thyroid cancer || ||	TRUE	igd	NA	NA	NA	NA	NA	NA	NA	12	3653	2.377e-07	67638132	0.03578	ebi-a-GCST90001642	|| id:ebi-a-GCST90001642	TRUE	reported	igd	2	1	TRUE
440	rs62061834	C	T	C	T	0.2608	-0.0866	0.0511	0.0503878	FALSE	FALSE	FALSE	ebi-a-GCST90018929	17	49836652	0.1039	491974	0.4045	Thyroid cancer || id:ebi-a-GCST90018929	Thyroid cancer	Thyroid cancer || ||	TRUE	igd	NA	NA	NA	NA	NA	NA	NA	17	3653	2.26199e-06	49836652	0.05507	ebi-a-GCST90001642	|| id:ebi-a-GCST90001642	TRUE	reported	igd	2	1	TRUE
441	rs73520180	C	T	C	T	0.4493	0.0821	0.0216	0.123067	FALSE	FALSE	FALSE	ebi-a-GCST90018929	9	118756021	0.0616	491974	0.1826	Thyroid cancer || id:ebi-a-GCST90018929	Thyroid cancer	Thyroid cancer || ||	TRUE	igd	NA	NA	NA	NA	NA	NA	NA	9	3653	1.213e-07	118756021	0.08473	ebi-a-GCST90001642	|| id:ebi-a-GCST90001642	TRUE	reported	igd	2	1	TRUE
442	rs7500855	T	C	T	C	-0.1258	-0.0566	0.5064	0.508024	FALSE	FALSE	FALSE	ebi-a-GCST90018929	16	87692225	0.0386	491974	0.1427	Thyroid cancer || id:ebi-a-GCST90018929	Thyroid cancer	Thyroid cancer || ||	TRUE	igd	NA	NA	NA	NA	NA	NA	NA	16	3653	2.509e-07	87692225	0.02435	ebi-a-GCST90001642	|| id:ebi-a-GCST90001642	TRUE	reported	igd	2	1	TRUE
443	rs7834992	G	A	G	A	0.1209	0.0348	0.6731	0.640803	FALSE	FALSE	FALSE	ebi-a-GCST90018929	8	119556485	0.0439	491974	0.4274	Thyroid cancer || id:ebi-a-GCST90018929	Thyroid cancer	Thyroid cancer || ||	TRUE	igd	NA	NA	NA	NA	NA	NA	NA	8	3653	3.68697e-06	119556485	0.02608	ebi-a-GCST90001642	|| id:ebi-a-GCST90001642	TRUE	reported	igd	2	1	TRUE
444	rs10737202	C	T	C	T	-0.1243	-0.0176	0.3389	0.340762	FALSE	FALSE	FALSE	ebi-a-GCST90018929	1	234499381	0.0413	491974	0.6708	Thyroid cancer || id:ebi-a-GCST90018929	Thyroid cancer	Thyroid cancer || ||	TRUE	igd	NA	NA	NA	NA	NA	NA	NA	1	3657	2.92597e-06	234499381	0.02655	ebi-a-GCST90001729	|| id:ebi-a-GCST90001729	TRUE	reported	igd	2	1	TRUE
445	rs112417310	A	G	A	G	0.6504	0.2255	0.0201	0.00975167	FALSE	FALSE	FALSE	ebi-a-GCST90018929	1	206855483	0.2447	491974	0.3568	Thyroid cancer || id:ebi-a-GCST90018929	Thyroid cancer	Thyroid cancer || ||	TRUE	igd	NA	NA	NA	NA	NA	NA	NA	1	3657	5.4325e-13	206855483	0.08983	ebi-a-GCST90001729	|| id:ebi-a-GCST90001729	TRUE	reported	igd	2	1	TRUE
446	rs113812519	G	A	G	A	0.6788	-0.1454	0.0185	0.0206928	FALSE	FALSE	FALSE	ebi-a-GCST90018929	1	207276336	0.1509	491974	0.3354	Thyroid cancer || id:ebi-a-GCST90018929	Thyroid cancer	Thyroid cancer || ||	TRUE	igd	NA	NA	NA	NA	NA	NA	NA	1	3657	2.55211e-13	207276336	0.09244	ebi-a-GCST90001729	|| id:ebi-a-GCST90001729	TRUE	reported	igd	2	1	TRUE
447	rs117442206	T	C	T	C	-0.2889	-0.0678	0.0481	0.0347153	FALSE	FALSE	FALSE	ebi-a-GCST90018929	12	25430787	0.1259	491974	0.5902	Thyroid cancer || id:ebi-a-GCST90018929	Thyroid cancer	Thyroid cancer || ||	TRUE	igd	NA	NA	NA	NA	NA	NA	NA	12	3657	8.40504e-07	25430787	0.05856	ebi-a-GCST90001729	|| id:ebi-a-GCST90001729	TRUE	reported	igd	2	1	TRUE
448	rs12216684	A	G	A	G	0.2629	0.0018	0.0543	0.0436992	FALSE	FALSE	FALSE	ebi-a-GCST90018929	7	56291533	0.0989	491974	0.9855	Thyroid cancer || id:ebi-a-GCST90018929	Thyroid cancer	Thyroid cancer || ||	TRUE	igd	NA	NA	NA	NA	NA	NA	NA	7	3657	1.32401e-06	56291533	0.05427	ebi-a-GCST90001729	|| id:ebi-a-GCST90001729	TRUE	reported	igd	2	1	TRUE
449	rs13030427	A	G	A	G	0.1463	-0.0386	0.1957	0.181411	FALSE	FALSE	FALSE	ebi-a-GCST90018929	2	208879261	0.0495	491974	0.4348	Thyroid cancer || id:ebi-a-GCST90018929	Thyroid cancer	Thyroid cancer || ||	TRUE	igd	NA	NA	NA	NA	NA	NA	NA	2	3657	4.28904e-06	208879261	0.03178	ebi-a-GCST90001729	|| id:ebi-a-GCST90001729	TRUE	reported	igd	2	1	TRUE
450	rs138920008	C	G	C	G	-1.438	-0.0789	0.0041	0.03054	FALSE	TRUE	FALSE	ebi-a-GCST90018929	16	32422808	0.1925	491974	0.6819	Thyroid cancer || id:ebi-a-GCST90018929	Thyroid cancer	Thyroid cancer || ||	TRUE	igd	NA	NA	NA	NA	NA	NA	NA	16	3657	6.49531e-11	32422808	0.2195	ebi-a-GCST90001729	|| id:ebi-a-GCST90001729	TRUE	reported	igd	2	1	TRUE
451	rs143341510	T	C	T	C	32.07	0.2564	NA	0.009935	FALSE	FALSE	FALSE	ebi-a-GCST90018929	1	149182432	0.3686	491974	0.4867	Thyroid cancer || id:ebi-a-GCST90018929	Thyroid cancer	Thyroid cancer || ||	TRUE	igd	NA	NA	NA	NA	NA	NA	NA	1	3657	1.92199e-07	149182432	6.148	ebi-a-GCST90001729	|| id:ebi-a-GCST90001729	TRUE	reported	igd	2	1	TRUE
452	rs144743804	A	G	A	G	0.6138	0.0413	0.0197	0.0114128	FALSE	FALSE	FALSE	ebi-a-GCST90018929	1	207018206	0.212	491974	0.8455	Thyroid cancer || id:ebi-a-GCST90018929	Thyroid cancer	Thyroid cancer || ||	TRUE	igd	NA	NA	NA	NA	NA	NA	NA	1	3657	1.07201e-11	207018206	0.09002	ebi-a-GCST90001729	|| id:ebi-a-GCST90001729	TRUE	reported	igd	2	1	TRUE
453	rs187374346	A	G	A	G	-0.6872	0.3686	0.0074	0.00679328	FALSE	FALSE	FALSE	ebi-a-GCST90018929	19	7091080	0.299	491974	0.2176	Thyroid cancer || id:ebi-a-GCST90018929	Thyroid cancer	Thyroid cancer || ||	TRUE	igd	NA	NA	NA	NA	NA	NA	NA	19	3657	2.09802e-06	7091080	0.1446	ebi-a-GCST90001729	|| id:ebi-a-GCST90001729	TRUE	reported	igd	2	1	TRUE
454	rs2026774	C	T	C	T	0.1679	-0.0226	0.8352	0.908445	FALSE	FALSE	FALSE	ebi-a-GCST90018929	1	86076069	0.0665	491974	0.734	Thyroid cancer || id:ebi-a-GCST90018929	Thyroid cancer	Thyroid cancer || ||	TRUE	igd	NA	NA	NA	NA	NA	NA	NA	1	3657	6.03601e-07	86076069	0.03358	ebi-a-GCST90001729	|| id:ebi-a-GCST90001729	TRUE	reported	igd	2	1	TRUE
455	rs59977691	A	G	A	G	0.2163	-0.028	0.0868	0.115491	FALSE	FALSE	FALSE	ebi-a-GCST90018929	19	19012358	0.0624	491974	0.6541	Thyroid cancer || id:ebi-a-GCST90018929	Thyroid cancer	Thyroid cancer || ||	TRUE	igd	NA	NA	NA	NA	NA	NA	NA	19	3657	9.26105e-07	19012358	0.044	ebi-a-GCST90001729	|| id:ebi-a-GCST90001729	TRUE	reported	igd	2	1	TRUE
456	rs76162621	G	A	G	A	-1.077	-0.0187	0.0027	0.0209563	FALSE	FALSE	FALSE	ebi-a-GCST90018929	6	68486690	0.1233	491974	0.8792	Thyroid cancer || id:ebi-a-GCST90018929	Thyroid cancer	Thyroid cancer || ||	TRUE	igd	NA	NA	NA	NA	NA	NA	NA	6	3657	3.54503e-06	68486690	0.232	ebi-a-GCST90001729	|| id:ebi-a-GCST90001729	TRUE	reported	igd	2	1	TRUE
457	rs9880620	T	C	T	C	0.184	0.0096	0.1658	0.200279	FALSE	FALSE	FALSE	ebi-a-GCST90018929	3	61111881	0.0476	491974	0.8394	Thyroid cancer || id:ebi-a-GCST90018929	Thyroid cancer	Thyroid cancer || ||	TRUE	igd	NA	NA	NA	NA	NA	NA	NA	3	3657	5.27594e-08	61111881	0.03373	ebi-a-GCST90001729	|| id:ebi-a-GCST90001729	TRUE	reported	igd	2	1	TRUE
458	rs10737766	T	A	T	A	-0.146	-0.0678	0.1966	0.198997	FALSE	TRUE	FALSE	ebi-a-GCST90018929	1	116770372	0.0511	491974	0.1846	Thyroid cancer || id:ebi-a-GCST90018929	Thyroid cancer	Thyroid cancer || ||	TRUE	igd	NA	NA	NA	NA	NA	NA	NA	1	3654	2.683e-06	116770372	0.03105	ebi-a-GCST90001813	|| id:ebi-a-GCST90001813	TRUE	reported	igd	2	1	TRUE
459	rs115062208	G	A	G	A	-0.8972	-0.2019	0.0115	0.0215567	FALSE	FALSE	FALSE	ebi-a-GCST90018929	4	15956227	0.1465	491974	0.1681	Thyroid cancer || id:ebi-a-GCST90018929	Thyroid cancer	Thyroid cancer || ||	TRUE	igd	NA	NA	NA	NA	NA	NA	NA	4	3654	1.7108e-13	15956227	0.1213	ebi-a-GCST90001813	|| id:ebi-a-GCST90001813	TRUE	reported	igd	2	1	TRUE
460	rs11763462	G	A	G	A	0.1404	-0.0168	0.2196	0.136983	FALSE	FALSE	FALSE	ebi-a-GCST90018929	7	130342978	0.0651	491974	0.7957	Thyroid cancer || id:ebi-a-GCST90018929	Thyroid cancer	Thyroid cancer || ||	TRUE	igd	NA	NA	NA	NA	NA	NA	NA	7	3654	4.49801e-06	130342978	0.03057	ebi-a-GCST90001813	|| id:ebi-a-GCST90001813	TRUE	reported	igd	2	1	TRUE
461	rs12764658	T	C	T	C	0.1563	-0.0138	0.1944	0.335393	FALSE	FALSE	FALSE	ebi-a-GCST90018929	10	69890943	0.0416	491974	0.739301	Thyroid cancer || id:ebi-a-GCST90018929	Thyroid cancer	Thyroid cancer || ||	TRUE	igd	NA	NA	NA	NA	NA	NA	NA	10	3654	9.19793e-07	69890943	0.03179	ebi-a-GCST90001813	|| id:ebi-a-GCST90001813	TRUE	reported	igd	2	1	TRUE
462	rs138459438	A	G	A	G	-0.2485	-0.1271	0.0666	0.0155966	FALSE	FALSE	FALSE	ebi-a-GCST90018929	12	18290606	0.1965	491974	0.5178	Thyroid cancer || id:ebi-a-GCST90018929	Thyroid cancer	Thyroid cancer || ||	TRUE	igd	NA	NA	NA	NA	NA	NA	NA	12	3654	7.00697e-07	18290606	0.05	ebi-a-GCST90001813	|| id:ebi-a-GCST90001813	TRUE	reported	igd	2	1	TRUE
463	rs1409571	A	C	A	C	-0.1383	0.0485	0.7778	0.714015	FALSE	FALSE	FALSE	ebi-a-GCST90018929	13	72672465	0.0421	491974	0.2489	Thyroid cancer || id:ebi-a-GCST90018929	Thyroid cancer	Thyroid cancer || ||	TRUE	igd	NA	NA	NA	NA	NA	NA	NA	13	3654	3.77998e-06	72672465	0.02988	ebi-a-GCST90001813	|| id:ebi-a-GCST90001813	TRUE	reported	igd	2	1	TRUE
464	rs151139674	T	G	T	G	0.1973	0.0543	0.1067	0.07526	FALSE	FALSE	FALSE	ebi-a-GCST90018929	1	36764904	0.0737	491974	0.4609	Thyroid cancer || id:ebi-a-GCST90018929	Thyroid cancer	Thyroid cancer || ||	TRUE	igd	NA	NA	NA	NA	NA	NA	NA	1	3654	1.834e-06	36764904	0.04128	ebi-a-GCST90001813	|| id:ebi-a-GCST90001813	TRUE	reported	igd	2	1	TRUE
465	rs16858021	A	G	A	G	0.1555	0.1145	0.1587	0.116128	FALSE	FALSE	FALSE	ebi-a-GCST90018929	1	181677633	0.0593	491974	0.05339	Thyroid cancer || id:ebi-a-GCST90018929	Thyroid cancer	Thyroid cancer || ||	TRUE	igd	NA	NA	NA	NA	NA	NA	NA	1	3654	4.255e-06	181677633	0.03376	ebi-a-GCST90001813	|| id:ebi-a-GCST90001813	TRUE	reported	igd	2	1	TRUE
466	rs16867231	A	G	A	G	-0.5581	-0.0532	0.0108	0.0365527	FALSE	FALSE	FALSE	ebi-a-GCST90018929	2	181050023	0.1224	491974	0.663599	Thyroid cancer || id:ebi-a-GCST90018929	Thyroid cancer	Thyroid cancer || ||	TRUE	igd	NA	NA	NA	NA	NA	NA	NA	2	3654	2.33201e-06	181050023	0.118	ebi-a-GCST90001813	|| id:ebi-a-GCST90001813	TRUE	reported	igd	2	1	TRUE
467	rs4235009	A	G	A	G	0.4756	0.1839	0.9841	0.959018	FALSE	FALSE	FALSE	ebi-a-GCST90018929	4	26233819	0.0991	491974	0.0635302	Thyroid cancer || id:ebi-a-GCST90018929	Thyroid cancer	Thyroid cancer || ||	TRUE	igd	NA	NA	NA	NA	NA	NA	NA	4	3654	2.88503e-06	26233819	0.1015	ebi-a-GCST90001813	|| id:ebi-a-GCST90001813	TRUE	reported	igd	2	1	TRUE
468	rs572542	T	C	T	C	-0.4696	0.1186	0.0289	0.0236132	FALSE	FALSE	FALSE	ebi-a-GCST90018929	4	14029370	0.1516	491974	0.4339	Thyroid cancer || id:ebi-a-GCST90018929	Thyroid cancer	Thyroid cancer || ||	TRUE	igd	NA	NA	NA	NA	NA	NA	NA	4	3654	1.54099e-10	14029370	0.07316	ebi-a-GCST90001813	|| id:ebi-a-GCST90001813	TRUE	reported	igd	2	1	TRUE
469	rs62405562	G	A	G	A	-0.1397	-0.0412	0.4551	0.377441	FALSE	FALSE	FALSE	ebi-a-GCST90018929	6	32451834	0.0642	491974	0.5205	Thyroid cancer || id:ebi-a-GCST90018929	Thyroid cancer	Thyroid cancer || ||	TRUE	igd	NA	NA	NA	NA	NA	NA	NA	6	3654	1.35201e-06	32451834	0.02886	ebi-a-GCST90001813	|| id:ebi-a-GCST90001813	TRUE	reported	igd	2	1	TRUE
470	rs76112278	A	G	A	G	-1.065	-0.1999	0.0194	0.0155744	FALSE	FALSE	FALSE	ebi-a-GCST90018929	4	15915069	0.1837	491974	0.2766	Thyroid cancer || id:ebi-a-GCST90018929	Thyroid cancer	Thyroid cancer || ||	TRUE	igd	NA	NA	NA	NA	NA	NA	NA	4	3654	3.62994e-32	15915069	0.08937	ebi-a-GCST90001813	|| id:ebi-a-GCST90001813	TRUE	reported	igd	2	1	TRUE
471	rs76354299	A	G	A	G	-0.502	0.0095	0.0322	0.034101	FALSE	FALSE	FALSE	ebi-a-GCST90018929	4	15037408	0.126	491974	0.9399	Thyroid cancer || id:ebi-a-GCST90018929	Thyroid cancer	Thyroid cancer || ||	TRUE	igd	NA	NA	NA	NA	NA	NA	NA	4	3654	7.84332e-13	15037408	0.06983	ebi-a-GCST90001813	|| id:ebi-a-GCST90001813	TRUE	reported	igd	2	1	TRUE
472	rs78416268	A	G	A	G	-0.2237	0.0411	0.0701	0.0773086	FALSE	FALSE	FALSE	ebi-a-GCST90018929	4	55880433	0.0753	491974	0.584901	Thyroid cancer || id:ebi-a-GCST90018929	Thyroid cancer	Thyroid cancer || ||	TRUE	igd	NA	NA	NA	NA	NA	NA	NA	4	3654	4.76903e-06	55880433	0.04882	ebi-a-GCST90001813	|| id:ebi-a-GCST90001813	TRUE	reported	igd	2	1	TRUE
473	rs80148042	A	C	A	C	-1.271	-0.14	0.0021	0.0181432	FALSE	FALSE	FALSE	ebi-a-GCST90018929	13	72776004	0.1605	491974	0.3831	Thyroid cancer || id:ebi-a-GCST90018929	Thyroid cancer	Thyroid cancer || ||	TRUE	igd	NA	NA	NA	NA	NA	NA	NA	13	3654	3.223e-06	72776004	0.2725	ebi-a-GCST90001813	|| id:ebi-a-GCST90001813	TRUE	reported	igd	2	1	TRUE
474	rs10740344	T	C	T	C	-0.1301	-0.0435	0.7394	0.592804	FALSE	FALSE	FALSE	ebi-a-GCST90018929	10	72155840	0.0398	491974	0.2749	Thyroid cancer || id:ebi-a-GCST90018929	Thyroid cancer	Thyroid cancer || ||	TRUE	igd	NA	NA	NA	NA	NA	NA	NA	10	3592	1.52999e-06	72155840	0.02703	ebi-a-GCST90001797	|| id:ebi-a-GCST90001797	TRUE	reported	igd	2	1	TRUE
475	rs113532966	C	T	C	T	0.1937	-0.0429	0.0846	0.05117	FALSE	FALSE	FALSE	ebi-a-GCST90018929	2	50627626	0.1074	491974	0.6896	Thyroid cancer || id:ebi-a-GCST90018929	Thyroid cancer	Thyroid cancer || ||	TRUE	igd	NA	NA	NA	NA	NA	NA	NA	2	3592	4.86598e-06	50627626	0.04232	ebi-a-GCST90001797	|| id:ebi-a-GCST90001797	TRUE	reported	igd	2	1	TRUE
476	rs118135815	G	A	G	A	1.931	0.1654	0.001	0.0109985	FALSE	FALSE	FALSE	ebi-a-GCST90018929	7	146514190	0.2077	491974	0.4258	Thyroid cancer || id:ebi-a-GCST90018929	Thyroid cancer	Thyroid cancer || ||	TRUE	igd	NA	NA	NA	NA	NA	NA	NA	7	3592	2.84001e-06	146514190	0.4117	ebi-a-GCST90001797	|| id:ebi-a-GCST90001797	TRUE	reported	igd	2	1	TRUE
477	rs147153707	A	G	A	G	0.5283	-0.0425	0.0129	0.0078933	FALSE	FALSE	FALSE	ebi-a-GCST90018929	9	31165407	0.2777	491974	0.8783	Thyroid cancer || id:ebi-a-GCST90018929	Thyroid cancer	Thyroid cancer || ||	TRUE	igd	NA	NA	NA	NA	NA	NA	NA	9	3592	1.64399e-06	31165407	0.11	ebi-a-GCST90001797	|| id:ebi-a-GCST90001797	TRUE	reported	igd	2	1	TRUE
478	rs147680281	T	C	T	C	2.007	-0.0599	0.0008	0.0121405	FALSE	FALSE	FALSE	ebi-a-GCST90018929	5	127113029	0.2229	491974	0.788199	Thyroid cancer || id:ebi-a-GCST90018929	Thyroid cancer	Thyroid cancer || ||	TRUE	igd	NA	NA	NA	NA	NA	NA	NA	5	3592	4.92096e-06	127113029	0.4386	ebi-a-GCST90001797	|| id:ebi-a-GCST90001797	TRUE	reported	igd	2	1	TRUE
479	rs1785249	T	C	T	C	-0.1234	0.0456	0.38	0.384254	FALSE	FALSE	FALSE	ebi-a-GCST90018929	18	3362511	0.0396	491974	0.2494	Thyroid cancer || id:ebi-a-GCST90018929	Thyroid cancer	Thyroid cancer || ||	TRUE	igd	NA	NA	NA	NA	NA	NA	NA	18	3592	5.08604e-07	3362511	0.02452	ebi-a-GCST90001797	|| id:ebi-a-GCST90001797	TRUE	reported	igd	2	1	TRUE
480	rs2024568	C	T	C	T	-0.118	0.0187	0.636	0.712796	FALSE	FALSE	FALSE	ebi-a-GCST90018929	20	44732089	0.0421	491974	0.6574	Thyroid cancer || id:ebi-a-GCST90018929	Thyroid cancer	Thyroid cancer || ||	TRUE	igd	NA	NA	NA	NA	NA	NA	NA	20	3592	2.488e-06	44732089	0.02501	ebi-a-GCST90001797	|| id:ebi-a-GCST90001797	TRUE	reported	igd	2	1	TRUE
481	rs4578504	G	C	G	C	-0.1364	0.0661	0.77	0.702375	FALSE	TRUE	FALSE	ebi-a-GCST90018929	13	27510490	0.0419	491974	0.1146	Thyroid cancer || id:ebi-a-GCST90018929	Thyroid cancer	Thyroid cancer || ||	TRUE	igd	NA	NA	NA	NA	NA	NA	NA	13	3592	2.60801e-06	27510490	0.02898	ebi-a-GCST90001797	|| id:ebi-a-GCST90001797	TRUE	reported	igd	2	1	TRUE
482	rs61566441	T	C	T	C	0.1244	0.105	0.2848	0.156469	FALSE	FALSE	FALSE	ebi-a-GCST90018929	3	155044125	0.0541	491974	0.0524204	Thyroid cancer || id:ebi-a-GCST90018929	Thyroid cancer	Thyroid cancer || ||	TRUE	igd	NA	NA	NA	NA	NA	NA	NA	3	3592	3.95003e-06	155044125	0.02693	ebi-a-GCST90001797	|| id:ebi-a-GCST90001797	TRUE	reported	igd	2	1	TRUE
483	rs7007180	G	T	G	T	0.1322	0.0367	0.7354	0.636246	FALSE	FALSE	FALSE	ebi-a-GCST90018929	8	6947493	0.0464	491974	0.4282	Thyroid cancer || id:ebi-a-GCST90018929	Thyroid cancer	Thyroid cancer || ||	TRUE	igd	NA	NA	NA	NA	NA	NA	NA	8	3592	4.60999e-06	6947493	0.0288	ebi-a-GCST90001797	|| id:ebi-a-GCST90001797	TRUE	reported	igd	2	1	TRUE
484	rs74551235	A	G	A	G	-0.2031	-0.0705	0.0899	0.0736806	FALSE	FALSE	FALSE	ebi-a-GCST90018929	6	150575442	0.0767	491974	0.3578	Thyroid cancer || id:ebi-a-GCST90018929	Thyroid cancer	Thyroid cancer || ||	TRUE	igd	NA	NA	NA	NA	NA	NA	NA	6	3592	1.15001e-06	150575442	0.04168	ebi-a-GCST90001797	|| id:ebi-a-GCST90001797	TRUE	reported	igd	2	1	TRUE
485	rs909973	G	A	G	A	0.4996	-0.0671	0.0131	0.0747157	FALSE	FALSE	FALSE	ebi-a-GCST90018929	1	40901979	0.0776	491974	0.3876	Thyroid cancer || id:ebi-a-GCST90018929	Thyroid cancer	Thyroid cancer || ||	TRUE	igd	NA	NA	NA	NA	NA	NA	NA	1	3592	2.80498e-06	40901979	0.1065	ebi-a-GCST90001797	|| id:ebi-a-GCST90001797	TRUE	reported	igd	2	1	TRUE
486	rs10743163	A	G	A	G	-0.1167	-0.0395	0.4035	0.392242	FALSE	FALSE	FALSE	ebi-a-GCST90018929	11	11033950	0.0399	491974	0.3221	Thyroid cancer || id:ebi-a-GCST90018929	Thyroid cancer	Thyroid cancer || ||	TRUE	igd	NA	NA	NA	NA	NA	NA	NA	11	3657	4.11396e-06	11033950	0.02529	ebi-a-GCST90001428	|| id:ebi-a-GCST90001428	TRUE	reported	igd	2	1	TRUE
487	rs111854570	A	G	A	G	-0.2872	0.0157	0.0388	0.0252698	FALSE	FALSE	FALSE	ebi-a-GCST90018929	3	8695105	0.1414	491974	0.9116	Thyroid cancer || id:ebi-a-GCST90018929	Thyroid cancer	Thyroid cancer || ||	TRUE	igd	NA	NA	NA	NA	NA	NA	NA	3	3657	4.40697e-06	8695105	0.06245	ebi-a-GCST90001428	|| id:ebi-a-GCST90001428	TRUE	reported	igd	2	1	TRUE
488	rs112904733	T	G	T	G	0.1953	-0.0285	0.0956	0.0744037	FALSE	FALSE	FALSE	ebi-a-GCST90018929	1	214958496	0.0819	491974	0.7278	Thyroid cancer || id:ebi-a-GCST90018929	Thyroid cancer	Thyroid cancer || ||	TRUE	igd	NA	NA	NA	NA	NA	NA	NA	1	3657	3.85496e-06	214958496	0.04221	ebi-a-GCST90001428	|| id:ebi-a-GCST90001428	TRUE	reported	igd	2	1	TRUE
489	rs112904733	T	G	G	C	0.1953	-0.4478	0.0956	0.001641	TRUE	FALSE	FALSE	ebi-a-GCST90018929	1	214958496	0.8236	491974	0.5866	Thyroid cancer || id:ebi-a-GCST90018929	Thyroid cancer	Thyroid cancer || ||	TRUE	igd	NA	NA	NA	NA	NA	NA	NA	1	3657	3.85496e-06	214958496	0.04221	ebi-a-GCST90001428	|| id:ebi-a-GCST90001428	TRUE	reported	igd	2	2	FALSE
490	rs11548656	G	A	G	A	-0.1701	-0.1063	0.1288	0.039036	FALSE	FALSE	FALSE	ebi-a-GCST90018929	16	81916912	0.1112	491974	0.3393	Thyroid cancer || id:ebi-a-GCST90018929	Thyroid cancer	Thyroid cancer || ||	TRUE	igd	NA	NA	NA	NA	NA	NA	NA	16	3657	3.48097e-06	81916912	0.0366	ebi-a-GCST90001428	|| id:ebi-a-GCST90001428	TRUE	reported	igd	2	1	TRUE
491	rs16832731	A	G	A	G	0.1484	-0.0017	0.1987	0.200698	FALSE	FALSE	FALSE	ebi-a-GCST90018929	2	136864703	0.0499	491974	0.9729	Thyroid cancer || id:ebi-a-GCST90018929	Thyroid cancer	Thyroid cancer || ||	TRUE	igd	NA	NA	NA	NA	NA	NA	NA	2	3657	2.48599e-06	136864703	0.03147	ebi-a-GCST90001428	|| id:ebi-a-GCST90001428	TRUE	reported	igd	2	1	TRUE
492	rs17405749	T	C	T	C	-0.1389	0.0802	0.2374	0.244641	FALSE	FALSE	FALSE	ebi-a-GCST90018929	5	144609363	0.0455	491974	0.0779292	Thyroid cancer || id:ebi-a-GCST90018929	Thyroid cancer	Thyroid cancer || ||	TRUE	igd	NA	NA	NA	NA	NA	NA	NA	5	3657	1.51098e-06	144609363	0.02884	ebi-a-GCST90001428	|| id:ebi-a-GCST90001428	TRUE	reported	igd	2	1	TRUE
493	rs2397752	T	C	T	C	-0.136	-0.026	0.248	0.248473	FALSE	FALSE	FALSE	ebi-a-GCST90018929	10	132983821	0.0437	491974	0.551899	Thyroid cancer || id:ebi-a-GCST90018929	Thyroid cancer	Thyroid cancer || ||	TRUE	igd	NA	NA	NA	NA	NA	NA	NA	10	3657	1.41101e-06	132983821	0.02815	ebi-a-GCST90001428	|| id:ebi-a-GCST90001428	TRUE	reported	igd	2	1	TRUE
494	rs4038038	A	G	A	G	0.1177	-0.0081	0.359	0.480393	FALSE	FALSE	FALSE	ebi-a-GCST90018929	13	19499423	0.0399	491974	0.8382	Thyroid cancer || id:ebi-a-GCST90018929	Thyroid cancer	Thyroid cancer || ||	TRUE	igd	NA	NA	NA	NA	NA	NA	NA	13	3657	3.36202e-06	19499423	0.02529	ebi-a-GCST90001428	|| id:ebi-a-GCST90001428	TRUE	reported	igd	2	1	TRUE
495	rs73205209	C	T	C	T	0.3323	-0.0492	0.0334	0.00937815	FALSE	FALSE	FALSE	ebi-a-GCST90018929	3	106275239	0.252	491974	0.8453	Thyroid cancer || id:ebi-a-GCST90018929	Thyroid cancer	Thyroid cancer || ||	TRUE	igd	NA	NA	NA	NA	NA	NA	NA	3	3657	2.81799e-06	106275239	0.07083	ebi-a-GCST90001428	|| id:ebi-a-GCST90001428	TRUE	reported	igd	2	1	TRUE
496	rs75273600	A	G	A	G	0.6398	-0.2096	0.0093	0.0273633	FALSE	FALSE	FALSE	ebi-a-GCST90018929	6	125594743	0.1453	491974	0.149	Thyroid cancer || id:ebi-a-GCST90018929	Thyroid cancer	Thyroid cancer || ||	TRUE	igd	NA	NA	NA	NA	NA	NA	NA	6	3657	3.46497e-07	125594743	0.1253	ebi-a-GCST90001428	|| id:ebi-a-GCST90001428	TRUE	reported	igd	2	1	TRUE
497	rs75659776	T	C	T	C	0.2621	0.0956	0.0515	0.080668	FALSE	FALSE	FALSE	ebi-a-GCST90018929	17	49605668	0.0692	491974	0.167	Thyroid cancer || id:ebi-a-GCST90018929	Thyroid cancer	Thyroid cancer || ||	TRUE	igd	NA	NA	NA	NA	NA	NA	NA	17	3657	2.73697e-06	49605668	0.05581	ebi-a-GCST90001428	|| id:ebi-a-GCST90001428	TRUE	reported	igd	2	1	TRUE
498	rs80216562	A	G	A	G	-0.3698	0.0206	0.029	0.0490074	FALSE	FALSE	FALSE	ebi-a-GCST90018929	11	128322602	0.0909	491974	0.8205	Thyroid cancer || id:ebi-a-GCST90018929	Thyroid cancer	Thyroid cancer || ||	TRUE	igd	NA	NA	NA	NA	NA	NA	NA	11	3657	3.31002e-07	128322602	0.07231	ebi-a-GCST90001428	|| id:ebi-a-GCST90001428	TRUE	reported	igd	2	1	TRUE
499	rs9424499	C	G	C	G	-0.5857	-0.0219	0.0109	0.072268	FALSE	TRUE	FALSE	ebi-a-GCST90018929	1	233050029	0.0737	491974	0.766399	Thyroid cancer || id:ebi-a-GCST90018929	Thyroid cancer	Thyroid cancer || ||	TRUE	igd	NA	NA	NA	NA	NA	NA	NA	1	3657	2.81002e-07	233050029	0.1138	ebi-a-GCST90001428	|| id:ebi-a-GCST90001428	TRUE	reported	igd	2	1	TRUE
500	rs10743163	A	G	A	G	-0.1205	-0.0395	0.4035	0.392242	FALSE	FALSE	FALSE	ebi-a-GCST90018929	11	11033950	0.0399	491974	0.3221	Thyroid cancer || id:ebi-a-GCST90018929	Thyroid cancer	Thyroid cancer || ||	TRUE	igd	NA	NA	NA	NA	NA	NA	NA	11	3657	2.20699e-06	11033950	0.02541	ebi-a-GCST90001417	|| id:ebi-a-GCST90001417	TRUE	reported	igd	2	1	TRUE
501	rs115405874	G	A	G	A	0.9325	0.0616	0.0037	0.026867	FALSE	FALSE	FALSE	ebi-a-GCST90018929	5	119742816	0.1235	491974	0.6181	Thyroid cancer || id:ebi-a-GCST90018929	Thyroid cancer	Thyroid cancer || ||	TRUE	igd	NA	NA	NA	NA	NA	NA	NA	5	3657	3.925e-06	119742816	0.2017	ebi-a-GCST90001417	|| id:ebi-a-GCST90001417	TRUE	reported	igd	2	1	TRUE
502	rs116844769	A	G	A	G	0.2482	0.3597	0.0662	0.0425877	FALSE	FALSE	FALSE	ebi-a-GCST90018929	14	65713895	0.1536	491974	0.0191501	Thyroid cancer || id:ebi-a-GCST90018929	Thyroid cancer	Thyroid cancer || ||	TRUE	igd	NA	NA	NA	NA	NA	NA	NA	14	3657	1.064e-06	65713895	0.05078	ebi-a-GCST90001417	|| id:ebi-a-GCST90001417	TRUE	reported	igd	2	1	TRUE
503	rs145442262	A	G	A	G	-0.2083	0.187	0.0906	0.0287724	FALSE	FALSE	FALSE	ebi-a-GCST90018929	3	186702869	0.1359	491974	0.1688	Thyroid cancer || id:ebi-a-GCST90018929	Thyroid cancer	Thyroid cancer || ||	TRUE	igd	NA	NA	NA	NA	NA	NA	NA	3	3657	1.15001e-06	186702869	0.04276	ebi-a-GCST90001417	|| id:ebi-a-GCST90001417	TRUE	reported	igd	2	1	TRUE
504	rs35698683	G	A	G	A	-0.293	0.057	0.0447	0.0367584	FALSE	FALSE	FALSE	ebi-a-GCST90018929	4	11590243	0.1081	491974	0.598	Thyroid cancer || id:ebi-a-GCST90018929	Thyroid cancer	Thyroid cancer || ||	TRUE	igd	NA	NA	NA	NA	NA	NA	NA	4	3657	8.17504e-07	11590243	0.05931	ebi-a-GCST90001417	|| id:ebi-a-GCST90001417	TRUE	reported	igd	2	1	TRUE
505	rs45608038	G	A	G	A	0.3527	-0.0219	0.0421	0.0208776	FALSE	FALSE	FALSE	ebi-a-GCST90018929	2	73679013	0.1424	491974	0.8777	Thyroid cancer || id:ebi-a-GCST90018929	Thyroid cancer	Thyroid cancer || ||	TRUE	igd	NA	NA	NA	NA	NA	NA	NA	2	3657	1.71002e-08	73679013	0.0624	ebi-a-GCST90001417	|| id:ebi-a-GCST90001417	TRUE	reported	igd	2	1	TRUE
506	rs4658141	C	T	C	T	-0.1269	-0.0162	0.3805	0.333956	FALSE	FALSE	FALSE	ebi-a-GCST90018929	1	89814066	0.0404	491974	0.688101	Thyroid cancer || id:ebi-a-GCST90018929	Thyroid cancer	Thyroid cancer || ||	TRUE	igd	NA	NA	NA	NA	NA	NA	NA	1	3657	1.009e-06	89814066	0.02592	ebi-a-GCST90001417	|| id:ebi-a-GCST90001417	TRUE	reported	igd	2	1	TRUE
507	rs681014	C	T	C	T	0.9614	-0.0504	0.9966	0.990912	FALSE	FALSE	FALSE	ebi-a-GCST90018929	5	140636323	0.2457	491974	0.8374	Thyroid cancer || id:ebi-a-GCST90018929	Thyroid cancer	Thyroid cancer || ||	TRUE	igd	NA	NA	NA	NA	NA	NA	NA	5	3657	3.52298e-06	140636323	0.207	ebi-a-GCST90001417	|| id:ebi-a-GCST90001417	TRUE	reported	igd	2	1	TRUE
508	rs7221794	A	G	A	G	-0.1563	0.0226	0.1574	0.169414	FALSE	FALSE	FALSE	ebi-a-GCST90018929	17	76979729	0.0525	491974	0.666099	Thyroid cancer || id:ebi-a-GCST90018929	Thyroid cancer	Thyroid cancer || ||	TRUE	igd	NA	NA	NA	NA	NA	NA	NA	17	3657	4.29903e-06	76979729	0.03395	ebi-a-GCST90001417	|| id:ebi-a-GCST90001417	TRUE	reported	igd	2	1	TRUE
509	rs72758947	G	A	G	A	-0.2365	0.0123	0.0641	0.136193	FALSE	FALSE	FALSE	ebi-a-GCST90018929	1	207087053	0.0581	491974	0.8325	Thyroid cancer || id:ebi-a-GCST90018929	Thyroid cancer	Thyroid cancer || ||	TRUE	igd	NA	NA	NA	NA	NA	NA	NA	1	3657	3.67401e-06	207087053	0.05101	ebi-a-GCST90001417	|| id:ebi-a-GCST90001417	TRUE	reported	igd	2	1	TRUE
510	rs72844588	A	G	A	G	0.2066	0.0867	0.0913	0.11272	FALSE	FALSE	FALSE	ebi-a-GCST90018929	2	138420154	0.061	491974	0.155	Thyroid cancer || id:ebi-a-GCST90018929	Thyroid cancer	Thyroid cancer || ||	TRUE	igd	NA	NA	NA	NA	NA	NA	NA	2	3657	1.826e-06	138420154	0.04322	ebi-a-GCST90001417	|| id:ebi-a-GCST90001417	TRUE	reported	igd	2	1	TRUE
511	rs7412746	T	C	T	C	-0.1301	0.0334	0.5153	0.419976	FALSE	FALSE	FALSE	ebi-a-GCST90018929	1	150860471	0.05	491974	0.5047	Thyroid cancer || id:ebi-a-GCST90018929	Thyroid cancer	Thyroid cancer || ||	TRUE	igd	NA	NA	NA	NA	NA	NA	NA	1	3657	3.41099e-07	150860471	0.02547	ebi-a-GCST90001417	|| id:ebi-a-GCST90001417	TRUE	reported	igd	2	1	TRUE
512	rs75766272	T	C	T	C	-0.4865	-0.003	0.0201	0.0391	FALSE	FALSE	FALSE	ebi-a-GCST90018929	1	8009985	0.1037	491974	0.9768	Thyroid cancer || id:ebi-a-GCST90018929	Thyroid cancer	Thyroid cancer || ||	TRUE	igd	NA	NA	NA	NA	NA	NA	NA	1	3657	2.04899e-08	8009985	0.08656	ebi-a-GCST90001417	|| id:ebi-a-GCST90001417	TRUE	reported	igd	2	1	TRUE
513	rs76477280	G	A	G	A	0.4892	-0.0085	0.0206	0.0324356	FALSE	FALSE	FALSE	ebi-a-GCST90018929	13	50147180	0.1136	491974	0.9406	Thyroid cancer || id:ebi-a-GCST90018929	Thyroid cancer	Thyroid cancer || ||	TRUE	igd	NA	NA	NA	NA	NA	NA	NA	13	3657	3.02803e-08	50147180	0.08811	ebi-a-GCST90001417	|| id:ebi-a-GCST90001417	TRUE	reported	igd	2	1	TRUE
514	rs77762131	C	G	C	G	0.2675	-0.1842	0.045	0.016312	FALSE	TRUE	FALSE	ebi-a-GCST90018929	14	96205838	0.1905	491974	0.3335	Thyroid cancer || id:ebi-a-GCST90018929	Thyroid cancer	Thyroid cancer || ||	TRUE	igd	NA	NA	NA	NA	NA	NA	NA	14	3657	4.59896e-06	96205838	0.05828	ebi-a-GCST90001417	|| id:ebi-a-GCST90001417	TRUE	reported	igd	2	1	TRUE
515	rs10743387	A	C	A	C	-0.1237	-0.0392	0.6382	0.686683	FALSE	FALSE	FALSE	ebi-a-GCST90018929	12	20807481	0.0412	491974	0.3411	Thyroid cancer || id:ebi-a-GCST90018929	Thyroid cancer	Thyroid cancer || ||	TRUE	igd	NA	NA	NA	NA	NA	NA	NA	12	3630	1.02301e-06	20807481	0.02526	ebi-a-GCST90001809	|| id:ebi-a-GCST90001809	TRUE	reported	igd	2	1	TRUE
516	rs1838357	A	G	A	G	0.1205	-0.0405	0.3138	0.312636	FALSE	FALSE	FALSE	ebi-a-GCST90018929	13	93740906	0.0422	491974	0.3377	Thyroid cancer || id:ebi-a-GCST90018929	Thyroid cancer	Thyroid cancer || ||	TRUE	igd	NA	NA	NA	NA	NA	NA	NA	13	3630	3.63697e-06	93740906	0.02599	ebi-a-GCST90001809	|| id:ebi-a-GCST90001809	TRUE	reported	igd	2	1	TRUE
517	rs28452034	A	G	A	G	-0.6778	0.1174	0.0073	0.0155108	FALSE	FALSE	FALSE	ebi-a-GCST90018929	8	97029284	0.1896	491974	0.5357	Thyroid cancer || id:ebi-a-GCST90018929	Thyroid cancer	Thyroid cancer || ||	TRUE	igd	NA	NA	NA	NA	NA	NA	NA	8	3630	2.33701e-06	97029284	0.1433	ebi-a-GCST90001809	|| id:ebi-a-GCST90001809	TRUE	reported	igd	2	1	TRUE
518	rs34259829	G	A	G	A	0.4955	0.0587	0.0146	0.0189797	FALSE	FALSE	FALSE	ebi-a-GCST90018929	17	60126189	0.1664	491974	0.724399	Thyroid cancer || id:ebi-a-GCST90018929	Thyroid cancer	Thyroid cancer || ||	TRUE	igd	NA	NA	NA	NA	NA	NA	NA	17	3630	7.61904e-07	60126189	0.1	ebi-a-GCST90001809	|| id:ebi-a-GCST90001809	TRUE	reported	igd	2	1	TRUE
519	rs35709687	C	G	C	G	-0.1314	-0.0429	0.2701	0.195301	FALSE	TRUE	FALSE	ebi-a-GCST90018929	11	123396674	0.0496	491974	0.3879	Thyroid cancer || id:ebi-a-GCST90018929	Thyroid cancer	Thyroid cancer || ||	TRUE	igd	NA	NA	NA	NA	NA	NA	NA	11	3630	9.37001e-07	123396674	0.02674	ebi-a-GCST90001809	|| id:ebi-a-GCST90001809	TRUE	reported	igd	2	1	TRUE
520	rs55821920	T	C	T	C	-0.4877	-0.0455	0.012	0.0150844	FALSE	FALSE	FALSE	ebi-a-GCST90018929	5	146552726	0.1923	491974	0.8131	Thyroid cancer || id:ebi-a-GCST90018929	Thyroid cancer	Thyroid cancer || ||	TRUE	igd	NA	NA	NA	NA	NA	NA	NA	5	3630	4.57099e-06	146552726	0.1063	ebi-a-GCST90001809	|| id:ebi-a-GCST90001809	TRUE	reported	igd	2	1	TRUE
521	rs61742836	A	G	A	G	-0.687	-0.5101	0.0069	0.00465909	FALSE	FALSE	FALSE	ebi-a-GCST90018929	3	100364914	0.2929	491974	0.0815699	Thyroid cancer || id:ebi-a-GCST90018929	Thyroid cancer	Thyroid cancer || ||	TRUE	igd	NA	NA	NA	NA	NA	NA	NA	3	3630	3.322e-06	100364914	0.1475	ebi-a-GCST90001809	|| id:ebi-a-GCST90001809	TRUE	reported	igd	2	1	TRUE
522	rs7018225	T	C	T	C	-0.1131	0.0771	0.3899	0.535837	FALSE	FALSE	FALSE	ebi-a-GCST90018929	8	131361477	0.039	491974	0.0483604	Thyroid cancer || id:ebi-a-GCST90018929	Thyroid cancer	Thyroid cancer || ||	TRUE	igd	NA	NA	NA	NA	NA	NA	NA	8	3630	4.74395e-06	131361477	0.02468	ebi-a-GCST90001809	|| id:ebi-a-GCST90001809	TRUE	reported	igd	2	1	TRUE
523	rs76310795	A	G	A	G	-0.2023	-0.027	0.0905	0.117996	FALSE	FALSE	FALSE	ebi-a-GCST90018929	4	122189884	0.0667	491974	0.685499	Thyroid cancer || id:ebi-a-GCST90018929	Thyroid cancer	Thyroid cancer || ||	TRUE	igd	NA	NA	NA	NA	NA	NA	NA	4	3630	1.52999e-06	122189884	0.04201	ebi-a-GCST90001809	|| id:ebi-a-GCST90001809	TRUE	reported	igd	2	1	TRUE
524	rs10750479	C	G	C	G	-0.147	0.0739	0.204	0.369869	FALSE	TRUE	FALSE	ebi-a-GCST90018929	11	131277609	0.0427	491974	0.0839093	Thyroid cancer || id:ebi-a-GCST90018929	Thyroid cancer	Thyroid cancer || ||	TRUE	igd	NA	NA	NA	NA	NA	NA	NA	11	3652	1.69602e-06	131277609	0.03065	ebi-a-GCST90001773	|| id:ebi-a-GCST90001773	TRUE	reported	igd	2	1	TRUE
525	rs111701276	G	A	G	A	0.885	-0.0136	0.0049	0.0186614	FALSE	FALSE	FALSE	ebi-a-GCST90018929	9	28274639	0.1748	491974	0.938	Thyroid cancer || id:ebi-a-GCST90018929	Thyroid cancer	Thyroid cancer || ||	TRUE	igd	NA	NA	NA	NA	NA	NA	NA	9	3652	5.22396e-07	28274639	0.1761	ebi-a-GCST90001773	|| id:ebi-a-GCST90001773	TRUE	reported	igd	2	1	TRUE
526	rs11568076	G	A	G	A	1.098	-0.134	0.0029	0.0514719	FALSE	FALSE	FALSE	ebi-a-GCST90018929	17	4544520	0.1023	491974	0.1903	Thyroid cancer || id:ebi-a-GCST90018929	Thyroid cancer	Thyroid cancer || ||	TRUE	igd	NA	NA	NA	NA	NA	NA	NA	17	3652	2.69898e-06	4544520	0.2337	ebi-a-GCST90001773	|| id:ebi-a-GCST90001773	TRUE	reported	igd	2	1	TRUE
527	rs117896078	T	A	T	A	-0.3455	-0.0592	0.0285	0.0155502	FALSE	TRUE	FALSE	ebi-a-GCST90018929	9	130751060	0.1951	491974	0.7617	Thyroid cancer || id:ebi-a-GCST90018929	Thyroid cancer	Thyroid cancer || ||	TRUE	igd	NA	NA	NA	NA	NA	NA	NA	9	3652	4.19701e-06	130751060	0.07496	ebi-a-GCST90001773	|| id:ebi-a-GCST90001773	TRUE	reported	igd	2	1	TRUE
528	rs12642193	G	A	G	A	-0.155	0.0108	0.1574	0.28751	FALSE	FALSE	FALSE	ebi-a-GCST90018929	4	25916457	0.0416	491974	0.7949	Thyroid cancer || id:ebi-a-GCST90018929	Thyroid cancer	Thyroid cancer || ||	TRUE	igd	NA	NA	NA	NA	NA	NA	NA	4	3652	4.96398e-06	25916457	0.03388	ebi-a-GCST90001773	|| id:ebi-a-GCST90001773	TRUE	reported	igd	2	1	TRUE
529	rs141357554	A	G	A	G	-0.6039	0.1683	0.0094	0.0265924	FALSE	FALSE	FALSE	ebi-a-GCST90018929	10	74099495	0.1461	491974	0.2494	Thyroid cancer || id:ebi-a-GCST90018929	Thyroid cancer	Thyroid cancer || ||	TRUE	igd	NA	NA	NA	NA	NA	NA	NA	10	3652	4.35402e-06	74099495	0.1313	ebi-a-GCST90001773	|| id:ebi-a-GCST90001773	TRUE	reported	igd	2	1	TRUE
530	rs147397792	G	T	G	T	0.2079	-0.0942	0.091	0.016765	FALSE	FALSE	FALSE	ebi-a-GCST90018929	10	18427081	0.1561	491974	0.546	Thyroid cancer || id:ebi-a-GCST90018929	Thyroid cancer	Thyroid cancer || ||	TRUE	igd	NA	NA	NA	NA	NA	NA	NA	10	3652	3.03599e-06	18427081	0.04446	ebi-a-GCST90001773	|| id:ebi-a-GCST90001773	TRUE	reported	igd	2	1	TRUE
531	rs17035466	T	C	T	C	0.1183	0.0126	0.3888	0.353628	FALSE	FALSE	FALSE	ebi-a-GCST90018929	3	1249656	0.0397	491974	0.7511	Thyroid cancer || id:ebi-a-GCST90018929	Thyroid cancer	Thyroid cancer || ||	TRUE	igd	NA	NA	NA	NA	NA	NA	NA	3	3652	3.91498e-06	1249656	0.02559	ebi-a-GCST90001773	|| id:ebi-a-GCST90001773	TRUE	reported	igd	2	1	TRUE
532	rs2236073	A	G	A	G	0.1709	-0.0232	0.5997	0.508723	FALSE	FALSE	FALSE	ebi-a-GCST90018929	6	106898421	0.0381	491974	0.5426	Thyroid cancer || id:ebi-a-GCST90018929	Thyroid cancer	Thyroid cancer || ||	TRUE	igd	NA	NA	NA	NA	NA	NA	NA	6	3652	1.45814e-11	106898421	0.02524	ebi-a-GCST90001773	|| id:ebi-a-GCST90001773	TRUE	reported	igd	2	1	TRUE
533	rs2895071	C	T	C	T	0.9306	0.1079	0.0052	0.0669449	FALSE	FALSE	FALSE	ebi-a-GCST90018929	15	96894306	0.0739	491974	0.1445	Thyroid cancer || id:ebi-a-GCST90018929	Thyroid cancer	Thyroid cancer || ||	TRUE	igd	NA	NA	NA	NA	NA	NA	NA	15	3652	4.402e-07	96894306	0.1839	ebi-a-GCST90001773	|| id:ebi-a-GCST90001773	TRUE	reported	igd	2	1	TRUE
534	rs4427557	T	C	T	C	0.9359	-0.1686	0.0036	0.0332159	FALSE	FALSE	FALSE	ebi-a-GCST90018929	11	40861756	0.1245	491974	0.1758	Thyroid cancer || id:ebi-a-GCST90018929	Thyroid cancer	Thyroid cancer || ||	TRUE	igd	NA	NA	NA	NA	NA	NA	NA	11	3652	4.44898e-06	40861756	0.2036	ebi-a-GCST90001773	|| id:ebi-a-GCST90001773	TRUE	reported	igd	2	1	TRUE
535	rs6073000	C	T	C	T	0.3159	0.0388	0.9589	0.931606	FALSE	FALSE	FALSE	ebi-a-GCST90018929	20	41777449	0.075	491974	0.6052	Thyroid cancer || id:ebi-a-GCST90018929	Thyroid cancer	Thyroid cancer || ||	TRUE	igd	NA	NA	NA	NA	NA	NA	NA	20	3652	5.99101e-07	41777449	0.06318	ebi-a-GCST90001773	|| id:ebi-a-GCST90001773	TRUE	reported	igd	2	1	TRUE
536	rs61820496	A	G	A	G	-0.2177	-0.0015	0.0835	0.0471034	FALSE	FALSE	FALSE	ebi-a-GCST90018929	1	158541235	0.1101	491974	0.9892	Thyroid cancer || id:ebi-a-GCST90018929	Thyroid cancer	Thyroid cancer || ||	TRUE	igd	NA	NA	NA	NA	NA	NA	NA	1	3652	1.588e-06	158541235	0.04528	ebi-a-GCST90001773	|| id:ebi-a-GCST90001773	TRUE	reported	igd	2	1	TRUE
537	rs6561591	C	T	C	T	-0.117	-0.0014	0.5509	0.500069	FALSE	FALSE	FALSE	ebi-a-GCST90018929	13	51367125	0.0392	491974	0.9706	Thyroid cancer || id:ebi-a-GCST90018929	Thyroid cancer	Thyroid cancer || ||	TRUE	igd	NA	NA	NA	NA	NA	NA	NA	13	3652	3.21603e-06	51367125	0.02509	ebi-a-GCST90001773	|| id:ebi-a-GCST90001773	TRUE	reported	igd	2	1	TRUE
538	rs6799202	T	G	T	G	-0.229	0.002	0.9291	0.804978	FALSE	FALSE	FALSE	ebi-a-GCST90018929	3	131412454	0.0473	491974	0.9669	Thyroid cancer || id:ebi-a-GCST90018929	Thyroid cancer	Thyroid cancer || ||	TRUE	igd	NA	NA	NA	NA	NA	NA	NA	3	3652	2.99399e-06	131412454	0.04894	ebi-a-GCST90001773	|| id:ebi-a-GCST90001773	TRUE	reported	igd	2	1	TRUE
539	rs72948545	G	A	G	A	-0.7073	0.0685	0.0586	0.0622382	FALSE	FALSE	FALSE	ebi-a-GCST90018929	6	107168477	0.0818	491974	0.4025	Thyroid cancer || id:ebi-a-GCST90018929	Thyroid cancer	Thyroid cancer || ||	TRUE	igd	NA	NA	NA	NA	NA	NA	NA	6	3652	1.20809e-40	107168477	0.05233	ebi-a-GCST90001773	|| id:ebi-a-GCST90001773	TRUE	reported	igd	2	1	TRUE
540	rs73602758	G	C	G	C	0.8909	-0.1085	0.004	0.0108927	FALSE	TRUE	FALSE	ebi-a-GCST90018929	6	149812163	0.1998	491974	0.5871	Thyroid cancer || id:ebi-a-GCST90018929	Thyroid cancer	Thyroid cancer || ||	TRUE	igd	NA	NA	NA	NA	NA	NA	NA	6	3652	2.46099e-06	149812163	0.1888	ebi-a-GCST90001773	|| id:ebi-a-GCST90001773	TRUE	reported	igd	2	1	TRUE
541	rs76990892	A	T	A	T	0.6135	0.1393	0.01	0.0159837	FALSE	TRUE	FALSE	ebi-a-GCST90018929	6	101131432	0.1498	491974	0.3524	Thyroid cancer || id:ebi-a-GCST90018929	Thyroid cancer	Thyroid cancer || ||	TRUE	igd	NA	NA	NA	NA	NA	NA	NA	6	3652	1.91501e-06	101131432	0.1286	ebi-a-GCST90001773	|| id:ebi-a-GCST90001773	TRUE	reported	igd	2	1	TRUE
542	rs7756279	A	C	A	C	-0.1191	0.0266	0.6435	0.584946	FALSE	FALSE	FALSE	ebi-a-GCST90018929	6	107458285	0.0403	491974	0.5095	Thyroid cancer || id:ebi-a-GCST90018929	Thyroid cancer	Thyroid cancer || ||	TRUE	igd	NA	NA	NA	NA	NA	NA	NA	6	3652	3.82499e-06	107458285	0.02574	ebi-a-GCST90001773	|| id:ebi-a-GCST90001773	TRUE	reported	igd	2	1	TRUE
543	rs77636548	C	T	C	T	-0.3169	-0.0402	0.0345	0.0228878	FALSE	FALSE	FALSE	ebi-a-GCST90018929	14	43192207	0.1712	491974	0.8142	Thyroid cancer || id:ebi-a-GCST90018929	Thyroid cancer	Thyroid cancer || ||	TRUE	igd	NA	NA	NA	NA	NA	NA	NA	14	3652	2.59902e-06	43192207	0.06732	ebi-a-GCST90001773	|| id:ebi-a-GCST90001773	TRUE	reported	igd	2	1	TRUE
544	rs783418	C	G	C	G	-0.1791	-0.0681	0.8338	0.926488	FALSE	TRUE	FALSE	ebi-a-GCST90018929	6	106962679	0.0729	491974	0.3503	Thyroid cancer || id:ebi-a-GCST90018929	Thyroid cancer	Thyroid cancer || ||	TRUE	igd	NA	NA	NA	NA	NA	NA	NA	6	3652	7.61395e-08	106962679	0.03324	ebi-a-GCST90001773	|| id:ebi-a-GCST90001773	TRUE	reported	igd	2	1	TRUE
545	rs8046913	A	T	A	T	-0.1437	-0.0074	0.749	0.641072	FALSE	TRUE	FALSE	ebi-a-GCST90018929	16	58039513	0.0397	491974	0.8515	Thyroid cancer || id:ebi-a-GCST90018929	Thyroid cancer	Thyroid cancer || ||	TRUE	igd	NA	NA	NA	NA	NA	NA	NA	16	3652	7.84892e-07	58039513	0.02904	ebi-a-GCST90001773	|| id:ebi-a-GCST90001773	TRUE	reported	igd	2	1	TRUE
546	rs10752607	A	G	A	G	0.1478	-0.0442	0.7828	0.838247	FALSE	FALSE	FALSE	ebi-a-GCST90018929	1	154716803	0.0529	491974	0.4037	Thyroid cancer || id:ebi-a-GCST90018929	Thyroid cancer	Thyroid cancer || ||	TRUE	igd	NA	NA	NA	NA	NA	NA	NA	1	3658	6.75803e-07	154716803	0.02969	ebi-a-GCST90001734	|| id:ebi-a-GCST90001734	TRUE	reported	igd	2	1	TRUE
547	rs117553718	A	G	A	G	0.5498	0.1101	0.0138	0.0528273	FALSE	FALSE	FALSE	ebi-a-GCST90018929	10	5865812	0.0871	491974	0.2059	Thyroid cancer || id:ebi-a-GCST90018929	Thyroid cancer	Thyroid cancer || ||	TRUE	igd	NA	NA	NA	NA	NA	NA	NA	10	3658	4.57499e-07	5865812	0.1088	ebi-a-GCST90001734	|| id:ebi-a-GCST90001734	TRUE	reported	igd	2	1	TRUE
548	rs12374328	A	T	A	T	-0.2445	0.0314	0.0685	0.0437044	FALSE	TRUE	FALSE	ebi-a-GCST90018929	4	61352640	0.113	491974	0.780899	Thyroid cancer || id:ebi-a-GCST90018929	Thyroid cancer	Thyroid cancer || ||	TRUE	igd	NA	NA	NA	NA	NA	NA	NA	4	3658	1.88599e-06	61352640	0.05123	ebi-a-GCST90001734	|| id:ebi-a-GCST90001734	TRUE	reported	igd	2	1	TRUE
549	rs139775632	G	A	G	A	-0.651	-0.1646	0.009	0.004954	FALSE	FALSE	FALSE	ebi-a-GCST90018929	7	6917201	0.4984	491974	0.741199	Thyroid cancer || id:ebi-a-GCST90018929	Thyroid cancer	Thyroid cancer || ||	TRUE	igd	NA	NA	NA	NA	NA	NA	NA	7	3658	5.62704e-07	6917201	0.1299	ebi-a-GCST90001734	|| id:ebi-a-GCST90001734	TRUE	reported	igd	2	1	TRUE
550	rs147763919	C	A	C	A	0.2034	-0.2985	0.0854	0.0208169	FALSE	FALSE	FALSE	ebi-a-GCST90018929	8	62358083	0.1726	491974	0.0837394	Thyroid cancer || id:ebi-a-GCST90018929	Thyroid cancer	Thyroid cancer || ||	TRUE	igd	NA	NA	NA	NA	NA	NA	NA	8	3658	4.18803e-06	62358083	0.04414	ebi-a-GCST90001734	|| id:ebi-a-GCST90001734	TRUE	reported	igd	2	1	TRUE
551	rs254079	G	A	G	A	0.125	0.0384	0.686	0.563167	FALSE	FALSE	FALSE	ebi-a-GCST90018929	5	115891083	0.0386	491974	0.3197	Thyroid cancer || id:ebi-a-GCST90018929	Thyroid cancer	Thyroid cancer || ||	TRUE	igd	NA	NA	NA	NA	NA	NA	NA	5	3658	2.80298e-06	115891083	0.02664	ebi-a-GCST90001734	|| id:ebi-a-GCST90001734	TRUE	reported	igd	2	1	TRUE
552	rs4968431	G	T	G	T	0.1321	0.0528	0.3198	0.491836	FALSE	FALSE	FALSE	ebi-a-GCST90018929	17	59421778	0.0411	491974	0.1985	Thyroid cancer || id:ebi-a-GCST90018929	Thyroid cancer	Thyroid cancer || ||	TRUE	igd	NA	NA	NA	NA	NA	NA	NA	17	3658	7.12705e-07	59421778	0.0266	ebi-a-GCST90001734	|| id:ebi-a-GCST90001734	TRUE	reported	igd	2	1	TRUE
553	rs6805030	A	C	A	C	-0.3596	0.072	0.026	0.0454354	FALSE	FALSE	FALSE	ebi-a-GCST90018929	3	54576549	0.0958	491974	0.452101	Thyroid cancer || id:ebi-a-GCST90018929	Thyroid cancer	Thyroid cancer || ||	TRUE	igd	NA	NA	NA	NA	NA	NA	NA	3	3658	4.30101e-06	54576549	0.07811	ebi-a-GCST90001734	|| id:ebi-a-GCST90001734	TRUE	reported	igd	2	1	TRUE
554	rs72816772	T	C	T	C	0.225	-0.1083	0.0653	0.0359188	FALSE	FALSE	FALSE	ebi-a-GCST90018929	2	75815457	0.1178	491974	0.358	Thyroid cancer || id:ebi-a-GCST90018929	Thyroid cancer	Thyroid cancer || ||	TRUE	igd	NA	NA	NA	NA	NA	NA	NA	2	3658	4.98104e-06	75815457	0.04921	ebi-a-GCST90001734	|| id:ebi-a-GCST90001734	TRUE	reported	igd	2	1	TRUE
555	rs75117490	G	A	G	A	0.1912	0.0364	0.1027	0.057267	FALSE	FALSE	FALSE	ebi-a-GCST90018929	18	58322970	0.1018	491974	0.720701	Thyroid cancer || id:ebi-a-GCST90018929	Thyroid cancer	Thyroid cancer || ||	TRUE	igd	NA	NA	NA	NA	NA	NA	NA	18	3658	2.11198e-06	58322970	0.04025	ebi-a-GCST90001734	|| id:ebi-a-GCST90001734	TRUE	reported	igd	2	1	TRUE
556	rs10754999	C	G	C	G	-0.181	-0.0175	0.7503	0.839426	FALSE	TRUE	FALSE	ebi-a-GCST90018929	2	184906937	0.0617	491974	0.7768	Thyroid cancer || id:ebi-a-GCST90018929	Thyroid cancer	Thyroid cancer || ||	TRUE	igd	NA	NA	NA	NA	NA	NA	NA	2	1830	4.03404e-06	184906937	0.03915	ebi-a-GCST90001727	|| id:ebi-a-GCST90001727	TRUE	reported	igd	2	1	TRUE
557	rs11926501	T	C	T	C	-0.3399	0.01	0.059	0.061813	FALSE	FALSE	FALSE	ebi-a-GCST90018929	3	9722257	0.0882	491974	0.9099	Thyroid cancer || id:ebi-a-GCST90018929	Thyroid cancer	Thyroid cancer || ||	TRUE	igd	NA	NA	NA	NA	NA	NA	NA	3	1830	2.65003e-06	9722257	0.07215	ebi-a-GCST90001727	|| id:ebi-a-GCST90001727	TRUE	reported	igd	2	1	TRUE
558	rs12451409	G	A	G	A	-0.1632	0.0416	0.5544	0.541629	FALSE	FALSE	FALSE	ebi-a-GCST90018929	17	45544856	0.0381	491974	0.2751	Thyroid cancer || id:ebi-a-GCST90018929	Thyroid cancer	Thyroid cancer || ||	TRUE	igd	NA	NA	NA	NA	NA	NA	NA	17	1830	1.09099e-06	45544856	0.03336	ebi-a-GCST90001727	|| id:ebi-a-GCST90001727	TRUE	reported	igd	2	1	TRUE
559	rs142109788	G	A	G	A	-2.259	-0.1148	0.0014	0.07491	FALSE	FALSE	FALSE	ebi-a-GCST90018929	1	149815561	0.1251	491974	0.3588	Thyroid cancer || id:ebi-a-GCST90018929	Thyroid cancer	Thyroid cancer || ||	TRUE	igd	NA	NA	NA	NA	NA	NA	NA	1	1830	1.15499e-06	149815561	0.4629	ebi-a-GCST90001727	|| id:ebi-a-GCST90001727	TRUE	reported	igd	2	1	TRUE
560	rs16939238	T	G	T	G	0.3682	-0.0352	0.0464	0.113446	FALSE	FALSE	FALSE	ebi-a-GCST90018929	8	77030281	0.0615	491974	0.566601	Thyroid cancer || id:ebi-a-GCST90018929	Thyroid cancer	Thyroid cancer || ||	TRUE	igd	NA	NA	NA	NA	NA	NA	NA	8	1830	4.12696e-06	77030281	0.07973	ebi-a-GCST90001727	|| id:ebi-a-GCST90001727	TRUE	reported	igd	2	1	TRUE
561	rs17637675	G	A	G	A	-0.1985	0.0086	0.1855	0.152496	FALSE	FALSE	FALSE	ebi-a-GCST90018929	16	79029574	0.0532	491974	0.8722	Thyroid cancer || id:ebi-a-GCST90018929	Thyroid cancer	Thyroid cancer || ||	TRUE	igd	NA	NA	NA	NA	NA	NA	NA	16	1830	4.05098e-06	79029574	0.04294	ebi-a-GCST90001727	|| id:ebi-a-GCST90001727	TRUE	reported	igd	2	1	TRUE
562	rs4022330	T	C	T	C	-0.1654	0.0877	0.5139	0.489873	FALSE	FALSE	FALSE	ebi-a-GCST90018929	19	54781843	0.0412	491974	0.0334703	Thyroid cancer || id:ebi-a-GCST90018929	Thyroid cancer	Thyroid cancer || ||	TRUE	igd	NA	NA	NA	NA	NA	NA	NA	19	1830	1.16001e-06	54781843	0.0339	ebi-a-GCST90001727	|| id:ebi-a-GCST90001727	TRUE	reported	igd	2	1	TRUE
563	rs4074448	A	G	A	G	-0.1583	-0.068	0.538	0.430715	FALSE	FALSE	FALSE	ebi-a-GCST90018929	15	63888495	0.0428	491974	0.1115	Thyroid cancer || id:ebi-a-GCST90018929	Thyroid cancer	Thyroid cancer || ||	TRUE	igd	NA	NA	NA	NA	NA	NA	NA	15	1830	2.96497e-06	63888495	0.03377	ebi-a-GCST90001727	|| id:ebi-a-GCST90001727	TRUE	reported	igd	2	1	TRUE
564	rs75912463	C	T	C	T	-3.167	0.2595	0.0005	0.0150094	FALSE	FALSE	FALSE	ebi-a-GCST90018929	9	133354402	0.1697	491974	0.1263	Thyroid cancer || id:ebi-a-GCST90018929	Thyroid cancer	Thyroid cancer || ||	TRUE	igd	NA	NA	NA	NA	NA	NA	NA	9	1830	4.30903e-06	133354402	0.6869	ebi-a-GCST90001727	|| id:ebi-a-GCST90001727	TRUE	reported	igd	2	1	TRUE
565	rs10761194	A	G	A	G	-0.1148	-0.0093	0.4403	0.532334	FALSE	FALSE	FALSE	ebi-a-GCST90018929	9	95899884	0.038	491974	0.8073	Thyroid cancer || id:ebi-a-GCST90018929	Thyroid cancer	Thyroid cancer || ||	TRUE	igd	NA	NA	NA	NA	NA	NA	NA	9	3657	3.56098e-06	95899884	0.02474	ebi-a-GCST90001733	|| id:ebi-a-GCST90001733	TRUE	reported	igd	2	1	TRUE
566	rs112978597	G	A	G	A	0.2426	1.0188	0.06	0.007141	FALSE	FALSE	FALSE	ebi-a-GCST90018929	1	12881809	0.4095	491974	0.0128499	Thyroid cancer || id:ebi-a-GCST90018929	Thyroid cancer	Thyroid cancer || ||	TRUE	igd	NA	NA	NA	NA	NA	NA	NA	1	3657	2.57899e-06	12881809	0.05151	ebi-a-GCST90001733	|| id:ebi-a-GCST90001733	TRUE	reported	igd	2	1	TRUE
567	rs113612962	C	G	C	G	-0.3129	-0.061	0.0402	0.0415156	FALSE	TRUE	FALSE	ebi-a-GCST90018929	22	43167446	0.1188	491974	0.6075	Thyroid cancer || id:ebi-a-GCST90018929	Thyroid cancer	Thyroid cancer || ||	TRUE	igd	NA	NA	NA	NA	NA	NA	NA	22	3657	6.468e-07	43167446	0.06277	ebi-a-GCST90001733	|| id:ebi-a-GCST90001733	TRUE	reported	igd	2	1	TRUE
568	rs114369132	A	C	A	C	0.6915	0.1387	0.0082	0.00754801	FALSE	FALSE	FALSE	ebi-a-GCST90018929	6	32409141	0.2679	491974	0.6046	Thyroid cancer || id:ebi-a-GCST90018929	Thyroid cancer	Thyroid cancer || ||	TRUE	igd	NA	NA	NA	NA	NA	NA	NA	6	3657	1.58599e-06	32409141	0.1438	ebi-a-GCST90001733	|| id:ebi-a-GCST90001733	TRUE	reported	igd	2	1	TRUE
569	rs12346584	C	T	C	T	0.136	0.0678	0.2743	0.222425	FALSE	FALSE	FALSE	ebi-a-GCST90018929	9	97103437	0.0603	491974	0.2607	Thyroid cancer || id:ebi-a-GCST90018929	Thyroid cancer	Thyroid cancer || ||	TRUE	igd	NA	NA	NA	NA	NA	NA	NA	9	3657	1.14599e-06	97103437	0.02791	ebi-a-GCST90001733	|| id:ebi-a-GCST90001733	TRUE	reported	igd	2	1	TRUE
570	rs12904834	C	T	C	T	-0.1252	-0.0718	0.6325	0.47584	FALSE	FALSE	FALSE	ebi-a-GCST90018929	15	76897663	0.0486	491974	0.1394	Thyroid cancer || id:ebi-a-GCST90018929	Thyroid cancer	Thyroid cancer || ||	TRUE	igd	NA	NA	NA	NA	NA	NA	NA	15	3657	1.43599e-06	76897663	0.02593	ebi-a-GCST90001733	|| id:ebi-a-GCST90001733	TRUE	reported	igd	2	1	TRUE
571	rs143330436	T	C	T	C	-1.278	0.1491	0.0021	0.0140907	FALSE	FALSE	FALSE	ebi-a-GCST90018929	9	26801194	0.2081	491974	0.4739	Thyroid cancer || id:ebi-a-GCST90018929	Thyroid cancer	Thyroid cancer || ||	TRUE	igd	NA	NA	NA	NA	NA	NA	NA	9	3657	4.02903e-06	26801194	0.2768	ebi-a-GCST90001733	|| id:ebi-a-GCST90001733	TRUE	reported	igd	2	1	TRUE
572	rs4927044	A	G	A	G	-0.2877	-0.0353	0.0395	0.122749	FALSE	FALSE	FALSE	ebi-a-GCST90018929	1	48232179	0.0569	491974	0.5353	Thyroid cancer || id:ebi-a-GCST90018929	Thyroid cancer	Thyroid cancer || ||	TRUE	igd	NA	NA	NA	NA	NA	NA	NA	1	3657	3.84503e-06	48232179	0.06219	ebi-a-GCST90001733	|| id:ebi-a-GCST90001733	TRUE	reported	igd	2	1	TRUE
573	rs5762000	T	C	T	C	0.1472	0.013	0.1854	0.212453	FALSE	FALSE	FALSE	ebi-a-GCST90018929	22	27530934	0.0484	491974	0.7887	Thyroid cancer || id:ebi-a-GCST90018929	Thyroid cancer	Thyroid cancer || ||	TRUE	igd	NA	NA	NA	NA	NA	NA	NA	22	3657	2.76898e-06	27530934	0.03135	ebi-a-GCST90001733	|| id:ebi-a-GCST90001733	TRUE	reported	igd	2	1	TRUE
574	rs62463053	C	G	C	G	-0.1346	0.0315	0.2628	0.469253	FALSE	TRUE	TRUE	ebi-a-GCST90018929	7	51994027	0.0381	491974	0.4074	Thyroid cancer || id:ebi-a-GCST90018929	Thyroid cancer	Thyroid cancer || ||	TRUE	igd	NA	NA	NA	NA	NA	NA	NA	7	3657	1.862e-06	51994027	0.02818	ebi-a-GCST90001733	|| id:ebi-a-GCST90001733	TRUE	reported	igd	2	1	FALSE
575	rs67145622	T	C	T	C	-0.2671	0.0171	0.0476	0.102605	FALSE	FALSE	FALSE	ebi-a-GCST90018929	6	19588752	0.0746	491974	0.8188	Thyroid cancer || id:ebi-a-GCST90018929	Thyroid cancer	Thyroid cancer || ||	TRUE	igd	NA	NA	NA	NA	NA	NA	NA	6	3657	2.26501e-06	19588752	0.05641	ebi-a-GCST90001733	|| id:ebi-a-GCST90001733	TRUE	reported	igd	2	1	TRUE
576	rs7189927	C	T	C	T	0.1434	-0.0325	0.5982	0.694402	FALSE	FALSE	FALSE	ebi-a-GCST90018929	16	28913787	0.0417	491974	0.4361	Thyroid cancer || id:ebi-a-GCST90018929	Thyroid cancer	Thyroid cancer || ||	TRUE	igd	NA	NA	NA	NA	NA	NA	NA	16	3657	1.06601e-08	28913787	0.025	ebi-a-GCST90001733	|| id:ebi-a-GCST90001733	TRUE	reported	igd	2	1	TRUE
577	rs75663256	A	C	A	C	0.1984	-0.0263	0.0896	0.162298	FALSE	FALSE	FALSE	ebi-a-GCST90018929	8	69895735	0.0607	491974	0.6643	Thyroid cancer || id:ebi-a-GCST90018929	Thyroid cancer	Thyroid cancer || ||	TRUE	igd	NA	NA	NA	NA	NA	NA	NA	8	3657	3.77103e-06	69895735	0.04284	ebi-a-GCST90001733	|| id:ebi-a-GCST90001733	TRUE	reported	igd	2	1	TRUE
578	rs10762541	T	C	T	C	0.1488	0.0836	0.772	0.757932	FALSE	FALSE	FALSE	ebi-a-GCST90018929	10	53790461	0.0441	491974	0.0579002	Thyroid cancer || id:ebi-a-GCST90018929	Thyroid cancer	Thyroid cancer || ||	TRUE	igd	NA	NA	NA	NA	NA	NA	NA	10	3656	6.08695e-07	53790461	0.02978	ebi-a-GCST90001418	|| id:ebi-a-GCST90001418	TRUE	reported	igd	2	1	TRUE
579	rs11653761	T	G	T	G	-0.118	0.0216	0.592	0.580621	FALSE	FALSE	FALSE	ebi-a-GCST90018929	17	2716535	0.0388	491974	0.5767	Thyroid cancer || id:ebi-a-GCST90018929	Thyroid cancer	Thyroid cancer || ||	TRUE	igd	NA	NA	NA	NA	NA	NA	NA	17	3656	1.84001e-06	2716535	0.0247	ebi-a-GCST90001418	|| id:ebi-a-GCST90001418	TRUE	reported	igd	2	1	TRUE
580	rs118092259	G	T	G	T	-0.2901	0.2199	0.0414	0.0180901	FALSE	FALSE	FALSE	ebi-a-GCST90018929	8	89432719	0.1792	491974	0.2198	Thyroid cancer || id:ebi-a-GCST90018929	Thyroid cancer	Thyroid cancer || ||	TRUE	igd	NA	NA	NA	NA	NA	NA	NA	8	3656	4.97898e-06	89432719	0.06345	ebi-a-GCST90001418	|| id:ebi-a-GCST90001418	TRUE	reported	igd	2	1	TRUE
581	rs12874404	G	A	G	A	0.1691	-0.0698	0.3256	0.0482391	FALSE	FALSE	FALSE	ebi-a-GCST90018929	13	108993494	0.1072	491974	0.515	Thyroid cancer || id:ebi-a-GCST90018929	Thyroid cancer	Thyroid cancer || ||	TRUE	igd	NA	NA	NA	NA	NA	NA	NA	13	3656	2.04202e-10	108993494	0.02653	ebi-a-GCST90001418	|| id:ebi-a-GCST90001418	TRUE	reported	igd	2	1	TRUE
582	rs138329462	A	G	A	G	-0.4374	0.0827	0.0174	0.0330719	FALSE	FALSE	FALSE	ebi-a-GCST90018929	12	11634360	0.1354	491974	0.541499	Thyroid cancer || id:ebi-a-GCST90018929	Thyroid cancer	Thyroid cancer || ||	TRUE	igd	NA	NA	NA	NA	NA	NA	NA	12	3656	3.10799e-06	11634360	0.09365	ebi-a-GCST90001418	|| id:ebi-a-GCST90001418	TRUE	reported	igd	2	1	TRUE
583	rs144295598	A	G	A	G	0.5664	-0.0644	0.0103	0.00690308	FALSE	FALSE	FALSE	ebi-a-GCST90018929	22	45164171	0.2696	491974	0.8112	Thyroid cancer || id:ebi-a-GCST90018929	Thyroid cancer	Thyroid cancer || ||	TRUE	igd	NA	NA	NA	NA	NA	NA	NA	22	3656	2.59902e-06	45164171	0.1203	ebi-a-GCST90001418	|| id:ebi-a-GCST90001418	TRUE	reported	igd	2	1	TRUE
584	rs17708396	A	C	A	C	2.539	0.1468	0.0005	0.0268604	FALSE	FALSE	FALSE	ebi-a-GCST90018929	5	148410250	0.1204	491974	0.2228	Thyroid cancer || id:ebi-a-GCST90018929	Thyroid cancer	Thyroid cancer || ||	TRUE	igd	NA	NA	NA	NA	NA	NA	NA	5	3656	1.09499e-06	148410250	0.5201	ebi-a-GCST90001418	|| id:ebi-a-GCST90001418	TRUE	reported	igd	2	1	TRUE
585	rs4076316	A	T	A	T	-0.1404	0.0465	0.3005	0.383085	FALSE	TRUE	FALSE	ebi-a-GCST90018929	6	167859623	0.0414	491974	0.2617	Thyroid cancer || id:ebi-a-GCST90018929	Thyroid cancer	Thyroid cancer || ||	TRUE	igd	NA	NA	NA	NA	NA	NA	NA	6	3656	2.83798e-07	167859623	0.02729	ebi-a-GCST90001418	|| id:ebi-a-GCST90001418	TRUE	reported	igd	2	1	TRUE
586	rs557577736	G	A	G	A	1.818	0.2304	0.001	0.0103809	FALSE	FALSE	FALSE	ebi-a-GCST90018929	13	46224092	0.3	491974	0.4425	Thyroid cancer || id:ebi-a-GCST90018929	Thyroid cancer	Thyroid cancer || ||	TRUE	igd	NA	NA	NA	NA	NA	NA	NA	13	3656	2.869e-06	46224092	0.3878	ebi-a-GCST90001418	|| id:ebi-a-GCST90001418	TRUE	reported	igd	2	1	TRUE
587	rs56033406	T	C	T	C	0.312	0.0946	0.0349	0.0256564	FALSE	FALSE	FALSE	ebi-a-GCST90018929	6	41084740	0.1398	491974	0.4983	Thyroid cancer || id:ebi-a-GCST90018929	Thyroid cancer	Thyroid cancer || ||	TRUE	igd	NA	NA	NA	NA	NA	NA	NA	6	3656	3.22901e-06	41084740	0.06692	ebi-a-GCST90001418	|| id:ebi-a-GCST90001418	TRUE	reported	igd	2	1	TRUE
588	rs73192651	T	C	T	C	0.4411	0.0166	0.02	0.0375171	FALSE	FALSE	FALSE	ebi-a-GCST90018929	13	50212885	0.1067	491974	0.8762	Thyroid cancer || id:ebi-a-GCST90018929	Thyroid cancer	Thyroid cancer || ||	TRUE	igd	NA	NA	NA	NA	NA	NA	NA	13	3656	7.38193e-07	50212885	0.08893	ebi-a-GCST90001418	|| id:ebi-a-GCST90001418	TRUE	reported	igd	2	1	TRUE
589	rs75766272	T	C	T	C	-0.4055	-0.003	0.0201	0.0391	FALSE	FALSE	FALSE	ebi-a-GCST90018929	1	8009985	0.1037	491974	0.9768	Thyroid cancer || id:ebi-a-GCST90018929	Thyroid cancer	Thyroid cancer || ||	TRUE	igd	NA	NA	NA	NA	NA	NA	NA	1	3656	2.56998e-06	8009985	0.08609	ebi-a-GCST90001418	|| id:ebi-a-GCST90001418	TRUE	reported	igd	2	1	TRUE
590	rs77762131	C	G	C	G	0.2815	-0.1842	0.045	0.016312	FALSE	TRUE	FALSE	ebi-a-GCST90018929	14	96205838	0.1905	491974	0.3335	Thyroid cancer || id:ebi-a-GCST90018929	Thyroid cancer	Thyroid cancer || ||	TRUE	igd	NA	NA	NA	NA	NA	NA	NA	14	3656	1.12699e-06	96205838	0.05774	ebi-a-GCST90001418	|| id:ebi-a-GCST90001418	TRUE	reported	igd	2	1	TRUE
591	rs10765088	A	G	A	G	-0.1198	0.0232	0.5103	0.368157	FALSE	FALSE	FALSE	ebi-a-GCST90018929	10	133336906	0.0393	491974	0.554	Thyroid cancer || id:ebi-a-GCST90018929	Thyroid cancer	Thyroid cancer || ||	TRUE	igd	NA	NA	NA	NA	NA	NA	NA	10	3656	8.33892e-07	133336906	0.02428	ebi-a-GCST90001783	|| id:ebi-a-GCST90001783	TRUE	reported	igd	2	1	TRUE
592	rs11616609	T	G	T	G	-0.1207	0.0062	0.3606	0.309663	FALSE	FALSE	FALSE	ebi-a-GCST90018929	13	35106024	0.0426	491974	0.885	Thyroid cancer || id:ebi-a-GCST90018929	Thyroid cancer	Thyroid cancer || ||	TRUE	igd	NA	NA	NA	NA	NA	NA	NA	13	3656	2.10199e-06	35106024	0.02541	ebi-a-GCST90001783	|| id:ebi-a-GCST90001783	TRUE	reported	igd	2	1	TRUE
593	rs12341626	C	T	C	T	-0.1597	0.0267	0.1539	0.271331	FALSE	FALSE	FALSE	ebi-a-GCST90018929	9	17383792	0.0498	491974	0.5928	Thyroid cancer || id:ebi-a-GCST90018929	Thyroid cancer	Thyroid cancer || ||	TRUE	igd	NA	NA	NA	NA	NA	NA	NA	9	3656	4.09996e-06	17383792	0.03463	ebi-a-GCST90001783	|| id:ebi-a-GCST90001783	TRUE	reported	igd	2	1	TRUE
594	rs1828160	T	A	T	A	-0.112	-0.0254	0.5209	0.613385	FALSE	TRUE	TRUE	ebi-a-GCST90018929	3	7379480	0.0399	491974	0.523801	Thyroid cancer || id:ebi-a-GCST90018929	Thyroid cancer	Thyroid cancer || ||	TRUE	igd	NA	NA	NA	NA	NA	NA	NA	3	3656	3.09599e-06	7379480	0.02397	ebi-a-GCST90001783	|| id:ebi-a-GCST90001783	TRUE	reported	igd	2	1	FALSE
595	rs3793662	T	C	T	C	-0.1813	-0.043	0.7758	0.807818	FALSE	FALSE	FALSE	ebi-a-GCST90018929	9	95886051	0.0477	491974	0.3669	Thyroid cancer || id:ebi-a-GCST90018929	Thyroid cancer	Thyroid cancer || ||	TRUE	igd	NA	NA	NA	NA	NA	NA	NA	9	3656	4.37895e-10	95886051	0.02898	ebi-a-GCST90001783	|| id:ebi-a-GCST90001783	TRUE	reported	igd	2	1	TRUE
596	rs4129608	G	A	G	A	-0.1638	-0.0471	0.1469	0.1456	FALSE	FALSE	FALSE	ebi-a-GCST90018929	9	18327215	0.0624	491974	0.4508	Thyroid cancer || id:ebi-a-GCST90018929	Thyroid cancer	Thyroid cancer || ||	TRUE	igd	NA	NA	NA	NA	NA	NA	NA	9	3656	2.27101e-06	18327215	0.03459	ebi-a-GCST90001783	|| id:ebi-a-GCST90001783	TRUE	reported	igd	2	1	TRUE
597	rs4721574	A	G	A	G	0.1486	0.0677	0.2808	0.248286	FALSE	FALSE	FALSE	ebi-a-GCST90018929	7	2350451	0.0446	491974	0.1286	Thyroid cancer || id:ebi-a-GCST90018929	Thyroid cancer	Thyroid cancer || ||	TRUE	igd	NA	NA	NA	NA	NA	NA	NA	7	3656	6.697e-08	2350451	0.02746	ebi-a-GCST90001783	|| id:ebi-a-GCST90001783	TRUE	reported	igd	2	1	TRUE
598	rs62626323	A	C	A	C	0.349	0.0435	0.1074	0.0363743	FALSE	FALSE	FALSE	ebi-a-GCST90018929	10	6115678	0.1046	491974	0.677599	Thyroid cancer || id:ebi-a-GCST90018929	Thyroid cancer	Thyroid cancer || ||	TRUE	igd	NA	NA	NA	NA	NA	NA	NA	10	3656	3.53671e-18	6115678	0.03994	ebi-a-GCST90001783	|| id:ebi-a-GCST90001783	TRUE	reported	igd	2	1	TRUE
599	rs6550133	C	T	C	T	-0.1637	0.0483	0.1755	0.15739	FALSE	FALSE	FALSE	ebi-a-GCST90018929	3	32472280	0.0512	491974	0.3454	Thyroid cancer || id:ebi-a-GCST90018929	Thyroid cancer	Thyroid cancer || ||	TRUE	igd	NA	NA	NA	NA	NA	NA	NA	3	3656	2.74202e-07	32472280	0.0318	ebi-a-GCST90001783	|| id:ebi-a-GCST90001783	TRUE	reported	igd	2	1	TRUE
600	rs709589	T	C	T	C	-0.2486	0.1233	0.4557	0.4885	FALSE	FALSE	FALSE	ebi-a-GCST90018929	14	106306841	0.0684	491974	0.0714496	Thyroid cancer || id:ebi-a-GCST90018929	Thyroid cancer	Thyroid cancer || ||	TRUE	igd	NA	NA	NA	NA	NA	NA	NA	14	3656	1.18987e-15	106306841	0.03091	ebi-a-GCST90001783	|| id:ebi-a-GCST90001783	TRUE	reported	igd	2	1	TRUE
601	rs9596941	G	T	G	T	0.2115	0.0091	0.0847	0.0728064	FALSE	FALSE	FALSE	ebi-a-GCST90018929	13	54874198	0.0909	491974	0.9206	Thyroid cancer || id:ebi-a-GCST90018929	Thyroid cancer	Thyroid cancer || ||	TRUE	igd	NA	NA	NA	NA	NA	NA	NA	13	3656	2.585e-06	54874198	0.04491	ebi-a-GCST90001783	|| id:ebi-a-GCST90001783	TRUE	reported	igd	2	1	TRUE
602	rs10777201	C	A	C	A	-0.1487	0.0124	0.8052	0.805872	FALSE	FALSE	FALSE	ebi-a-GCST90018929	12	77884772	0.0499	491974	0.8041	Thyroid cancer || id:ebi-a-GCST90018929	Thyroid cancer	Thyroid cancer || ||	TRUE	igd	NA	NA	NA	NA	NA	NA	NA	12	3648	2.65497e-06	77884772	0.03162	ebi-a-GCST90001769	|| id:ebi-a-GCST90001769	TRUE	reported	igd	2	1	TRUE
603	rs111701276	G	A	G	A	0.8833	-0.0136	0.0049	0.0186614	FALSE	FALSE	FALSE	ebi-a-GCST90018929	9	28274639	0.1748	491974	0.938	Thyroid cancer || id:ebi-a-GCST90018929	Thyroid cancer	Thyroid cancer || ||	TRUE	igd	NA	NA	NA	NA	NA	NA	NA	9	3648	5.94306e-07	28274639	0.1766	ebi-a-GCST90001769	|| id:ebi-a-GCST90001769	TRUE	reported	igd	2	1	TRUE
604	rs113883551	C	T	C	T	0.1339	-0.0033	0.237	0.189589	FALSE	FALSE	FALSE	ebi-a-GCST90018929	18	24190315	0.0499	491974	0.9471	Thyroid cancer || id:ebi-a-GCST90018929	Thyroid cancer	Thyroid cancer || ||	TRUE	igd	NA	NA	NA	NA	NA	NA	NA	18	3648	4.89497e-06	24190315	0.02927	ebi-a-GCST90001769	|| id:ebi-a-GCST90001769	TRUE	reported	igd	2	1	TRUE
605	rs11568076	G	A	G	A	1.2	-0.134	0.0029	0.0514719	FALSE	FALSE	FALSE	ebi-a-GCST90018929	17	4544520	0.1023	491974	0.1903	Thyroid cancer || id:ebi-a-GCST90018929	Thyroid cancer	Thyroid cancer || ||	TRUE	igd	NA	NA	NA	NA	NA	NA	NA	17	3648	3.271e-07	4544520	0.2345	ebi-a-GCST90001769	|| id:ebi-a-GCST90001769	TRUE	reported	igd	2	1	TRUE
606	rs117066281	T	A	T	A	-1.174	0.035	0.0022	0.0359117	FALSE	TRUE	FALSE	ebi-a-GCST90018929	8	84921322	0.0973	491974	0.7195	Thyroid cancer || id:ebi-a-GCST90018929	Thyroid cancer	Thyroid cancer || ||	TRUE	igd	NA	NA	NA	NA	NA	NA	NA	8	3648	3.53102e-06	84921322	0.2528	ebi-a-GCST90001769	|| id:ebi-a-GCST90001769	TRUE	reported	igd	2	1	TRUE
607	rs1800542	A	G	A	G	-0.4765	-0.0867	0.0158	0.0383826	FALSE	FALSE	FALSE	ebi-a-GCST90018929	6	12292528	0.1215	491974	0.475501	Thyroid cancer || id:ebi-a-GCST90018929	Thyroid cancer	Thyroid cancer || ||	TRUE	igd	NA	NA	NA	NA	NA	NA	NA	6	3648	1.38401e-06	12292528	0.09854	ebi-a-GCST90001769	|| id:ebi-a-GCST90001769	TRUE	reported	igd	2	1	TRUE
608	rs2236073	A	G	A	G	0.1798	-0.0232	0.5996	0.508723	FALSE	FALSE	FALSE	ebi-a-GCST90018929	6	106898421	0.0381	491974	0.5426	Thyroid cancer || id:ebi-a-GCST90018929	Thyroid cancer	Thyroid cancer || ||	TRUE	igd	NA	NA	NA	NA	NA	NA	NA	6	3648	1.36113e-12	106898421	0.02528	ebi-a-GCST90001769	|| id:ebi-a-GCST90001769	TRUE	reported	igd	2	1	TRUE
609	rs314497	T	G	T	G	0.19	0.1557	0.895	0.948813	FALSE	FALSE	FALSE	ebi-a-GCST90018929	11	115341932	0.1078	491974	0.1488	Thyroid cancer || id:ebi-a-GCST90018929	Thyroid cancer	Thyroid cancer || ||	TRUE	igd	NA	NA	NA	NA	NA	NA	NA	11	3648	2.64899e-06	115341932	0.0404	ebi-a-GCST90001769	|| id:ebi-a-GCST90001769	TRUE	reported	igd	2	1	TRUE
610	rs4784022	T	C	T	C	-0.1354	-0.0094	0.7277	0.628213	FALSE	FALSE	FALSE	ebi-a-GCST90018929	16	58051178	0.0397	491974	0.8123	Thyroid cancer || id:ebi-a-GCST90018929	Thyroid cancer	Thyroid cancer || ||	TRUE	igd	NA	NA	NA	NA	NA	NA	NA	16	3648	1.58402e-06	58051178	0.02815	ebi-a-GCST90001769	|| id:ebi-a-GCST90001769	TRUE	reported	igd	2	1	TRUE
611	rs72635970	G	T	G	T	0.2988	0.185	0.0444	0.0154536	FALSE	FALSE	FALSE	ebi-a-GCST90018929	2	73868977	0.1588	491974	0.2439	Thyroid cancer || id:ebi-a-GCST90018929	Thyroid cancer	Thyroid cancer || ||	TRUE	igd	NA	NA	NA	NA	NA	NA	NA	2	3648	1.302e-06	73868977	0.06163	ebi-a-GCST90001769	|| id:ebi-a-GCST90001769	TRUE	reported	igd	2	1	TRUE
612	rs72829705	T	C	T	C	0.2326	-0.0475	0.0739	0.0435533	FALSE	FALSE	FALSE	ebi-a-GCST90018929	6	23390794	0.1124	491974	0.6728	Thyroid cancer || id:ebi-a-GCST90018929	Thyroid cancer	Thyroid cancer || ||	TRUE	igd	NA	NA	NA	NA	NA	NA	NA	6	3648	2.09701e-06	23390794	0.04895	ebi-a-GCST90001769	|| id:ebi-a-GCST90001769	TRUE	reported	igd	2	1	TRUE
613	rs74343204	A	G	A	G	-0.1587	0.1342	0.1771	0.200622	FALSE	FALSE	FALSE	ebi-a-GCST90018929	9	4327663	0.047	491974	0.004339	Thyroid cancer || id:ebi-a-GCST90018929	Thyroid cancer	Thyroid cancer || ||	TRUE	igd	NA	NA	NA	NA	NA	NA	NA	9	3648	1.72302e-06	4327663	0.03313	ebi-a-GCST90001769	|| id:ebi-a-GCST90001769	TRUE	reported	igd	2	1	TRUE
614	rs76990892	A	T	A	T	0.6238	0.1393	0.01	0.0159837	FALSE	TRUE	FALSE	ebi-a-GCST90018929	6	101131432	0.1498	491974	0.3524	Thyroid cancer || id:ebi-a-GCST90018929	Thyroid cancer	Thyroid cancer || ||	TRUE	igd	NA	NA	NA	NA	NA	NA	NA	6	3648	1.344e-06	101131432	0.1288	ebi-a-GCST90001769	|| id:ebi-a-GCST90001769	TRUE	reported	igd	2	1	TRUE
615	rs77636548	C	T	C	T	-0.326	-0.0402	0.0345	0.0228878	FALSE	FALSE	FALSE	ebi-a-GCST90018929	14	43192207	0.1712	491974	0.8142	Thyroid cancer || id:ebi-a-GCST90018929	Thyroid cancer	Thyroid cancer || ||	TRUE	igd	NA	NA	NA	NA	NA	NA	NA	14	3648	1.46299e-06	43192207	0.06758	ebi-a-GCST90001769	|| id:ebi-a-GCST90001769	TRUE	reported	igd	2	1	TRUE
616	rs9400058	G	A	G	A	-0.5307	0.0301	0.0651	0.100349	FALSE	FALSE	FALSE	ebi-a-GCST90018929	6	107164076	0.0627	491974	0.6306	Thyroid cancer || id:ebi-a-GCST90018929	Thyroid cancer	Thyroid cancer || ||	TRUE	igd	NA	NA	NA	NA	NA	NA	NA	6	3648	2.20902e-25	107164076	0.05059	ebi-a-GCST90001769	|| id:ebi-a-GCST90001769	TRUE	reported	igd	2	1	TRUE
617	rs9574429	G	A	G	A	0.1219	-0.002	0.4616	0.515852	FALSE	FALSE	FALSE	ebi-a-GCST90018929	13	80035438	0.0495	491974	0.9672	Thyroid cancer || id:ebi-a-GCST90018929	Thyroid cancer	Thyroid cancer || ||	TRUE	igd	NA	NA	NA	NA	NA	NA	NA	13	3648	1.591e-06	80035438	0.02536	ebi-a-GCST90001769	|| id:ebi-a-GCST90001769	TRUE	reported	igd	2	1	TRUE
618	rs9811806	A	G	A	G	-0.1982	-0.0637	0.0975	0.0377058	FALSE	FALSE	FALSE	ebi-a-GCST90018929	3	164038932	0.1294	491974	0.622401	Thyroid cancer || id:ebi-a-GCST90018929	Thyroid cancer	Thyroid cancer || ||	TRUE	igd	NA	NA	NA	NA	NA	NA	NA	3	3648	4.92402e-06	164038932	0.04332	ebi-a-GCST90001769	|| id:ebi-a-GCST90001769	TRUE	reported	igd	2	1	TRUE
619	rs10789188	G	A	G	A	0.1343	0.0128	0.7554	0.766016	FALSE	FALSE	FALSE	ebi-a-GCST90018929	1	66053791	0.0477	491974	0.7877	Thyroid cancer || id:ebi-a-GCST90018929	Thyroid cancer	Thyroid cancer || ||	TRUE	igd	NA	NA	NA	NA	NA	NA	NA	1	3642	4.53398e-06	66053791	0.02926	ebi-a-GCST90001803	|| id:ebi-a-GCST90001803	TRUE	reported	igd	2	1	TRUE
620	rs11171232	T	C	T	C	-0.2878	0.1495	0.047	0.0167459	FALSE	FALSE	FALSE	ebi-a-GCST90018929	12	55446669	0.1894	491974	0.4298	Thyroid cancer || id:ebi-a-GCST90018929	Thyroid cancer	Thyroid cancer || ||	TRUE	igd	NA	NA	NA	NA	NA	NA	NA	12	3642	1.85302e-06	55446669	0.06024	ebi-a-GCST90001803	|| id:ebi-a-GCST90001803	TRUE	reported	igd	2	1	TRUE
621	rs12552851	C	T	C	T	0.1946	0.1262	0.1019	0.21528	FALSE	FALSE	FALSE	ebi-a-GCST90018929	9	24488925	0.058	491974	0.0295298	Thyroid cancer || id:ebi-a-GCST90018929	Thyroid cancer	Thyroid cancer || ||	TRUE	igd	NA	NA	NA	NA	NA	NA	NA	9	3642	2.43103e-06	24488925	0.04123	ebi-a-GCST90001803	|| id:ebi-a-GCST90001803	TRUE	reported	igd	2	1	TRUE
622	rs13111916	C	T	C	T	0.1445	-0.0341	0.1954	0.187532	FALSE	FALSE	FALSE	ebi-a-GCST90018929	4	13780721	0.0518	491974	0.5105	Thyroid cancer || id:ebi-a-GCST90018929	Thyroid cancer	Thyroid cancer || ||	TRUE	igd	NA	NA	NA	NA	NA	NA	NA	4	3642	4.31499e-06	13780721	0.0314	ebi-a-GCST90001803	|| id:ebi-a-GCST90001803	TRUE	reported	igd	2	1	TRUE
623	rs140193270	C	A	C	A	0.3424	-0.1539	0.0375	0.004565	FALSE	FALSE	FALSE	ebi-a-GCST90018929	10	4243950	0.5199	491974	0.767201	Thyroid cancer || id:ebi-a-GCST90018929	Thyroid cancer	Thyroid cancer || ||	TRUE	igd	NA	NA	NA	NA	NA	NA	NA	10	3642	4.66305e-07	4243950	0.06783	ebi-a-GCST90001803	|| id:ebi-a-GCST90001803	TRUE	reported	igd	2	1	TRUE
624	rs1563304	T	C	T	C	0.173	0.1403	0.131	0.165949	FALSE	FALSE	FALSE	ebi-a-GCST90018929	17	44874453	0.0608	491974	0.0210499	Thyroid cancer || id:ebi-a-GCST90018929	Thyroid cancer	Thyroid cancer || ||	TRUE	igd	NA	NA	NA	NA	NA	NA	NA	17	3642	4.09402e-06	44874453	0.0375	ebi-a-GCST90001803	|| id:ebi-a-GCST90001803	TRUE	reported	igd	2	1	TRUE
625	rs1883832	C	T	C	T	-0.1431	0.0303	0.6323	0.711749	FALSE	FALSE	FALSE	ebi-a-GCST90018929	20	44746982	0.0421	491974	0.472	Thyroid cancer || id:ebi-a-GCST90018929	Thyroid cancer	Thyroid cancer || ||	TRUE	igd	NA	NA	NA	NA	NA	NA	NA	20	3642	3.69403e-08	44746982	0.02594	ebi-a-GCST90001803	|| id:ebi-a-GCST90001803	TRUE	reported	igd	2	1	TRUE
626	rs2250246	G	A	G	A	-0.1679	0.0188	0.534	0.588116	FALSE	FALSE	FALSE	ebi-a-GCST90018929	12	6553016	0.0385	491974	0.6256	Thyroid cancer || id:ebi-a-GCST90018929	Thyroid cancer	Thyroid cancer || ||	TRUE	igd	NA	NA	NA	NA	NA	NA	NA	12	3642	1.06611e-11	6553016	0.02462	ebi-a-GCST90001803	|| id:ebi-a-GCST90001803	TRUE	reported	igd	2	1	TRUE
627	rs2669400	C	G	C	G	0.2104	-0.0248	0.9071	0.918903	FALSE	TRUE	FALSE	ebi-a-GCST90018929	12	54880954	0.0666	491974	0.7093	Thyroid cancer || id:ebi-a-GCST90018929	Thyroid cancer	Thyroid cancer || ||	TRUE	igd	NA	NA	NA	NA	NA	NA	NA	12	3642	1.62798e-06	54880954	0.04382	ebi-a-GCST90001803	|| id:ebi-a-GCST90001803	TRUE	reported	igd	2	1	TRUE
628	rs4537081	G	A	G	A	-0.1315	-0.0244	0.726	0.753396	FALSE	FALSE	FALSE	ebi-a-GCST90018929	5	165579358	0.045	491974	0.588	Thyroid cancer || id:ebi-a-GCST90018929	Thyroid cancer	Thyroid cancer || ||	TRUE	igd	NA	NA	NA	NA	NA	NA	NA	5	3642	2.66103e-06	165579358	0.02795	ebi-a-GCST90001803	|| id:ebi-a-GCST90001803	TRUE	reported	igd	2	1	TRUE
629	rs72770527	G	A	G	A	0.3458	0.0092	0.0284	0.0233349	FALSE	FALSE	FALSE	ebi-a-GCST90018929	2	16073977	0.1311	491974	0.9441	Thyroid cancer || id:ebi-a-GCST90018929	Thyroid cancer	Thyroid cancer || ||	TRUE	igd	NA	NA	NA	NA	NA	NA	NA	2	3642	3.32797e-06	16073977	0.07425	ebi-a-GCST90001803	|| id:ebi-a-GCST90001803	TRUE	reported	igd	2	1	TRUE
630	rs10791220	G	A	G	A	-0.1793	0.035	0.1134	0.181486	FALSE	FALSE	FALSE	ebi-a-GCST90018929	11	132145598	0.0785	491974	0.655901	Thyroid cancer || id:ebi-a-GCST90018929	Thyroid cancer	Thyroid cancer || ||	TRUE	igd	NA	NA	NA	NA	NA	NA	NA	11	3656	4.27602e-06	132145598	0.03894	ebi-a-GCST90001436	|| id:ebi-a-GCST90001436	TRUE	reported	igd	2	1	TRUE
631	rs11653761	T	G	T	G	-0.1359	0.0216	0.592	0.580621	FALSE	FALSE	FALSE	ebi-a-GCST90018929	17	2716535	0.0388	491974	0.5767	Thyroid cancer || id:ebi-a-GCST90018929	Thyroid cancer	Thyroid cancer || ||	TRUE	igd	NA	NA	NA	NA	NA	NA	NA	17	3656	3.17497e-08	2716535	0.02451	ebi-a-GCST90001436	|| id:ebi-a-GCST90001436	TRUE	reported	igd	2	1	TRUE
632	rs12636848	G	T	G	T	0.1242	-0.002	0.3031	0.379129	FALSE	FALSE	FALSE	ebi-a-GCST90018929	3	147613080	0.0393	491974	0.9602	Thyroid cancer || id:ebi-a-GCST90018929	Thyroid cancer	Thyroid cancer || ||	TRUE	igd	NA	NA	NA	NA	NA	NA	NA	3	3656	2.98401e-06	147613080	0.02655	ebi-a-GCST90001436	|| id:ebi-a-GCST90001436	TRUE	reported	igd	2	1	TRUE
633	rs12763172	C	T	C	T	0.132	0.0339	0.7213	0.54213	FALSE	FALSE	FALSE	ebi-a-GCST90018929	10	85447519	0.0382	491974	0.3737	Thyroid cancer || id:ebi-a-GCST90018929	Thyroid cancer	Thyroid cancer || ||	TRUE	igd	NA	NA	NA	NA	NA	NA	NA	10	3656	1.637e-06	85447519	0.02749	ebi-a-GCST90001436	|| id:ebi-a-GCST90001436	TRUE	reported	igd	2	1	TRUE
634	rs12874404	G	A	G	A	0.2221	-0.0698	0.3256	0.0482391	FALSE	FALSE	FALSE	ebi-a-GCST90018929	13	108993494	0.1072	491974	0.515	Thyroid cancer || id:ebi-a-GCST90018929	Thyroid cancer	Thyroid cancer || ||	TRUE	igd	NA	NA	NA	NA	NA	NA	NA	13	3656	3.31284e-17	108993494	0.0262	ebi-a-GCST90001436	|| id:ebi-a-GCST90001436	TRUE	reported	igd	2	1	TRUE
635	rs143003356	A	G	A	G	-0.5299	-0.1477	0.0115	0.0279229	FALSE	FALSE	FALSE	ebi-a-GCST90018929	4	142016471	0.1436	491974	0.3035	Thyroid cancer || id:ebi-a-GCST90018929	Thyroid cancer	Thyroid cancer || ||	TRUE	igd	NA	NA	NA	NA	NA	NA	NA	4	3656	4.78597e-06	142016471	0.1157	ebi-a-GCST90001436	|| id:ebi-a-GCST90001436	TRUE	reported	igd	2	1	TRUE
636	rs17708396	A	C	A	C	2.518	0.1468	0.0005	0.0268604	FALSE	FALSE	FALSE	ebi-a-GCST90018929	5	148410250	0.1204	491974	0.2228	Thyroid cancer || id:ebi-a-GCST90018929	Thyroid cancer	Thyroid cancer || ||	TRUE	igd	NA	NA	NA	NA	NA	NA	NA	5	3656	1.41198e-06	148410250	0.5212	ebi-a-GCST90001436	|| id:ebi-a-GCST90001436	TRUE	reported	igd	2	1	TRUE
637	rs34173062	A	G	A	G	0.1453	-0.05	0.2153	0.0669375	FALSE	FALSE	FALSE	ebi-a-GCST90018929	8	145158607	0.094	491974	0.5947	Thyroid cancer || id:ebi-a-GCST90018929	Thyroid cancer	Thyroid cancer || ||	TRUE	igd	NA	NA	NA	NA	NA	NA	NA	8	3656	1.242e-06	145158607	0.02991	ebi-a-GCST90001436	|| id:ebi-a-GCST90001436	TRUE	reported	igd	2	1	TRUE
638	rs3810559	G	T	G	T	-0.1132	0.0121	0.5444	0.462838	FALSE	FALSE	FALSE	ebi-a-GCST90018929	20	3207749	0.0384	491974	0.752101	Thyroid cancer || id:ebi-a-GCST90018929	Thyroid cancer	Thyroid cancer || ||	TRUE	igd	NA	NA	NA	NA	NA	NA	NA	20	3656	4.24004e-06	3207749	0.02457	ebi-a-GCST90001436	|| id:ebi-a-GCST90001436	TRUE	reported	igd	2	1	TRUE
639	rs4640493	T	A	T	A	0.1493	0.0502	0.83	0.828673	FALSE	TRUE	FALSE	ebi-a-GCST90018929	22	45387786	0.0519	491974	0.3333	Thyroid cancer || id:ebi-a-GCST90018929	Thyroid cancer	Thyroid cancer || ||	TRUE	igd	NA	NA	NA	NA	NA	NA	NA	22	3656	4.01301e-06	45387786	0.03234	ebi-a-GCST90001436	|| id:ebi-a-GCST90001436	TRUE	reported	igd	2	1	TRUE
640	rs551529415	T	C	T	C	-0.5751	0.2466	0.01	0.00795047	FALSE	FALSE	FALSE	ebi-a-GCST90018929	19	1157330	0.3035	491974	0.4165	Thyroid cancer || id:ebi-a-GCST90018929	Thyroid cancer	Thyroid cancer || ||	TRUE	igd	NA	NA	NA	NA	NA	NA	NA	19	3656	3.62001e-06	1157330	0.124	ebi-a-GCST90001436	|| id:ebi-a-GCST90001436	TRUE	reported	igd	2	1	TRUE
641	rs557577736	G	A	G	A	1.799	0.2304	0.001	0.0103809	FALSE	FALSE	FALSE	ebi-a-GCST90018929	13	46224092	0.3	491974	0.4425	Thyroid cancer || id:ebi-a-GCST90018929	Thyroid cancer	Thyroid cancer || ||	TRUE	igd	NA	NA	NA	NA	NA	NA	NA	13	3656	3.10699e-06	46224092	0.3851	ebi-a-GCST90001436	|| id:ebi-a-GCST90001436	TRUE	reported	igd	2	1	TRUE
642	rs7254039	A	G	A	G	-0.2668	-0.0564	0.0435	0.0550386	FALSE	FALSE	FALSE	ebi-a-GCST90018929	19	14993354	0.0824	491974	0.4936	Thyroid cancer || id:ebi-a-GCST90018929	Thyroid cancer	Thyroid cancer || ||	TRUE	igd	NA	NA	NA	NA	NA	NA	NA	19	3656	4.68004e-06	14993354	0.05819	ebi-a-GCST90001436	|| id:ebi-a-GCST90001436	TRUE	reported	igd	2	1	TRUE
643	rs73192651	T	C	T	C	0.442	0.0166	0.02	0.0375171	FALSE	FALSE	FALSE	ebi-a-GCST90018929	13	50212885	0.1067	491974	0.8762	Thyroid cancer || id:ebi-a-GCST90018929	Thyroid cancer	Thyroid cancer || ||	TRUE	igd	NA	NA	NA	NA	NA	NA	NA	13	3656	5.43801e-07	50212885	0.08807	ebi-a-GCST90001436	|| id:ebi-a-GCST90001436	TRUE	reported	igd	2	1	TRUE
644	rs74505387	C	T	C	T	-0.2033	-0.1086	0.1057	0.0621774	FALSE	FALSE	FALSE	ebi-a-GCST90018929	6	101891742	0.1293	491974	0.401	Thyroid cancer || id:ebi-a-GCST90018929	Thyroid cancer	Thyroid cancer || ||	TRUE	igd	NA	NA	NA	NA	NA	NA	NA	6	3656	3.08496e-07	101891742	0.03964	ebi-a-GCST90001436	|| id:ebi-a-GCST90001436	TRUE	reported	igd	2	1	TRUE
645	rs75766272	T	C	T	C	-0.3971	-0.003	0.0201	0.0391	FALSE	FALSE	FALSE	ebi-a-GCST90018929	1	8009985	0.1037	491974	0.9768	Thyroid cancer || id:ebi-a-GCST90018929	Thyroid cancer	Thyroid cancer || ||	TRUE	igd	NA	NA	NA	NA	NA	NA	NA	1	3656	3.46003e-06	8009985	0.08543	ebi-a-GCST90001436	|| id:ebi-a-GCST90001436	TRUE	reported	igd	2	1	TRUE
646	rs77762131	C	G	C	G	0.3049	-0.1842	0.045	0.016312	FALSE	TRUE	FALSE	ebi-a-GCST90018929	14	96205838	0.1905	491974	0.3335	Thyroid cancer || id:ebi-a-GCST90018929	Thyroid cancer	Thyroid cancer || ||	TRUE	igd	NA	NA	NA	NA	NA	NA	NA	14	3656	1.13201e-07	96205838	0.05737	ebi-a-GCST90001436	|| id:ebi-a-GCST90001436	TRUE	reported	igd	2	1	TRUE
647	rs974368	A	G	A	G	0.1136	0.0205	0.5141	0.490158	FALSE	FALSE	FALSE	ebi-a-GCST90018929	14	63009549	0.0389	491974	0.597601	Thyroid cancer || id:ebi-a-GCST90018929	Thyroid cancer	Thyroid cancer || ||	TRUE	igd	NA	NA	NA	NA	NA	NA	NA	14	3656	4.17004e-06	63009549	0.02464	ebi-a-GCST90001436	|| id:ebi-a-GCST90001436	TRUE	reported	igd	2	1	TRUE
648	rs1081003	A	G	A	G	-0.5202	0.0541	0.0887	0.122386	FALSE	FALSE	FALSE	ebi-a-GCST90018929	22	42525756	0.0697	491974	0.438	Thyroid cancer || id:ebi-a-GCST90018929	Thyroid cancer	Thyroid cancer || ||	TRUE	igd	NA	NA	NA	NA	NA	NA	NA	22	1837	8.86135e-18	42525756	0.05995	ebi-a-GCST90001706	|| id:ebi-a-GCST90001706	TRUE	reported	igd	2	1	TRUE
649	rs115650989	A	G	A	G	-0.4764	0.0149	0.0299	0.0203818	FALSE	FALSE	FALSE	ebi-a-GCST90018929	8	145510474	0.1623	491974	0.927	Thyroid cancer || id:ebi-a-GCST90018929	Thyroid cancer	Thyroid cancer || ||	TRUE	igd	NA	NA	NA	NA	NA	NA	NA	8	1837	1.99301e-06	145510474	0.09988	ebi-a-GCST90001706	|| id:ebi-a-GCST90001706	TRUE	reported	igd	2	1	TRUE
650	rs11599977	A	G	A	G	0.196	0.0339	0.7787	0.754602	FALSE	FALSE	FALSE	ebi-a-GCST90018929	11	38419307	0.0488	491974	0.4879	Thyroid cancer || id:ebi-a-GCST90018929	Thyroid cancer	Thyroid cancer || ||	TRUE	igd	NA	NA	NA	NA	NA	NA	NA	11	1837	1.844e-06	38419307	0.04096	ebi-a-GCST90001706	|| id:ebi-a-GCST90001706	TRUE	reported	igd	2	1	TRUE
651	rs117705111	A	G	A	G	-0.7129	0.0424	0.0346	0.0314859	FALSE	FALSE	FALSE	ebi-a-GCST90018929	22	41957510	0.1305	491974	0.745101	Thyroid cancer || id:ebi-a-GCST90018929	Thyroid cancer	Thyroid cancer || ||	TRUE	igd	NA	NA	NA	NA	NA	NA	NA	22	1837	1.24595e-14	41957510	0.09169	ebi-a-GCST90001706	|| id:ebi-a-GCST90001706	TRUE	reported	igd	2	1	TRUE
652	rs147730115	A	C	A	C	1.122	-0.1174	0.0046	0.0140027	FALSE	FALSE	FALSE	ebi-a-GCST90018929	21	26858465	0.1928	491974	0.5427	Thyroid cancer || id:ebi-a-GCST90018929	Thyroid cancer	Thyroid cancer || ||	TRUE	igd	NA	NA	NA	NA	NA	NA	NA	21	1837	4.83704e-06	26858465	0.2447	ebi-a-GCST90001706	|| id:ebi-a-GCST90001706	TRUE	reported	igd	2	1	TRUE
653	rs149806587	G	A	G	A	-0.5047	-0.3987	0.0517	0.0119251	FALSE	FALSE	FALSE	ebi-a-GCST90018929	22	40774205	0.2269	491974	0.0788697	Thyroid cancer || id:ebi-a-GCST90018929	Thyroid cancer	Thyroid cancer || ||	TRUE	igd	NA	NA	NA	NA	NA	NA	NA	22	1837	3.176e-10	40774205	0.07979	ebi-a-GCST90001706	|| id:ebi-a-GCST90001706	TRUE	reported	igd	2	1	TRUE
654	rs1894588	T	C	T	C	-0.607	0.0331	0.061	0.042572	FALSE	FALSE	FALSE	ebi-a-GCST90018929	22	40629980	0.1009	491974	0.7428	Thyroid cancer || id:ebi-a-GCST90018929	Thyroid cancer	Thyroid cancer || ||	TRUE	igd	NA	NA	NA	NA	NA	NA	NA	22	1837	9.72076e-18	40629980	0.07005	ebi-a-GCST90001706	|| id:ebi-a-GCST90001706	TRUE	reported	igd	2	1	TRUE
655	rs2018340	A	G	A	G	-0.472	-0.0398	0.1375	0.262525	FALSE	FALSE	FALSE	ebi-a-GCST90018929	22	43390319	0.0578	491974	0.490999	Thyroid cancer || id:ebi-a-GCST90018929	Thyroid cancer	Thyroid cancer || ||	TRUE	igd	NA	NA	NA	NA	NA	NA	NA	22	1837	7.45247e-21	43390319	0.04978	ebi-a-GCST90001706	|| id:ebi-a-GCST90001706	TRUE	reported	igd	2	1	TRUE
656	rs35291683	A	G	A	G	0.2993	-0.0463	0.107	0.0851525	FALSE	FALSE	FALSE	ebi-a-GCST90018929	21	42576275	0.0675	491974	0.4928	Thyroid cancer || id:ebi-a-GCST90018929	Thyroid cancer	Thyroid cancer || ||	TRUE	igd	NA	NA	NA	NA	NA	NA	NA	21	1837	7.34193e-08	42576275	0.05538	ebi-a-GCST90001706	|| id:ebi-a-GCST90001706	TRUE	reported	igd	2	1	TRUE
657	rs5757678	T	C	T	C	0.2286	0.0971	0.6486	0.799291	FALSE	FALSE	FALSE	ebi-a-GCST90018929	22	39843409	0.048	491974	0.0431102	Thyroid cancer || id:ebi-a-GCST90018929	Thyroid cancer	Thyroid cancer || ||	TRUE	igd	NA	NA	NA	NA	NA	NA	NA	22	1837	2.81903e-10	39843409	0.03604	ebi-a-GCST90001706	|| id:ebi-a-GCST90001706	TRUE	reported	igd	2	1	TRUE
658	rs57736830	G	C	G	C	-0.2285	0.0123	0.1644	0.245658	FALSE	TRUE	FALSE	ebi-a-GCST90018929	5	168402085	0.0454	491974	0.7867	Thyroid cancer || id:ebi-a-GCST90018929	Thyroid cancer	Thyroid cancer || ||	TRUE	igd	NA	NA	NA	NA	NA	NA	NA	5	1837	6.67498e-07	168402085	0.04582	ebi-a-GCST90001706	|| id:ebi-a-GCST90001706	TRUE	reported	igd	2	1	TRUE
659	rs6002543	G	C	G	C	-1.52	0.0005	0.0947	0.0779227	FALSE	TRUE	FALSE	ebi-a-GCST90018929	22	42320547	0.0698	491974	0.9944	Thyroid cancer || id:ebi-a-GCST90018929	Thyroid cancer	Thyroid cancer || ||	TRUE	igd	NA	NA	NA	NA	NA	NA	NA	22	1837	9.09913e-184	42320547	0.0467	ebi-a-GCST90001706	|| id:ebi-a-GCST90001706	TRUE	reported	igd	2	1	TRUE
660	rs73451452	A	T	A	T	0.4597	0.0041	0.0362	0.0638289	FALSE	TRUE	FALSE	ebi-a-GCST90018929	7	137804100	0.084	491974	0.9608	Thyroid cancer || id:ebi-a-GCST90018929	Thyroid cancer	Thyroid cancer || ||	TRUE	igd	NA	NA	NA	NA	NA	NA	NA	7	1837	8.49005e-07	137804100	0.09304	ebi-a-GCST90001706	|| id:ebi-a-GCST90001706	TRUE	reported	igd	2	1	TRUE
661	rs75589560	G	C	G	C	0.3871	-0.0432	0.0441	0.062455	FALSE	TRUE	FALSE	ebi-a-GCST90018929	8	129239338	0.0879	491974	0.6231	Thyroid cancer || id:ebi-a-GCST90018929	Thyroid cancer	Thyroid cancer || ||	TRUE	igd	NA	NA	NA	NA	NA	NA	NA	8	1837	4.69397e-06	129239338	0.08431	ebi-a-GCST90001706	|| id:ebi-a-GCST90001706	TRUE	reported	igd	2	1	TRUE
662	rs76146864	T	C	T	C	-0.7454	0.0256	0.025	0.023446	FALSE	FALSE	FALSE	ebi-a-GCST90018929	22	40246055	0.1552	491974	0.8691	Thyroid cancer || id:ebi-a-GCST90018929	Thyroid cancer	Thyroid cancer || ||	TRUE	igd	NA	NA	NA	NA	NA	NA	NA	22	1837	1.741e-11	40246055	0.1101	ebi-a-GCST90001706	|| id:ebi-a-GCST90001706	TRUE	reported	igd	2	1	TRUE
663	rs79451942	T	G	T	G	-0.5787	0.1738	0.0193	0.0189051	FALSE	FALSE	FALSE	ebi-a-GCST90018929	11	109330334	0.1767	491974	0.3253	Thyroid cancer || id:ebi-a-GCST90018929	Thyroid cancer	Thyroid cancer || ||	TRUE	igd	NA	NA	NA	NA	NA	NA	NA	11	1837	2.69501e-06	109330334	0.1229	ebi-a-GCST90001706	|| id:ebi-a-GCST90001706	TRUE	reported	igd	2	1	TRUE
664	rs9815713	G	A	G	A	0.2446	-0.0657	0.1173	0.0907457	FALSE	FALSE	FALSE	ebi-a-GCST90018929	3	153568131	0.0679	491974	0.3335	Thyroid cancer || id:ebi-a-GCST90018929	Thyroid cancer	Thyroid cancer || ||	TRUE	igd	NA	NA	NA	NA	NA	NA	NA	3	1837	3.87998e-06	153568131	0.0528	ebi-a-GCST90001706	|| id:ebi-a-GCST90001706	TRUE	reported	igd	2	1	TRUE
665	rs1081003	A	G	A	G	-0.4922	0.0541	0.0874	0.122386	FALSE	FALSE	FALSE	ebi-a-GCST90018929	22	42525756	0.0697	491974	0.438	Thyroid cancer || id:ebi-a-GCST90018929	Thyroid cancer	Thyroid cancer || ||	TRUE	igd	NA	NA	NA	NA	NA	NA	NA	22	3656	1.40411e-27	42525756	0.04486	ebi-a-GCST90001708	|| id:ebi-a-GCST90001708	TRUE	reported	igd	2	1	TRUE
666	rs114318843	C	T	C	T	-0.5242	0.111	0.0122	0.0349526	FALSE	FALSE	FALSE	ebi-a-GCST90018929	2	164755835	0.1204	491974	0.3567	Thyroid cancer || id:ebi-a-GCST90018929	Thyroid cancer	Thyroid cancer || ||	TRUE	igd	NA	NA	NA	NA	NA	NA	NA	2	3656	3.32399e-06	164755835	0.1126	ebi-a-GCST90001708	|| id:ebi-a-GCST90001708	TRUE	reported	igd	2	1	TRUE
667	rs116897208	C	T	C	T	-1.261	0.2071	0.0022	0.0258979	FALSE	FALSE	FALSE	ebi-a-GCST90018929	10	15100608	0.1374	491974	0.1316	Thyroid cancer || id:ebi-a-GCST90018929	Thyroid cancer	Thyroid cancer || ||	TRUE	igd	NA	NA	NA	NA	NA	NA	NA	10	3656	3.79001e-06	15100608	0.2724	ebi-a-GCST90001708	|| id:ebi-a-GCST90001708	TRUE	reported	igd	2	1	TRUE
668	rs117430146	C	G	C	G	0.3402	0.0713	0.0561	0.0135445	FALSE	TRUE	FALSE	ebi-a-GCST90018929	22	41998660	0.2061	491974	0.7293	Thyroid cancer || id:ebi-a-GCST90018929	Thyroid cancer	Thyroid cancer || ||	TRUE	igd	NA	NA	NA	NA	NA	NA	NA	22	3656	1.2e-09	41998660	0.0558	ebi-a-GCST90001708	|| id:ebi-a-GCST90001708	TRUE	reported	igd	2	1	TRUE
669	rs117499379	C	T	C	T	0.2411	0.0408	0.0682	0.02511	FALSE	FALSE	FALSE	ebi-a-GCST90018929	18	4343023	0.2186	491974	0.8519	Thyroid cancer || id:ebi-a-GCST90018929	Thyroid cancer	Thyroid cancer || ||	TRUE	igd	NA	NA	NA	NA	NA	NA	NA	18	3656	1.64801e-06	4343023	0.05023	ebi-a-GCST90001708	|| id:ebi-a-GCST90001708	TRUE	reported	igd	2	1	TRUE
670	rs117705111	A	G	A	G	-0.7389	0.0424	0.0365	0.0314859	FALSE	FALSE	FALSE	ebi-a-GCST90018929	22	41957510	0.1305	491974	0.745101	Thyroid cancer || id:ebi-a-GCST90018929	Thyroid cancer	Thyroid cancer || ||	TRUE	igd	NA	NA	NA	NA	NA	NA	NA	22	3656	3.36667e-29	41957510	0.0653	ebi-a-GCST90001708	|| id:ebi-a-GCST90001708	TRUE	reported	igd	2	1	TRUE
671	rs141130967	G	T	G	T	-0.3241	-0.0126	0.0417	0.0206173	FALSE	FALSE	FALSE	ebi-a-GCST90018929	3	101706582	0.1568	491974	0.9359	Thyroid cancer || id:ebi-a-GCST90018929	Thyroid cancer	Thyroid cancer || ||	TRUE	igd	NA	NA	NA	NA	NA	NA	NA	3	3656	6.68898e-07	101706582	0.06509	ebi-a-GCST90001708	|| id:ebi-a-GCST90001708	TRUE	reported	igd	2	1	TRUE
672	rs143106266	A	C	A	C	-1.135	-0.0135	0.0025	0.00781211	FALSE	FALSE	FALSE	ebi-a-GCST90018929	13	29908421	0.2445	491974	0.9558	Thyroid cancer || id:ebi-a-GCST90018929	Thyroid cancer	Thyroid cancer || ||	TRUE	igd	NA	NA	NA	NA	NA	NA	NA	13	3656	4.93696e-06	29908421	0.2481	ebi-a-GCST90001708	|| id:ebi-a-GCST90001708	TRUE	reported	igd	2	1	TRUE
673	rs148563640	T	C	T	C	0.4447	-0.6218	0.0219	0.005109	FALSE	FALSE	FALSE	ebi-a-GCST90018929	17	48145906	0.4818	491974	0.1969	Thyroid cancer || id:ebi-a-GCST90018929	Thyroid cancer	Thyroid cancer || ||	TRUE	igd	NA	NA	NA	NA	NA	NA	NA	17	3656	2.32798e-07	48145906	0.08584	ebi-a-GCST90001708	|| id:ebi-a-GCST90001708	TRUE	reported	igd	2	1	TRUE
674	rs149806587	G	A	G	A	-0.4826	-0.3987	0.0527	0.0119251	FALSE	FALSE	FALSE	ebi-a-GCST90018929	22	40774205	0.2269	491974	0.0788697	Thyroid cancer || id:ebi-a-GCST90018929	Thyroid cancer	Thyroid cancer || ||	TRUE	igd	NA	NA	NA	NA	NA	NA	NA	22	3656	7.24937e-17	40774205	0.05757	ebi-a-GCST90001708	|| id:ebi-a-GCST90001708	TRUE	reported	igd	2	1	TRUE
675	rs16957279	G	A	G	A	0.1238	0.0274	0.3223	0.449379	FALSE	FALSE	FALSE	ebi-a-GCST90018929	15	33954227	0.0389	491974	0.4817	Thyroid cancer || id:ebi-a-GCST90018929	Thyroid cancer	Thyroid cancer || ||	TRUE	igd	NA	NA	NA	NA	NA	NA	NA	15	3656	4.39997e-06	33954227	0.02691	ebi-a-GCST90001708	|| id:ebi-a-GCST90001708	TRUE	reported	igd	2	1	TRUE
676	rs1894588	T	C	T	C	-0.5142	0.0331	0.0622	0.042572	FALSE	FALSE	FALSE	ebi-a-GCST90018929	22	40629980	0.1009	491974	0.7428	Thyroid cancer || id:ebi-a-GCST90018929	Thyroid cancer	Thyroid cancer || ||	TRUE	igd	NA	NA	NA	NA	NA	NA	NA	22	3656	1.95299e-23	40629980	0.05119	ebi-a-GCST90001708	|| id:ebi-a-GCST90001708	TRUE	reported	igd	2	1	TRUE
677	rs4657041	C	T	C	T	-0.1522	-0.0234	0.3342	0.438827	FALSE	FALSE	FALSE	ebi-a-GCST90018929	1	161478859	0.0398	491974	0.5573	Thyroid cancer || id:ebi-a-GCST90018929	Thyroid cancer	Thyroid cancer || ||	TRUE	igd	NA	NA	NA	NA	NA	NA	NA	1	3656	1.93099e-08	161478859	0.02702	ebi-a-GCST90001708	|| id:ebi-a-GCST90001708	TRUE	reported	igd	2	1	TRUE
678	rs5757678	T	C	T	C	0.2246	0.0971	0.6418	0.799291	FALSE	FALSE	FALSE	ebi-a-GCST90018929	22	39843409	0.048	491974	0.0431102	Thyroid cancer || id:ebi-a-GCST90018929	Thyroid cancer	Thyroid cancer || ||	TRUE	igd	NA	NA	NA	NA	NA	NA	NA	22	3656	7.67361e-18	39843409	0.02597	ebi-a-GCST90001708	|| id:ebi-a-GCST90001708	TRUE	reported	igd	2	1	TRUE
679	rs5759079	A	G	A	G	-0.4284	-0.0132	0.1406	0.248413	FALSE	FALSE	FALSE	ebi-a-GCST90018929	22	43393437	0.0564	491974	0.8156	Thyroid cancer || id:ebi-a-GCST90018929	Thyroid cancer	Thyroid cancer || ||	TRUE	igd	NA	NA	NA	NA	NA	NA	NA	22	3656	6.31248e-32	43393437	0.03608	ebi-a-GCST90001708	|| id:ebi-a-GCST90001708	TRUE	reported	igd	2	1	TRUE
680	rs72658947	C	G	C	G	-0.4269	0.0404	0.0187	0.0318618	FALSE	TRUE	FALSE	ebi-a-GCST90018929	1	30372026	0.1141	491974	0.723299	Thyroid cancer || id:ebi-a-GCST90018929	Thyroid cancer	Thyroid cancer || ||	TRUE	igd	NA	NA	NA	NA	NA	NA	NA	1	3656	2.15199e-06	30372026	0.08994	ebi-a-GCST90001708	|| id:ebi-a-GCST90001708	TRUE	reported	igd	2	1	TRUE
681	rs72686437	A	G	A	G	0.1999	0.0179	0.1079	0.051854	FALSE	FALSE	FALSE	ebi-a-GCST90018929	14	22596030	0.1048	491974	0.8646	Thyroid cancer || id:ebi-a-GCST90018929	Thyroid cancer	Thyroid cancer || ||	TRUE	igd	NA	NA	NA	NA	NA	NA	NA	14	3656	1.29799e-06	22596030	0.04123	ebi-a-GCST90001708	|| id:ebi-a-GCST90001708	TRUE	reported	igd	2	1	TRUE
682	rs73165129	T	C	T	C	-1.444	0.0015	0.099	0.0774351	FALSE	FALSE	FALSE	ebi-a-GCST90018929	22	42315371	0.0699	491974	0.9834	Thyroid cancer || id:ebi-a-GCST90018929	Thyroid cancer	Thyroid cancer || ||	TRUE	igd	NA	NA	NA	NA	NA	NA	NA	22	3656	1e-200	42315371	0.03455	ebi-a-GCST90001708	|| id:ebi-a-GCST90001708	TRUE	reported	igd	2	1	TRUE
683	rs74594247	A	G	A	G	0.7785	-0.007	0.0052	0.0543447	FALSE	FALSE	FALSE	ebi-a-GCST90018929	1	147057319	0.102	491974	0.9454	Thyroid cancer || id:ebi-a-GCST90018929	Thyroid cancer	Thyroid cancer || ||	TRUE	igd	NA	NA	NA	NA	NA	NA	NA	1	3656	4.86004e-06	147057319	0.1701	ebi-a-GCST90001708	|| id:ebi-a-GCST90001708	TRUE	reported	igd	2	1	TRUE
684	rs76146864	T	C	T	C	-0.7005	0.0256	0.0264	0.023446	FALSE	FALSE	FALSE	ebi-a-GCST90018929	22	40246055	0.1552	491974	0.8691	Thyroid cancer || id:ebi-a-GCST90018929	Thyroid cancer	Thyroid cancer || ||	TRUE	igd	NA	NA	NA	NA	NA	NA	NA	22	3656	3.77485e-19	40246055	0.0779	ebi-a-GCST90001708	|| id:ebi-a-GCST90001708	TRUE	reported	igd	2	1	TRUE
685	rs1081003	A	G	A	G	-0.4717	0.0541	0.0873	0.122386	FALSE	FALSE	FALSE	ebi-a-GCST90018929	22	42525756	0.0697	491974	0.438	Thyroid cancer || id:ebi-a-GCST90018929	Thyroid cancer	Thyroid cancer || ||	TRUE	igd	NA	NA	NA	NA	NA	NA	NA	22	3655	1.85994e-25	42525756	0.0449	ebi-a-GCST90001720	|| id:ebi-a-GCST90001720	TRUE	reported	igd	2	1	TRUE
686	rs114318843	C	T	C	T	-0.5407	0.111	0.0122	0.0349526	FALSE	FALSE	FALSE	ebi-a-GCST90018929	2	164755835	0.1204	491974	0.3567	Thyroid cancer || id:ebi-a-GCST90018929	Thyroid cancer	Thyroid cancer || ||	TRUE	igd	NA	NA	NA	NA	NA	NA	NA	2	3655	1.639e-06	164755835	0.1126	ebi-a-GCST90001720	|| id:ebi-a-GCST90001720	TRUE	reported	igd	2	1	TRUE
687	rs116023377	C	G	C	G	-0.7362	-0.0541	0.0066	0.0370163	FALSE	TRUE	FALSE	ebi-a-GCST90018929	4	18858102	0.1175	491974	0.6451	Thyroid cancer || id:ebi-a-GCST90018929	Thyroid cancer	Thyroid cancer || ||	TRUE	igd	NA	NA	NA	NA	NA	NA	NA	4	3655	2.45997e-06	18858102	0.156	ebi-a-GCST90001720	|| id:ebi-a-GCST90001720	TRUE	reported	igd	2	1	TRUE
688	rs117430146	C	G	C	G	0.2856	0.0713	0.0561	0.0135445	FALSE	TRUE	FALSE	ebi-a-GCST90018929	22	41998660	0.2061	491974	0.7293	Thyroid cancer || id:ebi-a-GCST90018929	Thyroid cancer	Thyroid cancer || ||	TRUE	igd	NA	NA	NA	NA	NA	NA	NA	22	3655	3.44501e-07	41998660	0.05592	ebi-a-GCST90001720	|| id:ebi-a-GCST90001720	TRUE	reported	igd	2	1	TRUE
689	rs117499379	C	T	C	T	0.2459	0.0408	0.0683	0.02511	FALSE	FALSE	FALSE	ebi-a-GCST90018929	18	4343023	0.2186	491974	0.8519	Thyroid cancer || id:ebi-a-GCST90018929	Thyroid cancer	Thyroid cancer || ||	TRUE	igd	NA	NA	NA	NA	NA	NA	NA	18	3655	1.04501e-06	4343023	0.05026	ebi-a-GCST90001720	|| id:ebi-a-GCST90001720	TRUE	reported	igd	2	1	TRUE
690	rs117705111	A	G	A	G	-0.6734	0.0424	0.0365	0.0314859	FALSE	FALSE	FALSE	ebi-a-GCST90018929	22	41957510	0.1305	491974	0.745101	Thyroid cancer || id:ebi-a-GCST90018929	Thyroid cancer	Thyroid cancer || ||	TRUE	igd	NA	NA	NA	NA	NA	NA	NA	22	3655	2.03704e-24	41957510	0.06556	ebi-a-GCST90001720	|| id:ebi-a-GCST90001720	TRUE	reported	igd	2	1	TRUE
691	rs141130967	G	T	G	T	-0.3436	-0.0126	0.0417	0.0206173	FALSE	FALSE	FALSE	ebi-a-GCST90018929	3	101706582	0.1568	491974	0.9359	Thyroid cancer || id:ebi-a-GCST90018929	Thyroid cancer	Thyroid cancer || ||	TRUE	igd	NA	NA	NA	NA	NA	NA	NA	3	3655	1.36201e-07	101706582	0.06507	ebi-a-GCST90001720	|| id:ebi-a-GCST90001720	TRUE	reported	igd	2	1	TRUE
692	rs143106266	A	C	A	C	-1.171	-0.0135	0.0025	0.00781211	FALSE	FALSE	FALSE	ebi-a-GCST90018929	13	29908421	0.2445	491974	0.9558	Thyroid cancer || id:ebi-a-GCST90018929	Thyroid cancer	Thyroid cancer || ||	TRUE	igd	NA	NA	NA	NA	NA	NA	NA	13	3655	2.52703e-06	29908421	0.2485	ebi-a-GCST90001720	|| id:ebi-a-GCST90001720	TRUE	reported	igd	2	1	TRUE
693	rs148563640	T	C	T	C	0.4066	-0.6218	0.0219	0.005109	FALSE	FALSE	FALSE	ebi-a-GCST90018929	17	48145906	0.4818	491974	0.1969	Thyroid cancer || id:ebi-a-GCST90018929	Thyroid cancer	Thyroid cancer || ||	TRUE	igd	NA	NA	NA	NA	NA	NA	NA	17	3655	2.32798e-06	48145906	0.08597	ebi-a-GCST90001720	|| id:ebi-a-GCST90001720	TRUE	reported	igd	2	1	TRUE
694	rs149806587	G	A	G	A	-0.4771	-0.3987	0.0525	0.0119251	FALSE	FALSE	FALSE	ebi-a-GCST90018929	22	40774205	0.2269	491974	0.0788697	Thyroid cancer || id:ebi-a-GCST90018929	Thyroid cancer	Thyroid cancer || ||	TRUE	igd	NA	NA	NA	NA	NA	NA	NA	22	3655	1.72584e-16	40774205	0.05763	ebi-a-GCST90001720	|| id:ebi-a-GCST90001720	TRUE	reported	igd	2	1	TRUE
695	rs1563991	T	G	T	G	0.1557	0.1096	0.8062	0.84301	FALSE	FALSE	FALSE	ebi-a-GCST90018929	11	37670518	0.0526	491974	0.0373199	Thyroid cancer || id:ebi-a-GCST90018929	Thyroid cancer	Thyroid cancer || ||	TRUE	igd	NA	NA	NA	NA	NA	NA	NA	11	3655	1.01899e-06	37670518	0.03181	ebi-a-GCST90001720	|| id:ebi-a-GCST90001720	TRUE	reported	igd	2	1	TRUE
696	rs1801274	G	A	G	A	-0.1385	-0.0269	0.3246	0.438378	FALSE	FALSE	FALSE	ebi-a-GCST90018929	1	161479745	0.0397	491974	0.4979	Thyroid cancer || id:ebi-a-GCST90018929	Thyroid cancer	Thyroid cancer || ||	TRUE	igd	NA	NA	NA	NA	NA	NA	NA	1	3655	3.24997e-07	161479745	0.02706	ebi-a-GCST90001720	|| id:ebi-a-GCST90001720	TRUE	reported	igd	2	1	TRUE
697	rs1894588	T	C	T	C	-0.4832	0.0331	0.0622	0.042572	FALSE	FALSE	FALSE	ebi-a-GCST90018929	22	40629980	0.1009	491974	0.7428	Thyroid cancer || id:ebi-a-GCST90018929	Thyroid cancer	Thyroid cancer || ||	TRUE	igd	NA	NA	NA	NA	NA	NA	NA	22	3655	7.94511e-21	40629980	0.05131	ebi-a-GCST90001720	|| id:ebi-a-GCST90001720	TRUE	reported	igd	2	1	TRUE
698	rs34006338	A	G	A	G	-0.9403	0.4638	0.0037	0.0169758	FALSE	FALSE	FALSE	ebi-a-GCST90018929	7	45957318	0.1753	491974	0.00817203	Thyroid cancer || id:ebi-a-GCST90018929	Thyroid cancer	Thyroid cancer || ||	TRUE	igd	NA	NA	NA	NA	NA	NA	NA	7	3655	2.22802e-06	45957318	0.1984	ebi-a-GCST90001720	|| id:ebi-a-GCST90001720	TRUE	reported	igd	2	1	TRUE
699	rs5757678	T	C	T	C	0.2113	0.0971	0.6419	0.799291	FALSE	FALSE	FALSE	ebi-a-GCST90018929	22	39843409	0.048	491974	0.0431102	Thyroid cancer || id:ebi-a-GCST90018929	Thyroid cancer	Thyroid cancer || ||	TRUE	igd	NA	NA	NA	NA	NA	NA	NA	22	3655	5.84386e-16	39843409	0.026	ebi-a-GCST90001720	|| id:ebi-a-GCST90001720	TRUE	reported	igd	2	1	TRUE
700	rs5759079	A	G	A	G	-0.4046	-0.0132	0.1406	0.248413	FALSE	FALSE	FALSE	ebi-a-GCST90018929	22	43393437	0.0564	491974	0.8156	Thyroid cancer || id:ebi-a-GCST90018929	Thyroid cancer	Thyroid cancer || ||	TRUE	igd	NA	NA	NA	NA	NA	NA	NA	22	3655	1.32404e-28	43393437	0.03616	ebi-a-GCST90001720	|| id:ebi-a-GCST90001720	TRUE	reported	igd	2	1	TRUE
701	rs73165129	T	C	T	C	-1.385	0.0015	0.099	0.0774351	FALSE	FALSE	FALSE	ebi-a-GCST90018929	22	42315371	0.0699	491974	0.9834	Thyroid cancer || id:ebi-a-GCST90018929	Thyroid cancer	Thyroid cancer || ||	TRUE	igd	NA	NA	NA	NA	NA	NA	NA	22	3655	1e-200	42315371	0.03524	ebi-a-GCST90001720	|| id:ebi-a-GCST90001720	TRUE	reported	igd	2	1	TRUE
702	rs76146864	T	C	T	C	-0.6664	0.0256	0.0264	0.023446	FALSE	FALSE	FALSE	ebi-a-GCST90018929	22	40246055	0.1552	491974	0.8691	Thyroid cancer || id:ebi-a-GCST90018929	Thyroid cancer	Thyroid cancer || ||	TRUE	igd	NA	NA	NA	NA	NA	NA	NA	22	3655	1.93821e-17	40246055	0.07803	ebi-a-GCST90001720	|| id:ebi-a-GCST90001720	TRUE	reported	igd	2	1	TRUE
703	rs1081003	A	G	A	G	-0.5326	0.0541	0.0874	0.122386	FALSE	FALSE	FALSE	ebi-a-GCST90018929	22	42525756	0.0697	491974	0.438	Thyroid cancer || id:ebi-a-GCST90018929	Thyroid cancer	Thyroid cancer || ||	TRUE	igd	NA	NA	NA	NA	NA	NA	NA	22	3660	4.6505e-32	42525756	0.04476	ebi-a-GCST90001829	|| id:ebi-a-GCST90001829	TRUE	reported	igd	2	1	TRUE
704	rs116470335	A	G	A	G	1.525	0.0109	0.0016	0.0148747	FALSE	FALSE	FALSE	ebi-a-GCST90018929	4	24492147	0.1721	491974	0.9494	Thyroid cancer || id:ebi-a-GCST90018929	Thyroid cancer	Thyroid cancer || ||	TRUE	igd	NA	NA	NA	NA	NA	NA	NA	4	3660	3.66303e-06	24492147	0.329	ebi-a-GCST90001829	|| id:ebi-a-GCST90001829	TRUE	reported	igd	2	1	TRUE
705	rs117430146	C	G	C	G	0.3083	0.0713	0.056	0.0135445	FALSE	TRUE	FALSE	ebi-a-GCST90018929	22	41998660	0.2061	491974	0.7293	Thyroid cancer || id:ebi-a-GCST90018929	Thyroid cancer	Thyroid cancer || ||	TRUE	igd	NA	NA	NA	NA	NA	NA	NA	22	3660	3.60504e-08	41998660	0.05583	ebi-a-GCST90001829	|| id:ebi-a-GCST90001829	TRUE	reported	igd	2	1	TRUE
706	rs117705111	A	G	A	G	-0.7406	0.0424	0.0365	0.0314859	FALSE	FALSE	FALSE	ebi-a-GCST90018929	22	41957510	0.1305	491974	0.745101	Thyroid cancer || id:ebi-a-GCST90018929	Thyroid cancer	Thyroid cancer || ||	TRUE	igd	NA	NA	NA	NA	NA	NA	NA	22	3660	1.97197e-29	41957510	0.06518	ebi-a-GCST90001829	|| id:ebi-a-GCST90001829	TRUE	reported	igd	2	1	TRUE
707	rs143106266	A	C	A	C	-1.177	-0.0135	0.0025	0.00781211	FALSE	FALSE	FALSE	ebi-a-GCST90018929	13	29908421	0.2445	491974	0.9558	Thyroid cancer || id:ebi-a-GCST90018929	Thyroid cancer	Thyroid cancer || ||	TRUE	igd	NA	NA	NA	NA	NA	NA	NA	13	3660	2.006e-06	29908421	0.2473	ebi-a-GCST90001829	|| id:ebi-a-GCST90001829	TRUE	reported	igd	2	1	TRUE
708	rs149806587	G	A	G	A	-0.5338	-0.3987	0.0526	0.0119251	FALSE	FALSE	FALSE	ebi-a-GCST90018929	22	40774205	0.2269	491974	0.0788697	Thyroid cancer || id:ebi-a-GCST90018929	Thyroid cancer	Thyroid cancer || ||	TRUE	igd	NA	NA	NA	NA	NA	NA	NA	22	3660	2.49919e-20	40774205	0.05744	ebi-a-GCST90001829	|| id:ebi-a-GCST90001829	TRUE	reported	igd	2	1	TRUE
709	rs1563991	T	G	T	G	0.148	0.1096	0.8063	0.84301	FALSE	FALSE	FALSE	ebi-a-GCST90018929	11	37670518	0.0526	491974	0.0373199	Thyroid cancer || id:ebi-a-GCST90018929	Thyroid cancer	Thyroid cancer || ||	TRUE	igd	NA	NA	NA	NA	NA	NA	NA	11	3660	3.31002e-06	37670518	0.03178	ebi-a-GCST90001829	|| id:ebi-a-GCST90001829	TRUE	reported	igd	2	1	TRUE
710	rs1801274	G	A	G	A	-0.1724	-0.0269	0.3253	0.438378	FALSE	FALSE	FALSE	ebi-a-GCST90018929	1	161479745	0.0397	491974	0.4979	Thyroid cancer || id:ebi-a-GCST90018929	Thyroid cancer	Thyroid cancer || ||	TRUE	igd	NA	NA	NA	NA	NA	NA	NA	1	3660	1.86299e-10	161479745	0.02698	ebi-a-GCST90001829	|| id:ebi-a-GCST90001829	TRUE	reported	igd	2	1	TRUE
711	rs1894588	T	C	T	C	-0.5142	0.0331	0.0622	0.042572	FALSE	FALSE	FALSE	ebi-a-GCST90018929	22	40629980	0.1009	491974	0.7428	Thyroid cancer || id:ebi-a-GCST90018929	Thyroid cancer	Thyroid cancer || ||	TRUE	igd	NA	NA	NA	NA	NA	NA	NA	22	3660	1.70805e-23	40629980	0.05113	ebi-a-GCST90001829	|| id:ebi-a-GCST90001829	TRUE	reported	igd	2	1	TRUE
712	rs2925323	T	C	T	C	-0.1313	0.0009	0.2922	0.38449	FALSE	FALSE	FALSE	ebi-a-GCST90018929	3	101658926	0.0394	491974	0.9823	Thyroid cancer || id:ebi-a-GCST90018929	Thyroid cancer	Thyroid cancer || ||	TRUE	igd	NA	NA	NA	NA	NA	NA	NA	3	3660	3.05999e-06	101658926	0.0281	ebi-a-GCST90001829	|| id:ebi-a-GCST90001829	TRUE	reported	igd	2	1	TRUE
713	rs5757678	T	C	T	C	0.2136	0.0971	0.6419	0.799291	FALSE	FALSE	FALSE	ebi-a-GCST90018929	22	39843409	0.048	491974	0.0431102	Thyroid cancer || id:ebi-a-GCST90018929	Thyroid cancer	Thyroid cancer || ||	TRUE	igd	NA	NA	NA	NA	NA	NA	NA	22	3660	2.43893e-16	39843409	0.02594	ebi-a-GCST90001829	|| id:ebi-a-GCST90001829	TRUE	reported	igd	2	1	TRUE
714	rs5759079	A	G	A	G	-0.4435	-0.0132	0.1407	0.248413	FALSE	FALSE	FALSE	ebi-a-GCST90018929	22	43393437	0.0564	491974	0.8156	Thyroid cancer || id:ebi-a-GCST90018929	Thyroid cancer	Thyroid cancer || ||	TRUE	igd	NA	NA	NA	NA	NA	NA	NA	22	3660	3.74973e-34	43393437	0.03602	ebi-a-GCST90001829	|| id:ebi-a-GCST90001829	TRUE	reported	igd	2	1	TRUE
715	rs6680891	T	A	T	A	0.1446	0.0533	0.2122	0.273274	FALSE	TRUE	FALSE	ebi-a-GCST90018929	1	164083691	0.0434	491974	0.2202	Thyroid cancer || id:ebi-a-GCST90018929	Thyroid cancer	Thyroid cancer || ||	TRUE	igd	NA	NA	NA	NA	NA	NA	NA	1	3660	2.216e-06	164083691	0.03051	ebi-a-GCST90001829	|| id:ebi-a-GCST90001829	TRUE	reported	igd	2	1	TRUE
716	rs73165129	T	C	T	C	-1.496	0.0015	0.099	0.0774351	FALSE	FALSE	FALSE	ebi-a-GCST90018929	22	42315371	0.0699	491974	0.9834	Thyroid cancer || id:ebi-a-GCST90018929	Thyroid cancer	Thyroid cancer || ||	TRUE	igd	NA	NA	NA	NA	NA	NA	NA	22	3660	1e-200	42315371	0.03385	ebi-a-GCST90001829	|| id:ebi-a-GCST90001829	TRUE	reported	igd	2	1	TRUE
717	rs76146864	T	C	T	C	-0.7056	0.0256	0.0264	0.023446	FALSE	FALSE	FALSE	ebi-a-GCST90018929	22	40246055	0.1552	491974	0.8691	Thyroid cancer || id:ebi-a-GCST90018929	Thyroid cancer	Thyroid cancer || ||	TRUE	igd	NA	NA	NA	NA	NA	NA	NA	22	3660	1.97015e-19	40246055	0.07783	ebi-a-GCST90001829	|| id:ebi-a-GCST90001829	TRUE	reported	igd	2	1	TRUE
718	rs1081003	A	G	A	G	-0.5131	0.0541	0.0875	0.122386	FALSE	FALSE	FALSE	ebi-a-GCST90018929	22	42525756	0.0697	491974	0.438	Thyroid cancer || id:ebi-a-GCST90018929	Thyroid cancer	Thyroid cancer || ||	TRUE	igd	NA	NA	NA	NA	NA	NA	NA	22	3658	5.91834e-30	42525756	0.04473	ebi-a-GCST90001719	|| id:ebi-a-GCST90001719	TRUE	reported	igd	2	1	TRUE
719	rs117430146	C	G	C	G	0.3144	0.0713	0.056	0.0135445	FALSE	TRUE	FALSE	ebi-a-GCST90018929	22	41998660	0.2061	491974	0.7293	Thyroid cancer || id:ebi-a-GCST90018929	Thyroid cancer	Thyroid cancer || ||	TRUE	igd	NA	NA	NA	NA	NA	NA	NA	22	3658	1.82701e-08	41998660	0.05574	ebi-a-GCST90001719	|| id:ebi-a-GCST90001719	TRUE	reported	igd	2	1	TRUE
720	rs117705111	A	G	A	G	-0.7498	0.0424	0.0365	0.0314859	FALSE	FALSE	FALSE	ebi-a-GCST90018929	22	41957510	0.1305	491974	0.745101	Thyroid cancer || id:ebi-a-GCST90018929	Thyroid cancer	Thyroid cancer || ||	TRUE	igd	NA	NA	NA	NA	NA	NA	NA	22	3658	3.47616e-30	41957510	0.06509	ebi-a-GCST90001719	|| id:ebi-a-GCST90001719	TRUE	reported	igd	2	1	TRUE
721	rs143106266	A	C	A	C	-1.176	-0.0135	0.0025	0.00781211	FALSE	FALSE	FALSE	ebi-a-GCST90018929	13	29908421	0.2445	491974	0.9558	Thyroid cancer || id:ebi-a-GCST90018929	Thyroid cancer	Thyroid cancer || ||	TRUE	igd	NA	NA	NA	NA	NA	NA	NA	13	3658	2.03301e-06	29908421	0.2473	ebi-a-GCST90001719	|| id:ebi-a-GCST90001719	TRUE	reported	igd	2	1	TRUE
722	rs149806587	G	A	G	A	-0.5364	-0.3987	0.0526	0.0119251	FALSE	FALSE	FALSE	ebi-a-GCST90018929	22	40774205	0.2269	491974	0.0788697	Thyroid cancer || id:ebi-a-GCST90018929	Thyroid cancer	Thyroid cancer || ||	TRUE	igd	NA	NA	NA	NA	NA	NA	NA	22	3658	1.40896e-20	40774205	0.05734	ebi-a-GCST90001719	|| id:ebi-a-GCST90001719	TRUE	reported	igd	2	1	TRUE
723	rs1563991	T	G	T	G	0.149	0.1096	0.8063	0.84301	FALSE	FALSE	FALSE	ebi-a-GCST90018929	11	37670518	0.0526	491974	0.0373199	Thyroid cancer || id:ebi-a-GCST90018929	Thyroid cancer	Thyroid cancer || ||	TRUE	igd	NA	NA	NA	NA	NA	NA	NA	11	3658	2.81799e-06	37670518	0.03176	ebi-a-GCST90001719	|| id:ebi-a-GCST90001719	TRUE	reported	igd	2	1	TRUE
724	rs1801274	G	A	G	A	-0.1694	-0.0269	0.325	0.438378	FALSE	FALSE	FALSE	ebi-a-GCST90018929	1	161479745	0.0397	491974	0.4979	Thyroid cancer || id:ebi-a-GCST90018929	Thyroid cancer	Thyroid cancer || ||	TRUE	igd	NA	NA	NA	NA	NA	NA	NA	1	3658	3.642e-10	161479745	0.02694	ebi-a-GCST90001719	|| id:ebi-a-GCST90001719	TRUE	reported	igd	2	1	TRUE
725	rs1894588	T	C	T	C	-0.5248	0.0331	0.0622	0.042572	FALSE	FALSE	FALSE	ebi-a-GCST90018929	22	40629980	0.1009	491974	0.7428	Thyroid cancer || id:ebi-a-GCST90018929	Thyroid cancer	Thyroid cancer || ||	TRUE	igd	NA	NA	NA	NA	NA	NA	NA	22	3658	1.86509e-24	40629980	0.05105	ebi-a-GCST90001719	|| id:ebi-a-GCST90001719	TRUE	reported	igd	2	1	TRUE
726	rs2925323	T	C	T	C	-0.1312	0.0009	0.2922	0.38449	FALSE	FALSE	FALSE	ebi-a-GCST90018929	3	101658926	0.0394	491974	0.9823	Thyroid cancer || id:ebi-a-GCST90018929	Thyroid cancer	Thyroid cancer || ||	TRUE	igd	NA	NA	NA	NA	NA	NA	NA	3	3658	3.03298e-06	101658926	0.02806	ebi-a-GCST90001719	|| id:ebi-a-GCST90001719	TRUE	reported	igd	2	1	TRUE
727	rs5757678	T	C	T	C	0.218	0.0971	0.6419	0.799291	FALSE	FALSE	FALSE	ebi-a-GCST90018929	22	39843409	0.048	491974	0.0431102	Thyroid cancer || id:ebi-a-GCST90018929	Thyroid cancer	Thyroid cancer || ||	TRUE	igd	NA	NA	NA	NA	NA	NA	NA	22	3658	5.51061e-17	39843409	0.0259	ebi-a-GCST90001719	|| id:ebi-a-GCST90001719	TRUE	reported	igd	2	1	TRUE
728	rs5759079	A	G	A	G	-0.4367	-0.0132	0.1407	0.248413	FALSE	FALSE	FALSE	ebi-a-GCST90018929	22	43393437	0.0564	491974	0.8156	Thyroid cancer || id:ebi-a-GCST90018929	Thyroid cancer	Thyroid cancer || ||	TRUE	igd	NA	NA	NA	NA	NA	NA	NA	22	3658	3.06126e-33	43393437	0.036	ebi-a-GCST90001719	|| id:ebi-a-GCST90001719	TRUE	reported	igd	2	1	TRUE
729	rs6680891	T	A	T	A	0.1408	0.0533	0.2121	0.273274	FALSE	TRUE	FALSE	ebi-a-GCST90018929	1	164083691	0.0434	491974	0.2202	Thyroid cancer || id:ebi-a-GCST90018929	Thyroid cancer	Thyroid cancer || ||	TRUE	igd	NA	NA	NA	NA	NA	NA	NA	1	3658	3.94903e-06	164083691	0.03048	ebi-a-GCST90001719	|| id:ebi-a-GCST90001719	TRUE	reported	igd	2	1	TRUE
730	rs73165129	T	C	T	C	-1.508	0.0015	0.099	0.0774351	FALSE	FALSE	FALSE	ebi-a-GCST90018929	22	42315371	0.0699	491974	0.9834	Thyroid cancer || id:ebi-a-GCST90018929	Thyroid cancer	Thyroid cancer || ||	TRUE	igd	NA	NA	NA	NA	NA	NA	NA	22	3658	1e-200	42315371	0.03368	ebi-a-GCST90001719	|| id:ebi-a-GCST90001719	TRUE	reported	igd	2	1	TRUE
731	rs76146864	T	C	T	C	-0.7095	0.0256	0.0264	0.023446	FALSE	FALSE	FALSE	ebi-a-GCST90018929	22	40246055	0.1552	491974	0.8691	Thyroid cancer || id:ebi-a-GCST90018929	Thyroid cancer	Thyroid cancer || ||	TRUE	igd	NA	NA	NA	NA	NA	NA	NA	22	3658	1.10994e-19	40246055	0.07772	ebi-a-GCST90001719	|| id:ebi-a-GCST90001719	TRUE	reported	igd	2	1	TRUE
732	rs1081003	A	G	A	G	-0.5412	0.0541	0.0872	0.122386	FALSE	FALSE	FALSE	ebi-a-GCST90018929	22	42525756	0.0697	491974	0.438	Thyroid cancer || id:ebi-a-GCST90018929	Thyroid cancer	Thyroid cancer || ||	TRUE	igd	NA	NA	NA	NA	NA	NA	NA	22	3645	4.58564e-33	42525756	0.04473	ebi-a-GCST90001705	|| id:ebi-a-GCST90001705	TRUE	reported	igd	2	1	TRUE
733	rs116470335	A	G	A	G	1.591	0.0109	0.0016	0.0148747	FALSE	FALSE	FALSE	ebi-a-GCST90018929	4	24492147	0.1721	491974	0.9494	Thyroid cancer || id:ebi-a-GCST90018929	Thyroid cancer	Thyroid cancer || ||	TRUE	igd	NA	NA	NA	NA	NA	NA	NA	4	3645	1.26299e-06	24492147	0.3278	ebi-a-GCST90001705	|| id:ebi-a-GCST90001705	TRUE	reported	igd	2	1	TRUE
734	rs117430146	C	G	C	G	0.3149	0.0713	0.0562	0.0135445	FALSE	TRUE	FALSE	ebi-a-GCST90018929	22	41998660	0.2061	491974	0.7293	Thyroid cancer || id:ebi-a-GCST90018929	Thyroid cancer	Thyroid cancer || ||	TRUE	igd	NA	NA	NA	NA	NA	NA	NA	22	3645	1.65402e-08	41998660	0.05565	ebi-a-GCST90001705	|| id:ebi-a-GCST90001705	TRUE	reported	igd	2	1	TRUE
735	rs117705111	A	G	A	G	-0.7379	0.0424	0.0364	0.0314859	FALSE	FALSE	FALSE	ebi-a-GCST90018929	22	41957510	0.1305	491974	0.745101	Thyroid cancer || id:ebi-a-GCST90018929	Thyroid cancer	Thyroid cancer || ||	TRUE	igd	NA	NA	NA	NA	NA	NA	NA	22	3645	2.99709e-29	41957510	0.06516	ebi-a-GCST90001705	|| id:ebi-a-GCST90001705	TRUE	reported	igd	2	1	TRUE
736	rs143106266	A	C	A	C	-1.163	-0.0135	0.0025	0.00781211	FALSE	FALSE	FALSE	ebi-a-GCST90018929	13	29908421	0.2445	491974	0.9558	Thyroid cancer || id:ebi-a-GCST90018929	Thyroid cancer	Thyroid cancer || ||	TRUE	igd	NA	NA	NA	NA	NA	NA	NA	13	3645	2.38501e-06	29908421	0.2462	ebi-a-GCST90001705	|| id:ebi-a-GCST90001705	TRUE	reported	igd	2	1	TRUE
737	rs149806587	G	A	G	A	-0.5355	-0.3987	0.0527	0.0119251	FALSE	FALSE	FALSE	ebi-a-GCST90018929	22	40774205	0.2269	491974	0.0788697	Thyroid cancer || id:ebi-a-GCST90018929	Thyroid cancer	Thyroid cancer || ||	TRUE	igd	NA	NA	NA	NA	NA	NA	NA	22	3645	1.61213e-20	40774205	0.05733	ebi-a-GCST90001705	|| id:ebi-a-GCST90001705	TRUE	reported	igd	2	1	TRUE
738	rs1801274	G	A	G	A	-0.1327	-0.0269	0.3254	0.438378	FALSE	FALSE	FALSE	ebi-a-GCST90018929	1	161479745	0.0397	491974	0.4979	Thyroid cancer || id:ebi-a-GCST90018929	Thyroid cancer	Thyroid cancer || ||	TRUE	igd	NA	NA	NA	NA	NA	NA	NA	1	3645	8.91395e-07	161479745	0.02696	ebi-a-GCST90001705	|| id:ebi-a-GCST90001705	TRUE	reported	igd	2	1	TRUE
739	rs1894588	T	C	T	C	-0.5121	0.0331	0.0621	0.042572	FALSE	FALSE	FALSE	ebi-a-GCST90018929	22	40629980	0.1009	491974	0.7428	Thyroid cancer || id:ebi-a-GCST90018929	Thyroid cancer	Thyroid cancer || ||	TRUE	igd	NA	NA	NA	NA	NA	NA	NA	22	3645	2.1508e-23	40629980	0.05103	ebi-a-GCST90001705	|| id:ebi-a-GCST90001705	TRUE	reported	igd	2	1	TRUE
740	rs2939924	T	C	T	C	0.1263	-0.0579	0.328	0.588879	FALSE	FALSE	FALSE	ebi-a-GCST90018929	10	132491701	0.0399	491974	0.1466	Thyroid cancer || id:ebi-a-GCST90018929	Thyroid cancer	Thyroid cancer || ||	TRUE	igd	NA	NA	NA	NA	NA	NA	NA	10	3645	2.071e-06	132491701	0.02656	ebi-a-GCST90001705	|| id:ebi-a-GCST90001705	TRUE	reported	igd	2	1	TRUE
741	rs5757678	T	C	T	C	0.2107	0.0971	0.6417	0.799291	FALSE	FALSE	FALSE	ebi-a-GCST90018929	22	39843409	0.048	491974	0.0431102	Thyroid cancer || id:ebi-a-GCST90018929	Thyroid cancer	Thyroid cancer || ||	TRUE	igd	NA	NA	NA	NA	NA	NA	NA	22	3645	5.47394e-16	39843409	0.02589	ebi-a-GCST90001705	|| id:ebi-a-GCST90001705	TRUE	reported	igd	2	1	TRUE
742	rs5759079	A	G	A	G	-0.4487	-0.0132	0.1407	0.248413	FALSE	FALSE	FALSE	ebi-a-GCST90018929	22	43393437	0.0564	491974	0.8156	Thyroid cancer || id:ebi-a-GCST90018929	Thyroid cancer	Thyroid cancer || ||	TRUE	igd	NA	NA	NA	NA	NA	NA	NA	22	3645	5.11446e-35	43393437	0.03597	ebi-a-GCST90001705	|| id:ebi-a-GCST90001705	TRUE	reported	igd	2	1	TRUE
743	rs73165129	T	C	T	C	-1.496	0.0015	0.0989	0.0774351	FALSE	FALSE	FALSE	ebi-a-GCST90018929	22	42315371	0.0699	491974	0.9834	Thyroid cancer || id:ebi-a-GCST90018929	Thyroid cancer	Thyroid cancer || ||	TRUE	igd	NA	NA	NA	NA	NA	NA	NA	22	3645	1e-200	42315371	0.03378	ebi-a-GCST90001705	|| id:ebi-a-GCST90001705	TRUE	reported	igd	2	1	TRUE
744	rs76146864	T	C	T	C	-0.6949	0.0256	0.0263	0.023446	FALSE	FALSE	FALSE	ebi-a-GCST90018929	22	40246055	0.1552	491974	0.8691	Thyroid cancer || id:ebi-a-GCST90018929	Thyroid cancer	Thyroid cancer || ||	TRUE	igd	NA	NA	NA	NA	NA	NA	NA	22	3645	6.85804e-19	40246055	0.07785	ebi-a-GCST90001705	|| id:ebi-a-GCST90001705	TRUE	reported	igd	2	1	TRUE
745	rs1081003	A	G	A	G	-0.5029	0.0541	0.0874	0.122386	FALSE	FALSE	FALSE	ebi-a-GCST90018929	22	42525756	0.0697	491974	0.438	Thyroid cancer || id:ebi-a-GCST90018929	Thyroid cancer	Thyroid cancer || ||	TRUE	igd	NA	NA	NA	NA	NA	NA	NA	22	3657	1.2249e-28	42525756	0.04491	ebi-a-GCST90001716	|| id:ebi-a-GCST90001716	TRUE	reported	igd	2	1	TRUE
746	rs117430146	C	G	C	G	0.3056	0.0713	0.0561	0.0135445	FALSE	TRUE	FALSE	ebi-a-GCST90018929	22	41998660	0.2061	491974	0.7293	Thyroid cancer || id:ebi-a-GCST90018929	Thyroid cancer	Thyroid cancer || ||	TRUE	igd	NA	NA	NA	NA	NA	NA	NA	22	3657	4.72803e-08	41998660	0.05584	ebi-a-GCST90001716	|| id:ebi-a-GCST90001716	TRUE	reported	igd	2	1	TRUE
747	rs117705111	A	G	A	G	-0.7531	0.0424	0.0365	0.0314859	FALSE	FALSE	FALSE	ebi-a-GCST90018929	22	41957510	0.1305	491974	0.745101	Thyroid cancer || id:ebi-a-GCST90018929	Thyroid cancer	Thyroid cancer || ||	TRUE	igd	NA	NA	NA	NA	NA	NA	NA	22	3657	2.26986e-30	41957510	0.06516	ebi-a-GCST90001716	|| id:ebi-a-GCST90001716	TRUE	reported	igd	2	1	TRUE
748	rs143106266	A	C	A	C	-1.196	-0.0135	0.0025	0.00781211	FALSE	FALSE	FALSE	ebi-a-GCST90018929	13	29908421	0.2445	491974	0.9558	Thyroid cancer || id:ebi-a-GCST90018929	Thyroid cancer	Thyroid cancer || ||	TRUE	igd	NA	NA	NA	NA	NA	NA	NA	13	3657	1.39499e-06	29908421	0.2474	ebi-a-GCST90001716	|| id:ebi-a-GCST90001716	TRUE	reported	igd	2	1	TRUE
749	rs148563640	T	C	T	C	0.3942	-0.6218	0.0219	0.005109	FALSE	FALSE	FALSE	ebi-a-GCST90018929	17	48145906	0.4818	491974	0.1969	Thyroid cancer || id:ebi-a-GCST90018929	Thyroid cancer	Thyroid cancer || ||	TRUE	igd	NA	NA	NA	NA	NA	NA	NA	17	3657	4.45102e-06	48145906	0.08577	ebi-a-GCST90001716	|| id:ebi-a-GCST90001716	TRUE	reported	igd	2	1	TRUE
750	rs149398740	T	C	T	C	-1.111	-0.083	0.0027	0.008612	FALSE	FALSE	FALSE	ebi-a-GCST90018929	22	23924845	0.3673	491974	0.8212	Thyroid cancer || id:ebi-a-GCST90018929	Thyroid cancer	Thyroid cancer || ||	TRUE	igd	NA	NA	NA	NA	NA	NA	NA	22	3657	3.743e-06	23924845	0.2398	ebi-a-GCST90001716	|| id:ebi-a-GCST90001716	TRUE	reported	igd	2	1	TRUE
751	rs149806587	G	A	G	A	-0.5248	-0.3987	0.0526	0.0119251	FALSE	FALSE	FALSE	ebi-a-GCST90018929	22	40774205	0.2269	491974	0.0788697	Thyroid cancer || id:ebi-a-GCST90018929	Thyroid cancer	Thyroid cancer || ||	TRUE	igd	NA	NA	NA	NA	NA	NA	NA	22	3657	1.09295e-19	40774205	0.05747	ebi-a-GCST90001716	|| id:ebi-a-GCST90001716	TRUE	reported	igd	2	1	TRUE
752	rs1563991	T	G	T	G	0.1507	0.1096	0.8063	0.84301	FALSE	FALSE	FALSE	ebi-a-GCST90018929	11	37670518	0.0526	491974	0.0373199	Thyroid cancer || id:ebi-a-GCST90018929	Thyroid cancer	Thyroid cancer || ||	TRUE	igd	NA	NA	NA	NA	NA	NA	NA	11	3657	2.23702e-06	37670518	0.03181	ebi-a-GCST90001716	|| id:ebi-a-GCST90001716	TRUE	reported	igd	2	1	TRUE
753	rs1801274	G	A	G	A	-0.1866	-0.0269	0.325	0.438378	FALSE	FALSE	FALSE	ebi-a-GCST90018929	1	161479745	0.0397	491974	0.4979	Thyroid cancer || id:ebi-a-GCST90018929	Thyroid cancer	Thyroid cancer || ||	TRUE	igd	NA	NA	NA	NA	NA	NA	NA	1	3657	5.2517e-12	161479745	0.02696	ebi-a-GCST90001716	|| id:ebi-a-GCST90001716	TRUE	reported	igd	2	1	TRUE
754	rs1894588	T	C	T	C	-0.5235	0.0331	0.0622	0.042572	FALSE	FALSE	FALSE	ebi-a-GCST90018929	22	40629980	0.1009	491974	0.7428	Thyroid cancer || id:ebi-a-GCST90018929	Thyroid cancer	Thyroid cancer || ||	TRUE	igd	NA	NA	NA	NA	NA	NA	NA	22	3657	2.83531e-24	40629980	0.05113	ebi-a-GCST90001716	|| id:ebi-a-GCST90001716	TRUE	reported	igd	2	1	TRUE
755	rs2925323	T	C	T	C	-0.1289	0.0009	0.2923	0.38449	FALSE	FALSE	FALSE	ebi-a-GCST90018929	3	101658926	0.0394	491974	0.9823	Thyroid cancer || id:ebi-a-GCST90018929	Thyroid cancer	Thyroid cancer || ||	TRUE	igd	NA	NA	NA	NA	NA	NA	NA	3	3657	4.76299e-06	101658926	0.02812	ebi-a-GCST90001716	|| id:ebi-a-GCST90001716	TRUE	reported	igd	2	1	TRUE
756	rs5757678	T	C	T	C	0.2161	0.0971	0.6418	0.799291	FALSE	FALSE	FALSE	ebi-a-GCST90018929	22	39843409	0.048	491974	0.0431102	Thyroid cancer || id:ebi-a-GCST90018929	Thyroid cancer	Thyroid cancer || ||	TRUE	igd	NA	NA	NA	NA	NA	NA	NA	22	3657	1.16305e-16	39843409	0.02596	ebi-a-GCST90001716	|| id:ebi-a-GCST90001716	TRUE	reported	igd	2	1	TRUE
757	rs5759079	A	G	A	G	-0.4336	-0.0132	0.1406	0.248413	FALSE	FALSE	FALSE	ebi-a-GCST90018929	22	43393437	0.0564	491974	0.8156	Thyroid cancer || id:ebi-a-GCST90018929	Thyroid cancer	Thyroid cancer || ||	TRUE	igd	NA	NA	NA	NA	NA	NA	NA	22	3657	1.21899e-32	43393437	0.03609	ebi-a-GCST90001716	|| id:ebi-a-GCST90001716	TRUE	reported	igd	2	1	TRUE
758	rs6680891	T	A	T	A	0.1445	0.0533	0.2122	0.273274	FALSE	TRUE	FALSE	ebi-a-GCST90018929	1	164083691	0.0434	491974	0.2202	Thyroid cancer || id:ebi-a-GCST90018929	Thyroid cancer	Thyroid cancer || ||	TRUE	igd	NA	NA	NA	NA	NA	NA	NA	1	3657	2.30102e-06	164083691	0.03052	ebi-a-GCST90001716	|| id:ebi-a-GCST90001716	TRUE	reported	igd	2	1	TRUE
759	rs72658947	C	G	C	G	-0.412	0.0404	0.0187	0.0318618	FALSE	TRUE	FALSE	ebi-a-GCST90018929	1	30372026	0.1141	491974	0.723299	Thyroid cancer || id:ebi-a-GCST90018929	Thyroid cancer	Thyroid cancer || ||	TRUE	igd	NA	NA	NA	NA	NA	NA	NA	1	3657	4.69905e-06	30372026	0.08987	ebi-a-GCST90001716	|| id:ebi-a-GCST90001716	TRUE	reported	igd	2	1	TRUE
760	rs73165129	T	C	T	C	-1.5	0.0015	0.099	0.0774351	FALSE	FALSE	FALSE	ebi-a-GCST90018929	22	42315371	0.0699	491974	0.9834	Thyroid cancer || id:ebi-a-GCST90018929	Thyroid cancer	Thyroid cancer || ||	TRUE	igd	NA	NA	NA	NA	NA	NA	NA	22	3657	1e-200	42315371	0.03386	ebi-a-GCST90001716	|| id:ebi-a-GCST90001716	TRUE	reported	igd	2	1	TRUE
761	rs76146864	T	C	T	C	-0.7259	0.0256	0.0264	0.023446	FALSE	FALSE	FALSE	ebi-a-GCST90018929	22	40246055	0.1552	491974	0.8691	Thyroid cancer || id:ebi-a-GCST90018929	Thyroid cancer	Thyroid cancer || ||	TRUE	igd	NA	NA	NA	NA	NA	NA	NA	22	3657	1.77787e-20	40246055	0.0778	ebi-a-GCST90001716	|| id:ebi-a-GCST90001716	TRUE	reported	igd	2	1	TRUE
762	rs1081003	A	G	A	G	-0.4975	0.0541	0.0874	0.122386	FALSE	FALSE	FALSE	ebi-a-GCST90018929	22	42525756	0.0697	491974	0.438	Thyroid cancer || id:ebi-a-GCST90018929	Thyroid cancer	Thyroid cancer || ||	TRUE	igd	NA	NA	NA	NA	NA	NA	NA	22	3657	3.3243e-28	42525756	0.0448	ebi-a-GCST90001704	|| id:ebi-a-GCST90001704	TRUE	reported	igd	2	1	TRUE
763	rs116470335	A	G	A	G	1.508	0.0109	0.0016	0.0148747	FALSE	FALSE	FALSE	ebi-a-GCST90018929	4	24492147	0.1721	491974	0.9494	Thyroid cancer || id:ebi-a-GCST90018929	Thyroid cancer	Thyroid cancer || ||	TRUE	igd	NA	NA	NA	NA	NA	NA	NA	4	3657	4.54496e-06	24492147	0.3285	ebi-a-GCST90001704	|| id:ebi-a-GCST90001704	TRUE	reported	igd	2	1	TRUE
764	rs117430146	C	G	C	G	0.3164	0.0713	0.0561	0.0135445	FALSE	TRUE	FALSE	ebi-a-GCST90018929	22	41998660	0.2061	491974	0.7293	Thyroid cancer || id:ebi-a-GCST90018929	Thyroid cancer	Thyroid cancer || ||	TRUE	igd	NA	NA	NA	NA	NA	NA	NA	22	3657	1.45101e-08	41998660	0.0557	ebi-a-GCST90001704	|| id:ebi-a-GCST90001704	TRUE	reported	igd	2	1	TRUE
765	rs117705111	A	G	A	G	-0.763	0.0424	0.0365	0.0314859	FALSE	FALSE	FALSE	ebi-a-GCST90018929	22	41957510	0.1305	491974	0.745101	Thyroid cancer || id:ebi-a-GCST90018929	Thyroid cancer	Thyroid cancer || ||	TRUE	igd	NA	NA	NA	NA	NA	NA	NA	22	3657	2.9662e-31	41957510	0.065	ebi-a-GCST90001704	|| id:ebi-a-GCST90001704	TRUE	reported	igd	2	1	TRUE
766	rs143106266	A	C	A	C	-1.183	-0.0135	0.0025	0.00781211	FALSE	FALSE	FALSE	ebi-a-GCST90018929	13	29908421	0.2445	491974	0.9558	Thyroid cancer || id:ebi-a-GCST90018929	Thyroid cancer	Thyroid cancer || ||	TRUE	igd	NA	NA	NA	NA	NA	NA	NA	13	3657	1.74799e-06	29908421	0.247	ebi-a-GCST90001704	|| id:ebi-a-GCST90001704	TRUE	reported	igd	2	1	TRUE
767	rs148563640	T	C	T	C	0.4012	-0.6218	0.0219	0.005109	FALSE	FALSE	FALSE	ebi-a-GCST90018929	17	48145906	0.4818	491974	0.1969	Thyroid cancer || id:ebi-a-GCST90018929	Thyroid cancer	Thyroid cancer || ||	TRUE	igd	NA	NA	NA	NA	NA	NA	NA	17	3657	2.87799e-06	48145906	0.0856	ebi-a-GCST90001704	|| id:ebi-a-GCST90001704	TRUE	reported	igd	2	1	TRUE
768	rs149398740	T	C	T	C	-1.117	-0.083	0.0027	0.008612	FALSE	FALSE	FALSE	ebi-a-GCST90018929	22	23924845	0.3673	491974	0.8212	Thyroid cancer || id:ebi-a-GCST90018929	Thyroid cancer	Thyroid cancer || ||	TRUE	igd	NA	NA	NA	NA	NA	NA	NA	22	3657	3.14297e-06	23924845	0.2393	ebi-a-GCST90001704	|| id:ebi-a-GCST90001704	TRUE	reported	igd	2	1	TRUE
769	rs149806587	G	A	G	A	-0.5384	-0.3987	0.0526	0.0119251	FALSE	FALSE	FALSE	ebi-a-GCST90018929	22	40774205	0.2269	491974	0.0788697	Thyroid cancer || id:ebi-a-GCST90018929	Thyroid cancer	Thyroid cancer || ||	TRUE	igd	NA	NA	NA	NA	NA	NA	NA	22	3657	9.76562e-21	40774205	0.05731	ebi-a-GCST90001704	|| id:ebi-a-GCST90001704	TRUE	reported	igd	2	1	TRUE
770	rs1563991	T	G	T	G	0.1491	0.1096	0.8063	0.84301	FALSE	FALSE	FALSE	ebi-a-GCST90018929	11	37670518	0.0526	491974	0.0373199	Thyroid cancer || id:ebi-a-GCST90018929	Thyroid cancer	Thyroid cancer || ||	TRUE	igd	NA	NA	NA	NA	NA	NA	NA	11	3657	2.72201e-06	37670518	0.03174	ebi-a-GCST90001704	|| id:ebi-a-GCST90001704	TRUE	reported	igd	2	1	TRUE
771	rs1801274	G	A	G	A	-0.1805	-0.0269	0.325	0.438378	FALSE	FALSE	FALSE	ebi-a-GCST90018929	1	161479745	0.0397	491974	0.4979	Thyroid cancer || id:ebi-a-GCST90018929	Thyroid cancer	Thyroid cancer || ||	TRUE	igd	NA	NA	NA	NA	NA	NA	NA	1	3657	2.28876e-11	161479745	0.02691	ebi-a-GCST90001704	|| id:ebi-a-GCST90001704	TRUE	reported	igd	2	1	TRUE
772	rs1894588	T	C	T	C	-0.532	0.0331	0.0622	0.042572	FALSE	FALSE	FALSE	ebi-a-GCST90018929	22	40629980	0.1009	491974	0.7428	Thyroid cancer || id:ebi-a-GCST90018929	Thyroid cancer	Thyroid cancer || ||	TRUE	igd	NA	NA	NA	NA	NA	NA	NA	22	3657	3.96917e-25	40629980	0.051	ebi-a-GCST90001704	|| id:ebi-a-GCST90001704	TRUE	reported	igd	2	1	TRUE
773	rs2925323	T	C	T	C	-0.1319	0.0009	0.2923	0.38449	FALSE	FALSE	FALSE	ebi-a-GCST90018929	3	101658926	0.0394	491974	0.9823	Thyroid cancer || id:ebi-a-GCST90018929	Thyroid cancer	Thyroid cancer || ||	TRUE	igd	NA	NA	NA	NA	NA	NA	NA	3	3657	2.67602e-06	101658926	0.02806	ebi-a-GCST90001704	|| id:ebi-a-GCST90001704	TRUE	reported	igd	2	1	TRUE
774	rs5757678	T	C	T	C	0.2191	0.0971	0.6418	0.799291	FALSE	FALSE	FALSE	ebi-a-GCST90018929	22	39843409	0.048	491974	0.0431102	Thyroid cancer || id:ebi-a-GCST90018929	Thyroid cancer	Thyroid cancer || ||	TRUE	igd	NA	NA	NA	NA	NA	NA	NA	22	3657	3.82384e-17	39843409	0.0259	ebi-a-GCST90001704	|| id:ebi-a-GCST90001704	TRUE	reported	igd	2	1	TRUE
775	rs5759079	A	G	A	G	-0.4296	-0.0132	0.1406	0.248413	FALSE	FALSE	FALSE	ebi-a-GCST90018929	22	43393437	0.0564	491974	0.8156	Thyroid cancer || id:ebi-a-GCST90018929	Thyroid cancer	Thyroid cancer || ||	TRUE	igd	NA	NA	NA	NA	NA	NA	NA	22	3657	3.27265e-32	43393437	0.03601	ebi-a-GCST90001704	|| id:ebi-a-GCST90001704	TRUE	reported	igd	2	1	TRUE
776	rs6680891	T	A	T	A	0.1402	0.0533	0.2122	0.273274	FALSE	TRUE	FALSE	ebi-a-GCST90018929	1	164083691	0.0434	491974	0.2202	Thyroid cancer || id:ebi-a-GCST90018929	Thyroid cancer	Thyroid cancer || ||	TRUE	igd	NA	NA	NA	NA	NA	NA	NA	1	3657	4.31003e-06	164083691	0.03047	ebi-a-GCST90001704	|| id:ebi-a-GCST90001704	TRUE	reported	igd	2	1	TRUE
777	rs73165129	T	C	T	C	-1.51	0.0015	0.099	0.0774351	FALSE	FALSE	FALSE	ebi-a-GCST90018929	22	42315371	0.0699	491974	0.9834	Thyroid cancer || id:ebi-a-GCST90018929	Thyroid cancer	Thyroid cancer || ||	TRUE	igd	NA	NA	NA	NA	NA	NA	NA	22	3657	1e-200	42315371	0.03363	ebi-a-GCST90001704	|| id:ebi-a-GCST90001704	TRUE	reported	igd	2	1	TRUE
778	rs76146864	T	C	T	C	-0.7283	0.0256	0.0264	0.023446	FALSE	FALSE	FALSE	ebi-a-GCST90018929	22	40246055	0.1552	491974	0.8691	Thyroid cancer || id:ebi-a-GCST90018929	Thyroid cancer	Thyroid cancer || ||	TRUE	igd	NA	NA	NA	NA	NA	NA	NA	22	3657	1.10002e-20	40246055	0.07763	ebi-a-GCST90001704	|| id:ebi-a-GCST90001704	TRUE	reported	igd	2	1	TRUE
779	rs1081003	A	G	A	G	-0.5028	0.0541	0.0874	0.122386	FALSE	FALSE	FALSE	ebi-a-GCST90018929	22	42525756	0.0697	491974	0.438	Thyroid cancer || id:ebi-a-GCST90018929	Thyroid cancer	Thyroid cancer || ||	TRUE	igd	NA	NA	NA	NA	NA	NA	NA	22	3657	9.60948e-29	42525756	0.04481	ebi-a-GCST90001709	|| id:ebi-a-GCST90001709	TRUE	reported	igd	2	1	TRUE
780	rs116470335	A	G	A	G	1.513	0.0109	0.0016	0.0148747	FALSE	FALSE	FALSE	ebi-a-GCST90018929	4	24492147	0.1721	491974	0.9494	Thyroid cancer || id:ebi-a-GCST90018929	Thyroid cancer	Thyroid cancer || ||	TRUE	igd	NA	NA	NA	NA	NA	NA	NA	4	3657	4.32096e-06	24492147	0.3287	ebi-a-GCST90001709	|| id:ebi-a-GCST90001709	TRUE	reported	igd	2	1	TRUE
781	rs117430146	C	G	C	G	0.3293	0.0713	0.0561	0.0135445	FALSE	TRUE	FALSE	ebi-a-GCST90018929	22	41998660	0.2061	491974	0.7293	Thyroid cancer || id:ebi-a-GCST90018929	Thyroid cancer	Thyroid cancer || ||	TRUE	igd	NA	NA	NA	NA	NA	NA	NA	22	3657	3.71903e-09	41998660	0.05572	ebi-a-GCST90001709	|| id:ebi-a-GCST90001709	TRUE	reported	igd	2	1	TRUE
782	rs117705111	A	G	A	G	-0.7505	0.0424	0.0365	0.0314859	FALSE	FALSE	FALSE	ebi-a-GCST90018929	22	41957510	0.1305	491974	0.745101	Thyroid cancer || id:ebi-a-GCST90018929	Thyroid cancer	Thyroid cancer || ||	TRUE	igd	NA	NA	NA	NA	NA	NA	NA	22	3657	3.08674e-30	41957510	0.06509	ebi-a-GCST90001709	|| id:ebi-a-GCST90001709	TRUE	reported	igd	2	1	TRUE
783	rs143106266	A	C	A	C	-1.229	-0.0135	0.0025	0.00781211	FALSE	FALSE	FALSE	ebi-a-GCST90018929	13	29908421	0.2445	491974	0.9558	Thyroid cancer || id:ebi-a-GCST90018929	Thyroid cancer	Thyroid cancer || ||	TRUE	igd	NA	NA	NA	NA	NA	NA	NA	13	3657	6.95793e-07	29908421	0.2472	ebi-a-GCST90001709	|| id:ebi-a-GCST90001709	TRUE	reported	igd	2	1	TRUE
784	rs148563640	T	C	T	C	0.3965	-0.6218	0.0219	0.005109	FALSE	FALSE	FALSE	ebi-a-GCST90018929	17	48145906	0.4818	491974	0.1969	Thyroid cancer || id:ebi-a-GCST90018929	Thyroid cancer	Thyroid cancer || ||	TRUE	igd	NA	NA	NA	NA	NA	NA	NA	17	3657	3.80996e-06	48145906	0.08567	ebi-a-GCST90001709	|| id:ebi-a-GCST90001709	TRUE	reported	igd	2	1	TRUE
785	rs149806587	G	A	G	A	-0.5223	-0.3987	0.0526	0.0119251	FALSE	FALSE	FALSE	ebi-a-GCST90018929	22	40774205	0.2269	491974	0.0788697	Thyroid cancer || id:ebi-a-GCST90018929	Thyroid cancer	Thyroid cancer || ||	TRUE	igd	NA	NA	NA	NA	NA	NA	NA	22	3657	1.44411e-19	40774205	0.05739	ebi-a-GCST90001709	|| id:ebi-a-GCST90001709	TRUE	reported	igd	2	1	TRUE
786	rs1563991	T	G	T	G	0.1527	0.1096	0.8063	0.84301	FALSE	FALSE	FALSE	ebi-a-GCST90018929	11	37670518	0.0526	491974	0.0373199	Thyroid cancer || id:ebi-a-GCST90018929	Thyroid cancer	Thyroid cancer || ||	TRUE	igd	NA	NA	NA	NA	NA	NA	NA	11	3657	1.573e-06	37670518	0.03176	ebi-a-GCST90001709	|| id:ebi-a-GCST90001709	TRUE	reported	igd	2	1	TRUE
787	rs1801274	G	A	G	A	-0.1765	-0.0269	0.325	0.438378	FALSE	FALSE	FALSE	ebi-a-GCST90018929	1	161479745	0.0397	491974	0.4979	Thyroid cancer || id:ebi-a-GCST90018929	Thyroid cancer	Thyroid cancer || ||	TRUE	igd	NA	NA	NA	NA	NA	NA	NA	1	3657	6.47143e-11	161479745	0.02694	ebi-a-GCST90001709	|| id:ebi-a-GCST90001709	TRUE	reported	igd	2	1	TRUE
788	rs1894588	T	C	T	C	-0.5308	0.0331	0.0622	0.042572	FALSE	FALSE	FALSE	ebi-a-GCST90018929	22	40629980	0.1009	491974	0.7428	Thyroid cancer || id:ebi-a-GCST90018929	Thyroid cancer	Thyroid cancer || ||	TRUE	igd	NA	NA	NA	NA	NA	NA	NA	22	3657	5.43751e-25	40629980	0.05104	ebi-a-GCST90001709	|| id:ebi-a-GCST90001709	TRUE	reported	igd	2	1	TRUE
789	rs2925323	T	C	T	C	-0.1318	0.0009	0.2923	0.38449	FALSE	FALSE	FALSE	ebi-a-GCST90018929	3	101658926	0.0394	491974	0.9823	Thyroid cancer || id:ebi-a-GCST90018929	Thyroid cancer	Thyroid cancer || ||	TRUE	igd	NA	NA	NA	NA	NA	NA	NA	3	3657	2.79499e-06	101658926	0.02808	ebi-a-GCST90001709	|| id:ebi-a-GCST90001709	TRUE	reported	igd	2	1	TRUE
790	rs5757678	T	C	T	C	0.2184	0.0971	0.6418	0.799291	FALSE	FALSE	FALSE	ebi-a-GCST90018929	22	39843409	0.048	491974	0.0431102	Thyroid cancer || id:ebi-a-GCST90018929	Thyroid cancer	Thyroid cancer || ||	TRUE	igd	NA	NA	NA	NA	NA	NA	NA	22	3657	5.07575e-17	39843409	0.02591	ebi-a-GCST90001709	|| id:ebi-a-GCST90001709	TRUE	reported	igd	2	1	TRUE
791	rs5759079	A	G	A	G	-0.4356	-0.0132	0.1406	0.248413	FALSE	FALSE	FALSE	ebi-a-GCST90018929	22	43393437	0.0564	491974	0.8156	Thyroid cancer || id:ebi-a-GCST90018929	Thyroid cancer	Thyroid cancer || ||	TRUE	igd	NA	NA	NA	NA	NA	NA	NA	22	3657	4.85959e-33	43393437	0.03602	ebi-a-GCST90001709	|| id:ebi-a-GCST90001709	TRUE	reported	igd	2	1	TRUE
792	rs6079871	T	C	T	C	-0.2411	-0.0986	0.0639	0.145351	FALSE	FALSE	FALSE	ebi-a-GCST90018929	20	15504410	0.0614	491974	0.1084	Thyroid cancer || id:ebi-a-GCST90018929	Thyroid cancer	Thyroid cancer || ||	TRUE	igd	NA	NA	NA	NA	NA	NA	NA	20	3657	2.36102e-06	15504410	0.05099	ebi-a-GCST90001709	|| id:ebi-a-GCST90001709	TRUE	reported	igd	2	1	TRUE
793	rs72658947	C	G	C	G	-0.4262	0.0404	0.0187	0.0318618	FALSE	TRUE	FALSE	ebi-a-GCST90018929	1	30372026	0.1141	491974	0.723299	Thyroid cancer || id:ebi-a-GCST90018929	Thyroid cancer	Thyroid cancer || ||	TRUE	igd	NA	NA	NA	NA	NA	NA	NA	1	3657	2.12002e-06	30372026	0.08974	ebi-a-GCST90001709	|| id:ebi-a-GCST90001709	TRUE	reported	igd	2	1	TRUE
794	rs73165129	T	C	T	C	-1.516	0.0015	0.099	0.0774351	FALSE	FALSE	FALSE	ebi-a-GCST90018929	22	42315371	0.0699	491974	0.9834	Thyroid cancer || id:ebi-a-GCST90018929	Thyroid cancer	Thyroid cancer || ||	TRUE	igd	NA	NA	NA	NA	NA	NA	NA	22	3657	1e-200	42315371	0.03358	ebi-a-GCST90001709	|| id:ebi-a-GCST90001709	TRUE	reported	igd	2	1	TRUE
795	rs76146864	T	C	T	C	-0.7149	0.0256	0.0264	0.023446	FALSE	FALSE	FALSE	ebi-a-GCST90018929	22	40246055	0.1552	491974	0.8691	Thyroid cancer || id:ebi-a-GCST90018929	Thyroid cancer	Thyroid cancer || ||	TRUE	igd	NA	NA	NA	NA	NA	NA	NA	22	3657	5.93745e-20	40246055	0.07772	ebi-a-GCST90001709	|| id:ebi-a-GCST90001709	TRUE	reported	igd	2	1	TRUE
796	rs10815908	T	G	T	G	0.2526	-0.0283	0.0511	0.125843	FALSE	FALSE	FALSE	ebi-a-GCST90018929	9	8537763	0.0583	491974	0.6278	Thyroid cancer || id:ebi-a-GCST90018929	Thyroid cancer	Thyroid cancer || ||	TRUE	igd	NA	NA	NA	NA	NA	NA	NA	9	3656	2.75797e-06	8537763	0.0538	ebi-a-GCST90001420	|| id:ebi-a-GCST90001420	TRUE	reported	igd	2	1	TRUE
797	rs115156019	T	C	T	C	-0.6197	0.1096	0.0081	0.0350366	FALSE	FALSE	FALSE	ebi-a-GCST90018929	1	168227395	0.1137	491974	0.335	Thyroid cancer || id:ebi-a-GCST90018929	Thyroid cancer	Thyroid cancer || ||	TRUE	igd	NA	NA	NA	NA	NA	NA	NA	1	3656	6.33199e-07	168227395	0.1242	ebi-a-GCST90001420	|| id:ebi-a-GCST90001420	TRUE	reported	igd	2	1	TRUE
798	rs138058221	T	C	T	C	-0.6658	-0.4848	0.0068	0.0223021	FALSE	FALSE	FALSE	ebi-a-GCST90018929	7	132571443	0.2121	491974	0.0222998	Thyroid cancer || id:ebi-a-GCST90018929	Thyroid cancer	Thyroid cancer || ||	TRUE	igd	NA	NA	NA	NA	NA	NA	NA	7	3656	4.47497e-06	132571443	0.1449	ebi-a-GCST90001420	|| id:ebi-a-GCST90001420	TRUE	reported	igd	2	1	TRUE
799	rs138158989	A	G	A	G	-1.339	0.1548	0.0018	0.00850051	FALSE	FALSE	FALSE	ebi-a-GCST90018929	2	204476635	0.2656	491974	0.56	Thyroid cancer || id:ebi-a-GCST90018929	Thyroid cancer	Thyroid cancer || ||	TRUE	igd	NA	NA	NA	NA	NA	NA	NA	2	3656	2.33099e-06	204476635	0.2832	ebi-a-GCST90001420	|| id:ebi-a-GCST90001420	TRUE	reported	igd	2	1	TRUE
800	rs147319637	A	G	A	G	-0.5657	0.1143	0.0094	0.020653	FALSE	FALSE	FALSE	ebi-a-GCST90018929	11	111211623	0.1263	491974	0.3655	Thyroid cancer || id:ebi-a-GCST90018929	Thyroid cancer	Thyroid cancer || ||	TRUE	igd	NA	NA	NA	NA	NA	NA	NA	11	3656	3.92401e-06	111211623	0.1224	ebi-a-GCST90001420	|| id:ebi-a-GCST90001420	TRUE	reported	igd	2	1	TRUE
801	rs148362575	T	A	T	A	2.541	0.242	0.0008	0.0142642	FALSE	TRUE	FALSE	ebi-a-GCST90018929	2	187165335	0.1876	491974	0.197	Thyroid cancer || id:ebi-a-GCST90018929	Thyroid cancer	Thyroid cancer || ||	TRUE	igd	NA	NA	NA	NA	NA	NA	NA	2	3656	1.64101e-06	187165335	0.5292	ebi-a-GCST90001420	|| id:ebi-a-GCST90001420	TRUE	reported	igd	2	1	TRUE
802	rs17037450	A	G	A	G	-0.3311	0.1281	0.0264	0.0357858	FALSE	FALSE	FALSE	ebi-a-GCST90018929	12	106098314	0.0985	491974	0.1937	Thyroid cancer || id:ebi-a-GCST90018929	Thyroid cancer	Thyroid cancer || ||	TRUE	igd	NA	NA	NA	NA	NA	NA	NA	12	3656	4.90501e-06	106098314	0.07236	ebi-a-GCST90001420	|| id:ebi-a-GCST90001420	TRUE	reported	igd	2	1	TRUE
803	rs2075365	A	G	A	G	-0.1142	-0.0144	0.6518	0.60211	FALSE	FALSE	FALSE	ebi-a-GCST90018929	12	31092966	0.0399	491974	0.719399	Thyroid cancer || id:ebi-a-GCST90018929	Thyroid cancer	Thyroid cancer || ||	TRUE	igd	NA	NA	NA	NA	NA	NA	NA	12	3656	4.14801e-06	31092966	0.02477	ebi-a-GCST90001420	|| id:ebi-a-GCST90001420	TRUE	reported	igd	2	1	TRUE
804	rs478251	C	A	C	A	0.1689	0.0572	0.1332	0.205423	FALSE	FALSE	FALSE	ebi-a-GCST90018929	11	127827727	0.0469	491974	0.2227	Thyroid cancer || id:ebi-a-GCST90018929	Thyroid cancer	Thyroid cancer || ||	TRUE	igd	NA	NA	NA	NA	NA	NA	NA	11	3656	8.85503e-07	127827727	0.03431	ebi-a-GCST90001420	|| id:ebi-a-GCST90001420	TRUE	reported	igd	2	1	TRUE
805	rs66491584	A	G	A	G	-0.1466	0.0473	0.1991	0.210583	FALSE	FALSE	FALSE	ebi-a-GCST90018929	3	20980398	0.0475	491974	0.3199	Thyroid cancer || id:ebi-a-GCST90018929	Thyroid cancer	Thyroid cancer || ||	TRUE	igd	NA	NA	NA	NA	NA	NA	NA	3	3656	7.43293e-07	20980398	0.02957	ebi-a-GCST90001420	|| id:ebi-a-GCST90001420	TRUE	reported	igd	2	1	TRUE
806	rs74011406	A	G	A	G	0.1928	0.0476	0.093	0.0904807	FALSE	FALSE	FALSE	ebi-a-GCST90018929	15	47631034	0.0663	491974	0.4731	Thyroid cancer || id:ebi-a-GCST90018929	Thyroid cancer	Thyroid cancer || ||	TRUE	igd	NA	NA	NA	NA	NA	NA	NA	15	3656	2.869e-06	47631034	0.04113	ebi-a-GCST90001420	|| id:ebi-a-GCST90001420	TRUE	reported	igd	2	1	TRUE
807	rs912755	C	G	C	G	-2.494	-0.1014	0.9996	0.984444	FALSE	TRUE	FALSE	ebi-a-GCST90018929	10	7484185	0.1918	491974	0.596901	Thyroid cancer || id:ebi-a-GCST90018929	Thyroid cancer	Thyroid cancer || ||	TRUE	igd	NA	NA	NA	NA	NA	NA	NA	10	3656	2.16202e-06	7484185	0.5255	ebi-a-GCST90001420	|| id:ebi-a-GCST90001420	TRUE	reported	igd	2	1	TRUE
808	rs10821075	A	G	A	G	-0.1158	-0.0063	0.4393	0.531889	FALSE	FALSE	FALSE	ebi-a-GCST90018929	9	95896099	0.0381	491974	0.8678	Thyroid cancer || id:ebi-a-GCST90018929	Thyroid cancer	Thyroid cancer || ||	TRUE	igd	NA	NA	NA	NA	NA	NA	NA	9	3656	2.73099e-06	95896099	0.02466	ebi-a-GCST90001732	|| id:ebi-a-GCST90001732	TRUE	reported	igd	2	1	TRUE
809	rs113612962	C	G	C	G	-0.2905	-0.061	0.0402	0.0415156	FALSE	TRUE	FALSE	ebi-a-GCST90018929	22	43167446	0.1188	491974	0.6075	Thyroid cancer || id:ebi-a-GCST90018929	Thyroid cancer	Thyroid cancer || ||	TRUE	igd	NA	NA	NA	NA	NA	NA	NA	22	3656	3.84804e-06	43167446	0.06279	ebi-a-GCST90001732	|| id:ebi-a-GCST90001732	TRUE	reported	igd	2	1	TRUE
810	rs115952864	A	G	A	G	0.414	-0.1625	0.0208	0.005957	FALSE	FALSE	FALSE	ebi-a-GCST90018929	4	173244216	0.4192	491974	0.6983	Thyroid cancer || id:ebi-a-GCST90018929	Thyroid cancer	Thyroid cancer || ||	TRUE	igd	NA	NA	NA	NA	NA	NA	NA	4	3656	1.43599e-06	173244216	0.08576	ebi-a-GCST90001732	|| id:ebi-a-GCST90001732	TRUE	reported	igd	2	1	TRUE
811	rs116412781	T	C	T	C	0.2691	0.2869	0.0475	0.0191849	FALSE	FALSE	FALSE	ebi-a-GCST90018929	4	2746567	0.1477	491974	0.0520403	Thyroid cancer || id:ebi-a-GCST90018929	Thyroid cancer	Thyroid cancer || ||	TRUE	igd	NA	NA	NA	NA	NA	NA	NA	4	3656	4.17503e-06	2746567	0.05837	ebi-a-GCST90001732	|| id:ebi-a-GCST90001732	TRUE	reported	igd	2	1	TRUE
812	rs12968867	A	G	A	G	-0.137	-0.0282	0.6744	0.658448	FALSE	FALSE	FALSE	ebi-a-GCST90018929	18	60850310	0.0401	491974	0.4824	Thyroid cancer || id:ebi-a-GCST90018929	Thyroid cancer	Thyroid cancer || ||	TRUE	igd	NA	NA	NA	NA	NA	NA	NA	18	3656	1.923e-07	60850310	0.02626	ebi-a-GCST90001732	|| id:ebi-a-GCST90001732	TRUE	reported	igd	2	1	TRUE
813	rs138920008	C	G	C	G	-1.105	-0.0789	0.0041	0.03054	FALSE	TRUE	FALSE	ebi-a-GCST90018929	16	32422808	0.1925	491974	0.6819	Thyroid cancer || id:ebi-a-GCST90018929	Thyroid cancer	Thyroid cancer || ||	TRUE	igd	NA	NA	NA	NA	NA	NA	NA	16	3656	4.53503e-07	32422808	0.2187	ebi-a-GCST90001732	|| id:ebi-a-GCST90001732	TRUE	reported	igd	2	1	TRUE
814	rs144574165	T	C	T	C	0.2567	0.18	0.0581	0.0190139	FALSE	FALSE	FALSE	ebi-a-GCST90018929	4	163336202	0.1598	491974	0.26	Thyroid cancer || id:ebi-a-GCST90018929	Thyroid cancer	Thyroid cancer || ||	TRUE	igd	NA	NA	NA	NA	NA	NA	NA	4	3656	1.639e-06	163336202	0.05347	ebi-a-GCST90001732	|| id:ebi-a-GCST90001732	TRUE	reported	igd	2	1	TRUE
815	rs1524155	A	T	A	T	0.1482	-0.0281	0.8079	0.720952	FALSE	TRUE	FALSE	ebi-a-GCST90018929	2	48878727	0.0441	491974	0.523801	Thyroid cancer || id:ebi-a-GCST90018929	Thyroid cancer	Thyroid cancer || ||	TRUE	igd	NA	NA	NA	NA	NA	NA	NA	2	3656	2.00198e-06	48878727	0.03114	ebi-a-GCST90001732	|| id:ebi-a-GCST90001732	TRUE	reported	igd	2	1	TRUE
816	rs242172	G	T	G	T	0.6101	-0.2298	0.0093	0.0157581	FALSE	FALSE	FALSE	ebi-a-GCST90018929	3	60405606	0.1951	491974	0.2388	Thyroid cancer || id:ebi-a-GCST90018929	Thyroid cancer	Thyroid cancer || ||	TRUE	igd	NA	NA	NA	NA	NA	NA	NA	3	3656	2.13801e-06	60405606	0.1285	ebi-a-GCST90001732	|| id:ebi-a-GCST90001732	TRUE	reported	igd	2	1	TRUE
817	rs34205222	A	G	A	G	0.3581	-0.1418	0.0279	0.0231593	FALSE	FALSE	FALSE	ebi-a-GCST90018929	3	1066077	0.1614	491974	0.3796	Thyroid cancer || id:ebi-a-GCST90018929	Thyroid cancer	Thyroid cancer || ||	TRUE	igd	NA	NA	NA	NA	NA	NA	NA	3	3656	1.13799e-06	1066077	0.07346	ebi-a-GCST90001732	|| id:ebi-a-GCST90001732	TRUE	reported	igd	2	1	TRUE
818	rs61884722	C	T	C	T	0.8987	0.52	0.0041	0.0170897	FALSE	FALSE	FALSE	ebi-a-GCST90018929	11	18601510	0.2364	491974	0.02784	Thyroid cancer || id:ebi-a-GCST90018929	Thyroid cancer	Thyroid cancer || ||	TRUE	igd	NA	NA	NA	NA	NA	NA	NA	11	3656	3.18398e-06	18601510	0.1926	ebi-a-GCST90001732	|| id:ebi-a-GCST90001732	TRUE	reported	igd	2	1	TRUE
819	rs6577565	C	T	C	T	-0.1228	0.011	0.6823	0.74686	FALSE	FALSE	FALSE	ebi-a-GCST90018929	1	6307255	0.0439	491974	0.8027	Thyroid cancer || id:ebi-a-GCST90018929	Thyroid cancer	Thyroid cancer || ||	TRUE	igd	NA	NA	NA	NA	NA	NA	NA	1	3656	4.23497e-06	6307255	0.02666	ebi-a-GCST90001732	|| id:ebi-a-GCST90001732	TRUE	reported	igd	2	1	TRUE
820	rs75663256	A	C	A	C	0.1981	-0.0263	0.0896	0.162298	FALSE	FALSE	FALSE	ebi-a-GCST90018929	8	69895735	0.0607	491974	0.6643	Thyroid cancer || id:ebi-a-GCST90018929	Thyroid cancer	Thyroid cancer || ||	TRUE	igd	NA	NA	NA	NA	NA	NA	NA	8	3656	3.91399e-06	69895735	0.04284	ebi-a-GCST90001732	|| id:ebi-a-GCST90001732	TRUE	reported	igd	2	1	TRUE
821	rs7608595	C	T	C	T	0.1193	-0.0998	0.6675	0.435421	FALSE	FALSE	FALSE	ebi-a-GCST90018929	2	223088415	0.0426	491974	0.01911	Thyroid cancer || id:ebi-a-GCST90018929	Thyroid cancer	Thyroid cancer || ||	TRUE	igd	NA	NA	NA	NA	NA	NA	NA	2	3656	4.96604e-06	223088415	0.02609	ebi-a-GCST90001732	|| id:ebi-a-GCST90001732	TRUE	reported	igd	2	1	TRUE
822	rs10823811	T	C	T	C	0.1865	-0.0332	0.7612	0.706171	FALSE	FALSE	FALSE	ebi-a-GCST90018929	10	73404650	0.0427	491974	0.4368	Thyroid cancer || id:ebi-a-GCST90018929	Thyroid cancer	Thyroid cancer || ||	TRUE	igd	NA	NA	NA	NA	NA	NA	NA	10	1834	3.51901e-06	73404650	0.04008	ebi-a-GCST90001823	|| id:ebi-a-GCST90001823	TRUE	reported	igd	2	1	TRUE
823	rs117303087	G	C	G	C	0.303	0.0445	0.0714	0.034742	FALSE	TRUE	FALSE	ebi-a-GCST90018929	14	103824600	0.1742	491974	0.7983	Thyroid cancer || id:ebi-a-GCST90018929	Thyroid cancer	Thyroid cancer || ||	TRUE	igd	NA	NA	NA	NA	NA	NA	NA	14	1834	3.28799e-06	103824600	0.06493	ebi-a-GCST90001823	|| id:ebi-a-GCST90001823	TRUE	reported	igd	2	1	TRUE
824	rs2040406	G	A	G	A	-0.2692	-0.0284	0.3212	0.159835	FALSE	FALSE	FALSE	ebi-a-GCST90018929	6	32603007	0.0689	491974	0.6804	Thyroid cancer || id:ebi-a-GCST90018929	Thyroid cancer	Thyroid cancer || ||	TRUE	igd	NA	NA	NA	NA	NA	NA	NA	6	1834	1.12101e-09	32603007	0.04397	ebi-a-GCST90001823	|| id:ebi-a-GCST90001823	TRUE	reported	igd	2	1	TRUE
825	rs2735071	C	G	C	G	-0.1954	-0.0345	0.3116	0.162096	FALSE	TRUE	FALSE	ebi-a-GCST90018929	6	29944979	0.0548	491974	0.5287	Thyroid cancer || id:ebi-a-GCST90018929	Thyroid cancer	Thyroid cancer || ||	TRUE	igd	NA	NA	NA	NA	NA	NA	NA	6	1834	2.29198e-06	29944979	0.04123	ebi-a-GCST90001823	|| id:ebi-a-GCST90001823	TRUE	reported	igd	2	1	TRUE
826	rs28723652	A	C	A	C	0.5152	-0.0306	0.045	0.1371	FALSE	FALSE	FALSE	ebi-a-GCST90018929	14	106644507	0.0982	491974	0.755299	Thyroid cancer || id:ebi-a-GCST90018929	Thyroid cancer	Thyroid cancer || ||	TRUE	igd	NA	NA	NA	NA	NA	NA	NA	14	1834	3.76002e-07	106644507	0.101	ebi-a-GCST90001823	|| id:ebi-a-GCST90001823	TRUE	reported	igd	2	1	TRUE
827	rs3093971	A	G	A	G	-0.2313	0.1098	0.2816	0.122386	FALSE	FALSE	FALSE	ebi-a-GCST90018929	6	31424607	0.0728	491974	0.1315	Thyroid cancer || id:ebi-a-GCST90018929	Thyroid cancer	Thyroid cancer || ||	TRUE	igd	NA	NA	NA	NA	NA	NA	NA	6	1834	3.84096e-08	31424607	0.0419	ebi-a-GCST90001823	|| id:ebi-a-GCST90001823	TRUE	reported	igd	2	1	TRUE
828	rs546103177	A	G	A	G	0.4413	0.0456	0.0463	0.0173002	FALSE	FALSE	FALSE	ebi-a-GCST90018929	6	42913071	0.2499	491974	0.8553	Thyroid cancer || id:ebi-a-GCST90018929	Thyroid cancer	Thyroid cancer || ||	TRUE	igd	NA	NA	NA	NA	NA	NA	NA	6	1834	7.63308e-08	42913071	0.08176	ebi-a-GCST90001823	|| id:ebi-a-GCST90001823	TRUE	reported	igd	2	1	TRUE
829	rs709589	T	C	T	C	-0.6783	0.1233	0.4528	0.4885	FALSE	FALSE	FALSE	ebi-a-GCST90018929	14	106306841	0.0684	491974	0.0714496	Thyroid cancer || id:ebi-a-GCST90018929	Thyroid cancer	Thyroid cancer || ||	TRUE	igd	NA	NA	NA	NA	NA	NA	NA	14	1834	9.00949e-57	106306841	0.04125	ebi-a-GCST90001823	|| id:ebi-a-GCST90001823	TRUE	reported	igd	2	1	TRUE
830	rs74717895	A	G	A	G	0.4649	0.0139	0.0311	0.0310997	FALSE	FALSE	FALSE	ebi-a-GCST90018929	11	9145922	0.1239	491974	0.9107	Thyroid cancer || id:ebi-a-GCST90018929	Thyroid cancer	Thyroid cancer || ||	TRUE	igd	NA	NA	NA	NA	NA	NA	NA	11	1834	2.40602e-06	9145922	0.09826	ebi-a-GCST90001823	|| id:ebi-a-GCST90001823	TRUE	reported	igd	2	1	TRUE
831	rs78288740	C	T	C	T	0.4091	-0.2129	0.0363	0.013547	FALSE	FALSE	FALSE	ebi-a-GCST90018929	15	60339435	0.2159	491974	0.3241	Thyroid cancer || id:ebi-a-GCST90018929	Thyroid cancer	Thyroid cancer || ||	TRUE	igd	NA	NA	NA	NA	NA	NA	NA	15	1834	4.06303e-06	60339435	0.0885	ebi-a-GCST90001823	|| id:ebi-a-GCST90001823	TRUE	reported	igd	2	1	TRUE
832	rs10833056	C	T	C	T	0.1222	-0.0629	0.3526	0.19167	FALSE	FALSE	FALSE	ebi-a-GCST90018929	11	19105332	0.0477	491974	0.1866	Thyroid cancer || id:ebi-a-GCST90018929	Thyroid cancer	Thyroid cancer || ||	TRUE	igd	NA	NA	NA	NA	NA	NA	NA	11	3656	3.43503e-06	19105332	0.02627	ebi-a-GCST90001800	|| id:ebi-a-GCST90001800	TRUE	reported	igd	2	1	TRUE
833	rs11086984	T	C	T	C	0.1911	0.0481	0.1513	0.108961	FALSE	FALSE	FALSE	ebi-a-GCST90018929	20	44511627	0.0702	491974	0.4936	Thyroid cancer || id:ebi-a-GCST90018929	Thyroid cancer	Thyroid cancer || ||	TRUE	igd	NA	NA	NA	NA	NA	NA	NA	20	3656	5.26999e-08	44511627	0.03505	ebi-a-GCST90001800	|| id:ebi-a-GCST90001800	TRUE	reported	igd	2	1	TRUE
834	rs116551266	T	C	T	C	0.2378	-0.0774	0.0718	0.0211353	FALSE	FALSE	FALSE	ebi-a-GCST90018929	3	36350049	0.1586	491974	0.6255	Thyroid cancer || id:ebi-a-GCST90018929	Thyroid cancer	Thyroid cancer || ||	TRUE	igd	NA	NA	NA	NA	NA	NA	NA	3	3656	1.646e-06	36350049	0.04954	ebi-a-GCST90001800	|| id:ebi-a-GCST90001800	TRUE	reported	igd	2	1	TRUE
835	rs11769145	C	T	C	T	0.1915	0.0471	0.1175	0.16903	FALSE	FALSE	FALSE	ebi-a-GCST90018929	7	70704068	0.0509	491974	0.3552	Thyroid cancer || id:ebi-a-GCST90018929	Thyroid cancer	Thyroid cancer || ||	TRUE	igd	NA	NA	NA	NA	NA	NA	NA	7	3656	1.14201e-06	70704068	0.03929	ebi-a-GCST90001800	|| id:ebi-a-GCST90001800	TRUE	reported	igd	2	1	TRUE
836	rs12541523	A	G	A	G	0.2187	-0.0036	0.9264	0.880243	FALSE	FALSE	FALSE	ebi-a-GCST90018929	8	124577287	0.0615	491974	0.9533	Thyroid cancer || id:ebi-a-GCST90018929	Thyroid cancer	Thyroid cancer || ||	TRUE	igd	NA	NA	NA	NA	NA	NA	NA	8	3656	3.33803e-06	124577287	0.04697	ebi-a-GCST90001800	|| id:ebi-a-GCST90001800	TRUE	reported	igd	2	1	TRUE
837	rs12625834	A	G	A	G	-0.1534	-0.0078	0.2131	0.337622	FALSE	FALSE	FALSE	ebi-a-GCST90018929	20	44949039	0.0415	491974	0.8511	Thyroid cancer || id:ebi-a-GCST90018929	Thyroid cancer	Thyroid cancer || ||	TRUE	igd	NA	NA	NA	NA	NA	NA	NA	20	3656	6.37001e-07	44949039	0.03074	ebi-a-GCST90001800	|| id:ebi-a-GCST90001800	TRUE	reported	igd	2	1	TRUE
838	rs143553941	C	G	C	G	0.5135	0.0517	0.013	0.0250745	FALSE	TRUE	FALSE	ebi-a-GCST90018929	12	109368119	0.1266	491974	0.6831	Thyroid cancer || id:ebi-a-GCST90018929	Thyroid cancer	Thyroid cancer || ||	TRUE	igd	NA	NA	NA	NA	NA	NA	NA	12	3656	2.83302e-06	109368119	0.1095	ebi-a-GCST90001800	|| id:ebi-a-GCST90001800	TRUE	reported	igd	2	1	TRUE
839	rs145656540	T	G	T	G	0.486	0.1695	0.0152	0.05449	FALSE	FALSE	FALSE	ebi-a-GCST90018929	20	57966338	0.1423	491974	0.2336	Thyroid cancer || id:ebi-a-GCST90018929	Thyroid cancer	Thyroid cancer || ||	TRUE	igd	NA	NA	NA	NA	NA	NA	NA	20	3656	1.51199e-06	57966338	0.1009	ebi-a-GCST90001800	|| id:ebi-a-GCST90001800	TRUE	reported	igd	2	1	TRUE
840	rs147714617	T	C	T	C	0.186	-0.0007	0.1224	0.0352776	FALSE	FALSE	FALSE	ebi-a-GCST90018929	12	6605299	0.1292	491974	0.9959	Thyroid cancer || id:ebi-a-GCST90018929	Thyroid cancer	Thyroid cancer || ||	TRUE	igd	NA	NA	NA	NA	NA	NA	NA	12	3656	9.65606e-07	6605299	0.0379	ebi-a-GCST90001800	|| id:ebi-a-GCST90001800	TRUE	reported	igd	2	1	TRUE
841	rs162076	A	G	A	G	-0.131	0.0187	0.555	0.663286	FALSE	FALSE	FALSE	ebi-a-GCST90018929	20	46785499	0.0415	491974	0.6529	Thyroid cancer || id:ebi-a-GCST90018929	Thyroid cancer	Thyroid cancer || ||	TRUE	igd	NA	NA	NA	NA	NA	NA	NA	20	3656	2.516e-07	46785499	0.02535	ebi-a-GCST90001800	|| id:ebi-a-GCST90001800	TRUE	reported	igd	2	1	TRUE
842	rs1883832	C	T	C	T	-0.4972	0.0303	0.6317	0.711749	FALSE	FALSE	FALSE	ebi-a-GCST90018929	20	44746982	0.0421	491974	0.472	Thyroid cancer || id:ebi-a-GCST90018929	Thyroid cancer	Thyroid cancer || ||	TRUE	igd	NA	NA	NA	NA	NA	NA	NA	20	3656	2.97989e-83	44746982	0.02506	ebi-a-GCST90001800	|| id:ebi-a-GCST90001800	TRUE	reported	igd	2	1	TRUE
843	rs25680	A	G	A	G	-0.1925	0.0348	0.167	0.171176	FALSE	FALSE	FALSE	ebi-a-GCST90018929	12	6554628	0.0523	491974	0.5059	Thyroid cancer || id:ebi-a-GCST90018929	Thyroid cancer	Thyroid cancer || ||	TRUE	igd	NA	NA	NA	NA	NA	NA	NA	12	3656	1.14599e-08	6554628	0.03366	ebi-a-GCST90001800	|| id:ebi-a-GCST90001800	TRUE	reported	igd	2	1	TRUE
844	rs2783440	G	A	G	A	-0.1191	0.092	0.474	0.317351	FALSE	FALSE	FALSE	ebi-a-GCST90018929	1	111748488	0.0415	491974	0.0267202	Thyroid cancer || id:ebi-a-GCST90018929	Thyroid cancer	Thyroid cancer || ||	TRUE	igd	NA	NA	NA	NA	NA	NA	NA	1	3656	2.00101e-06	111748488	0.02501	ebi-a-GCST90001800	|| id:ebi-a-GCST90001800	TRUE	reported	igd	2	1	TRUE
845	rs35574803	C	T	C	T	0.7463	0.1541	0.0561	0.0224614	FALSE	FALSE	FALSE	ebi-a-GCST90018929	3	32533246	0.1605	491974	0.3371	Thyroid cancer || id:ebi-a-GCST90018929	Thyroid cancer	Thyroid cancer || ||	TRUE	igd	NA	NA	NA	NA	NA	NA	NA	3	3656	2.34585e-43	32533246	0.05335	ebi-a-GCST90001800	|| id:ebi-a-GCST90001800	TRUE	reported	igd	2	1	TRUE
846	rs481818	C	T	C	T	-0.2279	0.0341	0.9108	0.820569	FALSE	FALSE	FALSE	ebi-a-GCST90018929	1	234426306	0.0508	491974	0.5015	Thyroid cancer || id:ebi-a-GCST90018929	Thyroid cancer	Thyroid cancer || ||	TRUE	igd	NA	NA	NA	NA	NA	NA	NA	1	3656	1.422e-07	234426306	0.04322	ebi-a-GCST90001800	|| id:ebi-a-GCST90001800	TRUE	reported	igd	2	1	TRUE
847	rs6881246	A	G	A	G	-1.24	0.1386	0.0022	0.0157063	FALSE	FALSE	FALSE	ebi-a-GCST90018929	5	38617277	0.1343	491974	0.3018	Thyroid cancer || id:ebi-a-GCST90018929	Thyroid cancer	Thyroid cancer || ||	TRUE	igd	NA	NA	NA	NA	NA	NA	NA	5	3656	2.15001e-06	38617277	0.2613	ebi-a-GCST90001800	|| id:ebi-a-GCST90001800	TRUE	reported	igd	2	1	TRUE
848	rs709589	T	C	T	C	-0.1702	0.1233	0.4557	0.4885	FALSE	FALSE	FALSE	ebi-a-GCST90018929	14	106306841	0.0684	491974	0.0714496	Thyroid cancer || id:ebi-a-GCST90018929	Thyroid cancer	Thyroid cancer || ||	TRUE	igd	NA	NA	NA	NA	NA	NA	NA	14	3656	8.19294e-08	106306841	0.03166	ebi-a-GCST90001800	|| id:ebi-a-GCST90001800	TRUE	reported	igd	2	1	TRUE
849	rs75005829	T	A	T	A	0.4361	0.0833	0.0174	0.0398832	FALSE	TRUE	FALSE	ebi-a-GCST90018929	17	53317228	0.1091	491974	0.4454	Thyroid cancer || id:ebi-a-GCST90018929	Thyroid cancer	Thyroid cancer || ||	TRUE	igd	NA	NA	NA	NA	NA	NA	NA	17	3656	4.91496e-06	53317228	0.09532	ebi-a-GCST90001800	|| id:ebi-a-GCST90001800	TRUE	reported	igd	2	1	TRUE
850	rs75918255	A	G	A	G	0.4946	-0.2592	0.035	0.0151108	FALSE	FALSE	FALSE	ebi-a-GCST90018929	3	32945761	0.171	491974	0.1296	Thyroid cancer || id:ebi-a-GCST90018929	Thyroid cancer	Thyroid cancer || ||	TRUE	igd	NA	NA	NA	NA	NA	NA	NA	3	3656	5.54243e-13	32945761	0.06834	ebi-a-GCST90001800	|| id:ebi-a-GCST90001800	TRUE	reported	igd	2	1	TRUE
851	rs7621492	A	G	A	G	0.2435	-0.1398	0.1136	0.0589685	FALSE	FALSE	FALSE	ebi-a-GCST90018929	3	32302456	0.0868	491974	0.1074	Thyroid cancer || id:ebi-a-GCST90018929	Thyroid cancer	Thyroid cancer || ||	TRUE	igd	NA	NA	NA	NA	NA	NA	NA	3	3656	1.18201e-09	32302456	0.03994	ebi-a-GCST90001800	|| id:ebi-a-GCST90001800	TRUE	reported	igd	2	1	TRUE
852	rs76929865	C	A	C	A	0.5735	0.0035	0.0223	0.0208757	FALSE	FALSE	FALSE	ebi-a-GCST90018929	3	31134534	0.1489	491974	0.9812	Thyroid cancer || id:ebi-a-GCST90018929	Thyroid cancer	Thyroid cancer || ||	TRUE	igd	NA	NA	NA	NA	NA	NA	NA	3	3656	5.04429e-11	31134534	0.08703	ebi-a-GCST90001800	|| id:ebi-a-GCST90001800	TRUE	reported	igd	2	1	TRUE
853	rs866069	C	T	C	T	-0.1221	0.0639	0.5691	0.407954	FALSE	FALSE	FALSE	ebi-a-GCST90018929	1	157006976	0.0399	491974	0.109	Thyroid cancer || id:ebi-a-GCST90018929	Thyroid cancer	Thyroid cancer || ||	TRUE	igd	NA	NA	NA	NA	NA	NA	NA	1	3656	1.66702e-06	157006976	0.02545	ebi-a-GCST90001800	|| id:ebi-a-GCST90001800	TRUE	reported	igd	2	1	TRUE
854	rs10843928	T	G	T	G	-0.1556	0.0157	0.5142	0.407751	FALSE	FALSE	FALSE	ebi-a-GCST90018929	12	31502991	0.0385	491974	0.6826	Thyroid cancer || id:ebi-a-GCST90018929	Thyroid cancer	Thyroid cancer || ||	TRUE	igd	NA	NA	NA	NA	NA	NA	NA	12	1835	4.33501e-06	31502991	0.03376	ebi-a-GCST90001781	|| id:ebi-a-GCST90001781	TRUE	reported	igd	2	1	TRUE
855	rs113066333	A	G	A	G	-0.3375	-0.112	0.0572	0.0241435	FALSE	FALSE	FALSE	ebi-a-GCST90018929	2	28889318	0.1459	491974	0.4426	Thyroid cancer || id:ebi-a-GCST90018929	Thyroid cancer	Thyroid cancer || ||	TRUE	igd	NA	NA	NA	NA	NA	NA	NA	2	1835	4.00396e-06	28889318	0.07297	ebi-a-GCST90001781	|| id:ebi-a-GCST90001781	TRUE	reported	igd	2	1	TRUE
856	rs114964656	T	C	T	C	1.613	0.1848	0.0025	0.0393364	FALSE	FALSE	FALSE	ebi-a-GCST90018929	2	182116922	0.1101	491974	0.0931301	Thyroid cancer || id:ebi-a-GCST90018929	Thyroid cancer	Thyroid cancer || ||	TRUE	igd	NA	NA	NA	NA	NA	NA	NA	2	1835	4.00203e-06	182116922	0.3486	ebi-a-GCST90001781	|| id:ebi-a-GCST90001781	TRUE	reported	igd	2	1	TRUE
857	rs118088397	T	C	T	C	0.4811	-0.0706	0.0297	0.0196027	FALSE	FALSE	FALSE	ebi-a-GCST90018929	16	11709659	0.153	491974	0.644401	Thyroid cancer || id:ebi-a-GCST90018929	Thyroid cancer	Thyroid cancer || ||	TRUE	igd	NA	NA	NA	NA	NA	NA	NA	16	1835	2.99102e-06	11709659	0.1027	ebi-a-GCST90001781	|| id:ebi-a-GCST90001781	TRUE	reported	igd	2	1	TRUE
858	rs142906903	C	G	C	G	0.747	0.2632	0.0112	0.0198509	FALSE	TRUE	FALSE	ebi-a-GCST90018929	8	82141410	0.1658	491974	0.1125	Thyroid cancer || id:ebi-a-GCST90018929	Thyroid cancer	Thyroid cancer || ||	TRUE	igd	NA	NA	NA	NA	NA	NA	NA	8	1835	2.31302e-06	82141410	0.1576	ebi-a-GCST90001781	|| id:ebi-a-GCST90001781	TRUE	reported	igd	2	1	TRUE
859	rs2267601	A	G	A	G	0.1709	-0.0569	0.4172	0.538434	FALSE	FALSE	FALSE	ebi-a-GCST90018929	22	44448338	0.039	491974	0.1439	Thyroid cancer || id:ebi-a-GCST90018929	Thyroid cancer	Thyroid cancer || ||	TRUE	igd	NA	NA	NA	NA	NA	NA	NA	22	1835	7.99797e-07	44448338	0.03451	ebi-a-GCST90001781	|| id:ebi-a-GCST90001781	TRUE	reported	igd	2	1	TRUE
860	rs2275848	T	G	T	G	-0.2187	-0.0401	0.7711	0.806959	FALSE	FALSE	FALSE	ebi-a-GCST90018929	9	95887320	0.0476	491974	0.3994	Thyroid cancer || id:ebi-a-GCST90018929	Thyroid cancer	Thyroid cancer || ||	TRUE	igd	NA	NA	NA	NA	NA	NA	NA	9	1835	4.80695e-08	95887320	0.0399	ebi-a-GCST90001781	|| id:ebi-a-GCST90001781	TRUE	reported	igd	2	1	TRUE
861	rs2616542	T	G	T	G	0.3126	0.1058	0.9166	0.877101	FALSE	FALSE	FALSE	ebi-a-GCST90018929	3	11688393	0.0677	491974	0.118	Thyroid cancer || id:ebi-a-GCST90018929	Thyroid cancer	Thyroid cancer || ||	TRUE	igd	NA	NA	NA	NA	NA	NA	NA	3	1835	4.83304e-07	11688393	0.06189	ebi-a-GCST90001781	|| id:ebi-a-GCST90001781	TRUE	reported	igd	2	1	TRUE
862	rs41294937	C	T	C	T	0.4909	0.0523	0.1068	0.0358797	FALSE	FALSE	FALSE	ebi-a-GCST90018929	10	6106621	0.105	491974	0.618399	Thyroid cancer || id:ebi-a-GCST90018929	Thyroid cancer	Thyroid cancer || ||	TRUE	igd	NA	NA	NA	NA	NA	NA	NA	10	1835	1.66686e-18	6106621	0.05533	ebi-a-GCST90001781	|| id:ebi-a-GCST90001781	TRUE	reported	igd	2	1	TRUE
863	rs4593388	G	A	G	A	-0.2079	0.055	0.2033	0.315058	FALSE	FALSE	FALSE	ebi-a-GCST90018929	6	159340868	0.056	491974	0.326	Thyroid cancer || id:ebi-a-GCST90018929	Thyroid cancer	Thyroid cancer || ||	TRUE	igd	NA	NA	NA	NA	NA	NA	NA	6	1835	9.33792e-07	159340868	0.04223	ebi-a-GCST90001781	|| id:ebi-a-GCST90001781	TRUE	reported	igd	2	1	TRUE
864	rs696306	T	G	T	G	0.1754	-0.0919	0.3054	0.35854	FALSE	FALSE	FALSE	ebi-a-GCST90018929	1	7854998	0.0397	491974	0.0207501	Thyroid cancer || id:ebi-a-GCST90018929	Thyroid cancer	Thyroid cancer || ||	TRUE	igd	NA	NA	NA	NA	NA	NA	NA	1	1835	2.01201e-06	7854998	0.03678	ebi-a-GCST90001781	|| id:ebi-a-GCST90001781	TRUE	reported	igd	2	1	TRUE
865	rs709589	T	C	T	C	-0.2484	0.1233	0.4529	0.4885	FALSE	FALSE	FALSE	ebi-a-GCST90018929	14	106306841	0.0684	491974	0.0714496	Thyroid cancer || id:ebi-a-GCST90018929	Thyroid cancer	Thyroid cancer || ||	TRUE	igd	NA	NA	NA	NA	NA	NA	NA	14	1835	1.84302e-08	106306841	0.04396	ebi-a-GCST90001781	|| id:ebi-a-GCST90001781	TRUE	reported	igd	2	1	TRUE
866	rs72948393	C	T	C	T	-0.7003	-0.2788	0.0147	0.0112242	FALSE	FALSE	FALSE	ebi-a-GCST90018929	2	215843408	0.2487	491974	0.2623	Thyroid cancer || id:ebi-a-GCST90018929	Thyroid cancer	Thyroid cancer || ||	TRUE	igd	NA	NA	NA	NA	NA	NA	NA	2	1835	4.73598e-07	215843408	0.1385	ebi-a-GCST90001781	|| id:ebi-a-GCST90001781	TRUE	reported	igd	2	1	TRUE
867	rs76032804	G	A	G	A	-0.396	-0.0514	0.0477	0.0503941	FALSE	FALSE	FALSE	ebi-a-GCST90018929	3	173656076	0.0997	491974	0.6062	Thyroid cancer || id:ebi-a-GCST90018929	Thyroid cancer	Thyroid cancer || ||	TRUE	igd	NA	NA	NA	NA	NA	NA	NA	3	1835	7.486e-07	173656076	0.07974	ebi-a-GCST90001781	|| id:ebi-a-GCST90001781	TRUE	reported	igd	2	1	TRUE
868	rs10849436	A	G	A	G	0.1576	-0.0876	0.1595	0.28637	FALSE	FALSE	FALSE	ebi-a-GCST90018929	12	6409619	0.043	491974	0.0416601	Thyroid cancer || id:ebi-a-GCST90018929	Thyroid cancer	Thyroid cancer || ||	TRUE	igd	NA	NA	NA	NA	NA	NA	NA	12	3658	3.01599e-06	6409619	0.0337	ebi-a-GCST90001404	|| id:ebi-a-GCST90001404	TRUE	reported	igd	2	1	TRUE
869	rs11089305	G	A	G	A	0.1338	-0.022	0.2881	0.337876	FALSE	FALSE	FALSE	ebi-a-GCST90018929	22	19729361	0.0413	491974	0.5932	Thyroid cancer || id:ebi-a-GCST90018929	Thyroid cancer	Thyroid cancer || ||	TRUE	igd	NA	NA	NA	NA	NA	NA	NA	22	3658	6.51793e-07	19729361	0.02685	ebi-a-GCST90001404	|| id:ebi-a-GCST90001404	TRUE	reported	igd	2	1	TRUE
870	rs12412378	A	C	A	C	-0.1669	0.0165	0.1607	0.130339	FALSE	FALSE	FALSE	ebi-a-GCST90018929	10	130483163	0.0589	491974	0.780001	Thyroid cancer || id:ebi-a-GCST90018929	Thyroid cancer	Thyroid cancer || ||	TRUE	igd	NA	NA	NA	NA	NA	NA	NA	10	3658	3.77798e-07	130483163	0.0328	ebi-a-GCST90001404	|| id:ebi-a-GCST90001404	TRUE	reported	igd	2	1	TRUE
871	rs12709039	A	C	A	C	-0.1407	-0.0344	0.7365	0.840635	FALSE	FALSE	FALSE	ebi-a-GCST90018929	16	59861376	0.0533	491974	0.5184	Thyroid cancer || id:ebi-a-GCST90018929	Thyroid cancer	Thyroid cancer || ||	TRUE	igd	NA	NA	NA	NA	NA	NA	NA	16	3658	4.57499e-07	59861376	0.02784	ebi-a-GCST90001404	|| id:ebi-a-GCST90001404	TRUE	reported	igd	2	1	TRUE
872	rs138542577	C	G	C	G	0.3534	-0.1115	0.0376	0.0162386	FALSE	TRUE	FALSE	ebi-a-GCST90018929	8	16074805	0.1747	491974	0.5233	Thyroid cancer || id:ebi-a-GCST90018929	Thyroid cancer	Thyroid cancer || ||	TRUE	igd	NA	NA	NA	NA	NA	NA	NA	8	3658	3.708e-08	16074805	0.06406	ebi-a-GCST90001404	|| id:ebi-a-GCST90001404	TRUE	reported	igd	2	1	TRUE
873	rs140642786	A	G	A	G	0.1711	-0.1932	0.1223	0.0793434	FALSE	FALSE	FALSE	ebi-a-GCST90018929	5	148927495	0.083	491974	0.0199099	Thyroid cancer || id:ebi-a-GCST90018929	Thyroid cancer	Thyroid cancer || ||	TRUE	igd	NA	NA	NA	NA	NA	NA	NA	5	3658	4.75499e-06	148927495	0.03733	ebi-a-GCST90001404	|| id:ebi-a-GCST90001404	TRUE	reported	igd	2	1	TRUE
874	rs185836310	C	T	C	T	-0.257	0.1881	0.051	0.0128321	FALSE	FALSE	FALSE	ebi-a-GCST90018929	10	73504848	0.1871	491974	0.3147	Thyroid cancer || id:ebi-a-GCST90018929	Thyroid cancer	Thyroid cancer || ||	TRUE	igd	NA	NA	NA	NA	NA	NA	NA	10	3658	4.23e-06	73504848	0.05578	ebi-a-GCST90001404	|| id:ebi-a-GCST90001404	TRUE	reported	igd	2	1	TRUE
875	rs186329	C	T	C	T	0.154	-0.0018	0.1706	0.289457	FALSE	FALSE	FALSE	ebi-a-GCST90018929	19	56065534	0.0435	491974	0.9675	Thyroid cancer || id:ebi-a-GCST90018929	Thyroid cancer	Thyroid cancer || ||	TRUE	igd	NA	NA	NA	NA	NA	NA	NA	19	3658	1.79999e-06	56065534	0.03221	ebi-a-GCST90001404	|| id:ebi-a-GCST90001404	TRUE	reported	igd	2	1	TRUE
876	rs187723151	A	G	A	G	-0.9069	-0.1183	0.004	0.00568654	FALSE	FALSE	FALSE	ebi-a-GCST90018929	1	242186219	0.3177	491974	0.7098	Thyroid cancer || id:ebi-a-GCST90018929	Thyroid cancer	Thyroid cancer || ||	TRUE	igd	NA	NA	NA	NA	NA	NA	NA	1	3658	2.52e-06	242186219	0.1924	ebi-a-GCST90001404	|| id:ebi-a-GCST90001404	TRUE	reported	igd	2	1	TRUE
877	rs2019885	C	T	C	T	-0.1749	-0.2067	0.1211	0.0892222	FALSE	FALSE	FALSE	ebi-a-GCST90018929	5	163177849	0.0795	491974	0.00928603	Thyroid cancer || id:ebi-a-GCST90018929	Thyroid cancer	Thyroid cancer || ||	TRUE	igd	NA	NA	NA	NA	NA	NA	NA	5	3658	3.15798e-06	163177849	0.03747	ebi-a-GCST90001404	|| id:ebi-a-GCST90001404	TRUE	reported	igd	2	1	TRUE
878	rs2792563	A	G	A	G	-0.1287	-0.0084	0.5671	0.511487	FALSE	FALSE	FALSE	ebi-a-GCST90018929	1	213100225	0.0385	491974	0.827	Thyroid cancer || id:ebi-a-GCST90018929	Thyroid cancer	Thyroid cancer || ||	TRUE	igd	NA	NA	NA	NA	NA	NA	NA	1	3658	3.14702e-07	213100225	0.02511	ebi-a-GCST90001404	|| id:ebi-a-GCST90001404	TRUE	reported	igd	2	1	TRUE
879	rs34629	A	G	A	G	-0.2427	-0.0891	0.0633	0.0578613	FALSE	FALSE	FALSE	ebi-a-GCST90018929	5	60527506	0.0982	491974	0.3642	Thyroid cancer || id:ebi-a-GCST90018929	Thyroid cancer	Thyroid cancer || ||	TRUE	igd	NA	NA	NA	NA	NA	NA	NA	5	3658	1.31299e-06	60527506	0.05008	ebi-a-GCST90001404	|| id:ebi-a-GCST90001404	TRUE	reported	igd	2	1	TRUE
880	rs4458909	A	G	A	G	-0.1199	0.0257	0.3324	0.182629	FALSE	FALSE	FALSE	ebi-a-GCST90018929	8	118447297	0.0513	491974	0.6169	Thyroid cancer || id:ebi-a-GCST90018929	Thyroid cancer	Thyroid cancer || ||	TRUE	igd	NA	NA	NA	NA	NA	NA	NA	8	3658	3.09599e-06	118447297	0.02567	ebi-a-GCST90001404	|| id:ebi-a-GCST90001404	TRUE	reported	igd	2	1	TRUE
881	rs55728331	A	G	A	G	1.708	-0.0128	0.0015	0.0375258	FALSE	FALSE	FALSE	ebi-a-GCST90018929	11	117526440	0.1098	491974	0.9071	Thyroid cancer || id:ebi-a-GCST90018929	Thyroid cancer	Thyroid cancer || ||	TRUE	igd	NA	NA	NA	NA	NA	NA	NA	11	3658	7.60694e-07	117526440	0.3449	ebi-a-GCST90001404	|| id:ebi-a-GCST90001404	TRUE	reported	igd	2	1	TRUE
882	rs61294310	G	A	G	A	0.5	0.5618	0.0124	0.0091076	FALSE	FALSE	FALSE	ebi-a-GCST90018929	6	5266557	0.2342	491974	0.01646	Thyroid cancer || id:ebi-a-GCST90018929	Thyroid cancer	Thyroid cancer || ||	TRUE	igd	NA	NA	NA	NA	NA	NA	NA	6	3658	4.853e-06	5266557	0.1092	ebi-a-GCST90001404	|| id:ebi-a-GCST90001404	TRUE	reported	igd	2	1	TRUE
883	rs62012610	C	G	C	G	0.2879	-0.0048	0.0381	0.116222	FALSE	TRUE	FALSE	ebi-a-GCST90018929	15	34006114	0.0667	491974	0.9424	Thyroid cancer || id:ebi-a-GCST90018929	Thyroid cancer	Thyroid cancer || ||	TRUE	igd	NA	NA	NA	NA	NA	NA	NA	15	3658	4.51898e-06	34006114	0.06268	ebi-a-GCST90001404	|| id:ebi-a-GCST90001404	TRUE	reported	igd	2	1	TRUE
884	rs74326785	C	T	C	T	0.3429	0.2106	0.0279	0.0385367	FALSE	FALSE	FALSE	ebi-a-GCST90018929	8	24549984	0.1167	491974	0.0710199	Thyroid cancer || id:ebi-a-GCST90018929	Thyroid cancer	Thyroid cancer || ||	TRUE	igd	NA	NA	NA	NA	NA	NA	NA	8	3658	4.69397e-06	24549984	0.07479	ebi-a-GCST90001404	|| id:ebi-a-GCST90001404	TRUE	reported	igd	2	1	TRUE
885	rs78370279	G	A	G	A	0.5592	0.1093	0.0104	0.0173409	FALSE	FALSE	FALSE	ebi-a-GCST90018929	7	71338898	0.1818	491974	0.5477	Thyroid cancer || id:ebi-a-GCST90018929	Thyroid cancer	Thyroid cancer || ||	TRUE	igd	NA	NA	NA	NA	NA	NA	NA	7	3658	3.54103e-06	71338898	0.1204	ebi-a-GCST90001404	|| id:ebi-a-GCST90001404	TRUE	reported	igd	2	1	TRUE
886	rs78804535	T	C	T	C	0.3286	-0.0003	0.0316	0.0523303	FALSE	FALSE	FALSE	ebi-a-GCST90018929	4	144419847	0.1031	491974	0.9977	Thyroid cancer || id:ebi-a-GCST90018929	Thyroid cancer	Thyroid cancer || ||	TRUE	igd	NA	NA	NA	NA	NA	NA	NA	4	3658	3.46897e-06	144419847	0.07069	ebi-a-GCST90001404	|| id:ebi-a-GCST90001404	TRUE	reported	igd	2	1	TRUE
887	rs79423067	T	A	T	A	0.4869	-0.0919	0.0149	0.0303802	FALSE	TRUE	FALSE	ebi-a-GCST90018929	4	143873369	0.1182	491974	0.4371	Thyroid cancer || id:ebi-a-GCST90018929	Thyroid cancer	Thyroid cancer || ||	TRUE	igd	NA	NA	NA	NA	NA	NA	NA	4	3658	4.44795e-06	143873369	0.1059	ebi-a-GCST90001404	|| id:ebi-a-GCST90001404	TRUE	reported	igd	2	1	TRUE
888	rs10894538	A	T	A	T	-0.1971	0.0652	0.1059	0.205116	FALSE	TRUE	FALSE	ebi-a-GCST90018929	11	132222058	0.0472	491974	0.1674	Thyroid cancer || id:ebi-a-GCST90018929	Thyroid cancer	Thyroid cancer || ||	TRUE	igd	NA	NA	NA	NA	NA	NA	NA	11	3658	7.99908e-07	132222058	0.03986	ebi-a-GCST90001741	|| id:ebi-a-GCST90001741	TRUE	reported	igd	2	1	TRUE
889	rs11120838	G	C	G	C	-0.29	-0.0881	0.0433	0.044477	FALSE	TRUE	FALSE	ebi-a-GCST90018929	1	7149639	0.1484	491974	0.5525	Thyroid cancer || id:ebi-a-GCST90018929	Thyroid cancer	Thyroid cancer || ||	TRUE	igd	NA	NA	NA	NA	NA	NA	NA	1	3658	2.56301e-06	7149639	0.06156	ebi-a-GCST90001741	|| id:ebi-a-GCST90001741	TRUE	reported	igd	2	1	TRUE
890	rs112417310	A	G	A	G	0.5195	0.2255	0.0201	0.00975167	FALSE	FALSE	FALSE	ebi-a-GCST90018929	1	206855483	0.2447	491974	0.3568	Thyroid cancer || id:ebi-a-GCST90018929	Thyroid cancer	Thyroid cancer || ||	TRUE	igd	NA	NA	NA	NA	NA	NA	NA	1	3658	5.79095e-09	206855483	0.08901	ebi-a-GCST90001741	|| id:ebi-a-GCST90001741	TRUE	reported	igd	2	1	TRUE
891	rs113812519	G	A	G	A	0.5095	-0.1454	0.0185	0.0206928	FALSE	FALSE	FALSE	ebi-a-GCST90018929	1	207276336	0.1509	491974	0.3354	Thyroid cancer || id:ebi-a-GCST90018929	Thyroid cancer	Thyroid cancer || ||	TRUE	igd	NA	NA	NA	NA	NA	NA	NA	1	3658	2.90998e-08	207276336	0.09165	ebi-a-GCST90001741	|| id:ebi-a-GCST90001741	TRUE	reported	igd	2	1	TRUE
892	rs115727814	A	G	A	G	-1.231	0.1376	0.0021	0.0339065	FALSE	FALSE	FALSE	ebi-a-GCST90018929	4	170699036	0.1338	491974	0.3039	Thyroid cancer || id:ebi-a-GCST90018929	Thyroid cancer	Thyroid cancer || ||	TRUE	igd	NA	NA	NA	NA	NA	NA	NA	4	3658	3.83204e-06	170699036	0.266	ebi-a-GCST90001741	|| id:ebi-a-GCST90001741	TRUE	reported	igd	2	1	TRUE
893	rs116364947	T	A	T	A	0.4837	-0.2509	0.0134	0.00806721	FALSE	TRUE	FALSE	ebi-a-GCST90018929	6	36809211	0.2357	491974	0.2871	Thyroid cancer || id:ebi-a-GCST90018929	Thyroid cancer	Thyroid cancer || ||	TRUE	igd	NA	NA	NA	NA	NA	NA	NA	6	3658	4.342e-06	36809211	0.1051	ebi-a-GCST90001741	|| id:ebi-a-GCST90001741	TRUE	reported	igd	2	1	TRUE
894	rs117004076	G	A	G	A	0.4855	-0.1983	0.0146	0.0245784	FALSE	FALSE	FALSE	ebi-a-GCST90018929	14	97702226	0.1385	491974	0.1523	Thyroid cancer || id:ebi-a-GCST90018929	Thyroid cancer	Thyroid cancer || ||	TRUE	igd	NA	NA	NA	NA	NA	NA	NA	14	3658	1.75198e-06	97702226	0.1014	ebi-a-GCST90001741	|| id:ebi-a-GCST90001741	TRUE	reported	igd	2	1	TRUE
895	rs12216684	A	G	A	G	0.2695	0.0018	0.0544	0.0436992	FALSE	FALSE	FALSE	ebi-a-GCST90018929	7	56291533	0.0989	491974	0.9855	Thyroid cancer || id:ebi-a-GCST90018929	Thyroid cancer	Thyroid cancer || ||	TRUE	igd	NA	NA	NA	NA	NA	NA	NA	7	3658	5.05697e-07	56291533	0.05355	ebi-a-GCST90001741	|| id:ebi-a-GCST90001741	TRUE	reported	igd	2	1	TRUE
896	rs1290397	A	G	A	G	0.1139	-0.0088	0.5101	0.504392	FALSE	FALSE	FALSE	ebi-a-GCST90018929	17	77948063	0.0385	491974	0.8196	Thyroid cancer || id:ebi-a-GCST90018929	Thyroid cancer	Thyroid cancer || ||	TRUE	igd	NA	NA	NA	NA	NA	NA	NA	17	3658	3.42602e-06	77948063	0.02449	ebi-a-GCST90001741	|| id:ebi-a-GCST90001741	TRUE	reported	igd	2	1	TRUE
897	rs138920008	C	G	C	G	-1.092	-0.0789	0.0041	0.03054	FALSE	TRUE	FALSE	ebi-a-GCST90018929	16	32422808	0.1925	491974	0.6819	Thyroid cancer || id:ebi-a-GCST90018929	Thyroid cancer	Thyroid cancer || ||	TRUE	igd	NA	NA	NA	NA	NA	NA	NA	16	3658	5.40505e-07	32422808	0.2174	ebi-a-GCST90001741	|| id:ebi-a-GCST90001741	TRUE	reported	igd	2	1	TRUE
898	rs142109788	G	A	G	A	-1.964	-0.1148	0.001	0.07491	FALSE	FALSE	FALSE	ebi-a-GCST90018929	1	149815561	0.1251	491974	0.3588	Thyroid cancer || id:ebi-a-GCST90018929	Thyroid cancer	Thyroid cancer || ||	TRUE	igd	NA	NA	NA	NA	NA	NA	NA	1	3658	4.77002e-07	149815561	0.3894	ebi-a-GCST90001741	|| id:ebi-a-GCST90001741	TRUE	reported	igd	2	1	TRUE
899	rs1449311	A	G	A	G	0.1247	0.0404	0.3074	0.35857	FALSE	FALSE	FALSE	ebi-a-GCST90018929	3	100703124	0.0397	491974	0.3085	Thyroid cancer || id:ebi-a-GCST90018929	Thyroid cancer	Thyroid cancer || ||	TRUE	igd	NA	NA	NA	NA	NA	NA	NA	3	3658	4.33002e-06	100703124	0.02709	ebi-a-GCST90001741	|| id:ebi-a-GCST90001741	TRUE	reported	igd	2	1	TRUE
900	rs148381451	T	C	T	C	-0.2879	-0.1987	0.0496	0.0228174	FALSE	FALSE	FALSE	ebi-a-GCST90018929	17	63085557	0.1515	491974	0.1897	Thyroid cancer || id:ebi-a-GCST90018929	Thyroid cancer	Thyroid cancer || ||	TRUE	igd	NA	NA	NA	NA	NA	NA	NA	17	3658	2.90102e-07	63085557	0.05601	ebi-a-GCST90001741	|| id:ebi-a-GCST90001741	TRUE	reported	igd	2	1	TRUE
901	rs754067	C	T	C	T	-0.1891	0.0138	0.1143	0.22631	FALSE	FALSE	FALSE	ebi-a-GCST90018929	16	17323672	0.0454	491974	0.760801	Thyroid cancer || id:ebi-a-GCST90018929	Thyroid cancer	Thyroid cancer || ||	TRUE	igd	NA	NA	NA	NA	NA	NA	NA	16	3658	1.13399e-06	17323672	0.03878	ebi-a-GCST90001741	|| id:ebi-a-GCST90001741	TRUE	reported	igd	2	1	TRUE
902	rs75912463	C	T	C	T	-3.126	0.2595	0.0003	0.0150094	FALSE	FALSE	FALSE	ebi-a-GCST90018929	9	133354402	0.1697	491974	0.1263	Thyroid cancer || id:ebi-a-GCST90018929	Thyroid cancer	Thyroid cancer || ||	TRUE	igd	NA	NA	NA	NA	NA	NA	NA	9	3658	4.00996e-06	133354402	0.6769	ebi-a-GCST90001741	|| id:ebi-a-GCST90001741	TRUE	reported	igd	2	1	TRUE
903	rs79856590	A	G	A	G	0.2733	-0.2885	0.0608	0.03949	FALSE	FALSE	FALSE	ebi-a-GCST90018929	1	205241642	0.1234	491974	0.01937	Thyroid cancer || id:ebi-a-GCST90018929	Thyroid cancer	Thyroid cancer || ||	TRUE	igd	NA	NA	NA	NA	NA	NA	NA	1	3658	9.94604e-08	205241642	0.05119	ebi-a-GCST90001741	|| id:ebi-a-GCST90001741	TRUE	reported	igd	2	1	TRUE
904	rs80273434	C	G	C	G	-0.2514	0.0651	0.0534	0.0679268	FALSE	TRUE	FALSE	ebi-a-GCST90018929	8	141772905	0.0881	491974	0.4599	Thyroid cancer || id:ebi-a-GCST90018929	Thyroid cancer	Thyroid cancer || ||	TRUE	igd	NA	NA	NA	NA	NA	NA	NA	8	3658	3.06203e-06	141772905	0.05379	ebi-a-GCST90001741	|| id:ebi-a-GCST90001741	TRUE	reported	igd	2	1	TRUE
905	rs10905716	T	C	T	C	-0.4537	0.0187	0.2439	0.242166	FALSE	FALSE	FALSE	ebi-a-GCST90018929	10	6114010	0.045	491974	0.677901	Thyroid cancer || id:ebi-a-GCST90018929	Thyroid cancer	Thyroid cancer || ||	TRUE	igd	NA	NA	NA	NA	NA	NA	NA	10	1837	6.15035e-33	6114010	0.03721	ebi-a-GCST90001782	|| id:ebi-a-GCST90001782	TRUE	reported	igd	2	1	TRUE
906	rs113066333	A	G	A	G	-0.3274	-0.112	0.0574	0.0241435	FALSE	FALSE	FALSE	ebi-a-GCST90018929	2	28889318	0.1459	491974	0.4426	Thyroid cancer || id:ebi-a-GCST90018929	Thyroid cancer	Thyroid cancer || ||	TRUE	igd	NA	NA	NA	NA	NA	NA	NA	2	1837	4.03599e-06	28889318	0.07081	ebi-a-GCST90001782	|| id:ebi-a-GCST90001782	TRUE	reported	igd	2	1	TRUE
907	rs116270586	G	T	G	T	0.6723	-0.0631	0.0131	0.06841	FALSE	FALSE	FALSE	ebi-a-GCST90018929	3	121050031	0.1271	491974	0.619599	Thyroid cancer || id:ebi-a-GCST90018929	Thyroid cancer	Thyroid cancer || ||	TRUE	igd	NA	NA	NA	NA	NA	NA	NA	3	1837	2.68497e-06	121050031	0.1428	ebi-a-GCST90001782	|| id:ebi-a-GCST90001782	TRUE	reported	igd	2	1	TRUE
908	rs11673894	T	G	T	G	-0.1962	-0.045	0.1892	0.178857	FALSE	FALSE	FALSE	ebi-a-GCST90018929	2	118876072	0.0509	491974	0.3763	Thyroid cancer || id:ebi-a-GCST90018929	Thyroid cancer	Thyroid cancer || ||	TRUE	igd	NA	NA	NA	NA	NA	NA	NA	2	1837	4.53701e-06	118876072	0.04266	ebi-a-GCST90001782	|| id:ebi-a-GCST90001782	TRUE	reported	igd	2	1	TRUE
909	rs117315714	T	C	T	C	2.241	0.114	0.0011	0.0264065	FALSE	FALSE	FALSE	ebi-a-GCST90018929	7	46669974	0.1313	491974	0.3853	Thyroid cancer || id:ebi-a-GCST90018929	Thyroid cancer	Thyroid cancer || ||	TRUE	igd	NA	NA	NA	NA	NA	NA	NA	7	1837	2.197e-06	46669974	0.4718	ebi-a-GCST90001782	|| id:ebi-a-GCST90001782	TRUE	reported	igd	2	1	TRUE
910	rs12218872	C	G	C	G	-0.1829	0.0144	0.5936	0.613178	FALSE	TRUE	FALSE	ebi-a-GCST90018929	10	6177617	0.0391	491974	0.7123	Thyroid cancer || id:ebi-a-GCST90018929	Thyroid cancer	Thyroid cancer || ||	TRUE	igd	NA	NA	NA	NA	NA	NA	NA	10	1837	7.03996e-08	6177617	0.0338	ebi-a-GCST90001782	|| id:ebi-a-GCST90001782	TRUE	reported	igd	2	1	TRUE
911	rs139703496	T	C	T	C	1.904	-0.2391	0.0016	0.0122977	FALSE	FALSE	FALSE	ebi-a-GCST90018929	10	1676361	0.2186	491974	0.2741	Thyroid cancer || id:ebi-a-GCST90018929	Thyroid cancer	Thyroid cancer || ||	TRUE	igd	NA	NA	NA	NA	NA	NA	NA	10	1837	3.96296e-06	1676361	0.4114	ebi-a-GCST90001782	|| id:ebi-a-GCST90001782	TRUE	reported	igd	2	1	TRUE
912	rs143132954	C	T	C	T	-0.6306	-0.0632	0.0161	0.0162552	FALSE	FALSE	FALSE	ebi-a-GCST90018929	1	61322867	0.1912	491974	0.7411	Thyroid cancer || id:ebi-a-GCST90018929	Thyroid cancer	Thyroid cancer || ||	TRUE	igd	NA	NA	NA	NA	NA	NA	NA	1	1837	3.96598e-06	61322867	0.1363	ebi-a-GCST90001782	|| id:ebi-a-GCST90001782	TRUE	reported	igd	2	1	TRUE
913	rs148503715	A	T	A	T	3.855	0.1005	0.0005	0.0118313	FALSE	TRUE	FALSE	ebi-a-GCST90018929	20	61958726	0.1951	491974	0.6064	Thyroid cancer || id:ebi-a-GCST90018929	Thyroid cancer	Thyroid cancer || ||	TRUE	igd	NA	NA	NA	NA	NA	NA	NA	20	1837	2.34002e-06	61958726	0.8138	ebi-a-GCST90001782	|| id:ebi-a-GCST90001782	TRUE	reported	igd	2	1	TRUE
914	rs2853765	C	G	C	G	0.3007	-0.0768	0.9287	0.876174	FALSE	TRUE	FALSE	ebi-a-GCST90018929	10	7830675	0.058	491974	0.1859	Thyroid cancer || id:ebi-a-GCST90018929	Thyroid cancer	Thyroid cancer || ||	TRUE	igd	NA	NA	NA	NA	NA	NA	NA	10	1837	3.12903e-06	7830675	0.06431	ebi-a-GCST90001782	|| id:ebi-a-GCST90001782	TRUE	reported	igd	2	1	TRUE
915	rs72657101	C	T	C	T	0.2605	-0.0573	0.098	0.111008	FALSE	FALSE	FALSE	ebi-a-GCST90018929	8	62471902	0.0666	491974	0.3898	Thyroid cancer || id:ebi-a-GCST90018929	Thyroid cancer	Thyroid cancer || ||	TRUE	igd	NA	NA	NA	NA	NA	NA	NA	8	1837	4.10696e-06	62471902	0.0564	ebi-a-GCST90001782	|| id:ebi-a-GCST90001782	TRUE	reported	igd	2	1	TRUE
916	rs77910234	C	A	C	A	3.199	0.1323	0.0005	0.0144766	FALSE	FALSE	FALSE	ebi-a-GCST90018929	1	224393629	0.1881	491974	0.4819	Thyroid cancer || id:ebi-a-GCST90018929	Thyroid cancer	Thyroid cancer || ||	TRUE	igd	NA	NA	NA	NA	NA	NA	NA	1	1837	1.94299e-06	224393629	0.6699	ebi-a-GCST90001782	|| id:ebi-a-GCST90001782	TRUE	reported	igd	2	1	TRUE
917	rs8097813	C	T	C	T	-0.1818	0.036	0.5457	0.589006	FALSE	FALSE	FALSE	ebi-a-GCST90018929	18	67173624	0.0411	491974	0.3804	Thyroid cancer || id:ebi-a-GCST90018929	Thyroid cancer	Thyroid cancer || ||	TRUE	igd	NA	NA	NA	NA	NA	NA	NA	18	1837	5.424e-08	67173624	0.0333	ebi-a-GCST90001782	|| id:ebi-a-GCST90001782	TRUE	reported	igd	2	1	TRUE
918	rs10906006	A	G	A	G	0.1265	0.0109	0.7248	0.681113	FALSE	FALSE	FALSE	ebi-a-GCST90018929	10	11781967	0.0414	491974	0.791701	Thyroid cancer || id:ebi-a-GCST90018929	Thyroid cancer	Thyroid cancer || ||	TRUE	igd	NA	NA	NA	NA	NA	NA	NA	10	3655	3.42098e-06	11781967	0.0272	ebi-a-GCST90001731	|| id:ebi-a-GCST90001731	TRUE	reported	igd	2	1	TRUE
919	rs12968867	A	G	A	G	-0.1275	-0.0282	0.6743	0.658448	FALSE	FALSE	FALSE	ebi-a-GCST90018929	18	60850310	0.0401	491974	0.4824	Thyroid cancer || id:ebi-a-GCST90018929	Thyroid cancer	Thyroid cancer || ||	TRUE	igd	NA	NA	NA	NA	NA	NA	NA	18	3655	1.28301e-06	60850310	0.02628	ebi-a-GCST90001731	|| id:ebi-a-GCST90001731	TRUE	reported	igd	2	1	TRUE
920	rs1453509	A	C	A	C	-0.1879	-0.0027	0.1181	0.182182	FALSE	FALSE	FALSE	ebi-a-GCST90018929	16	17014673	0.05	491974	0.957	Thyroid cancer || id:ebi-a-GCST90018929	Thyroid cancer	Thyroid cancer || ||	TRUE	igd	NA	NA	NA	NA	NA	NA	NA	16	3655	7.90406e-07	17014673	0.03799	ebi-a-GCST90001731	|| id:ebi-a-GCST90001731	TRUE	reported	igd	2	1	TRUE
921	rs148597489	A	C	A	C	-0.8449	0.0588	0.0045	0.0236138	FALSE	FALSE	FALSE	ebi-a-GCST90018929	6	72550483	0.1548	491974	0.704001	Thyroid cancer || id:ebi-a-GCST90018929	Thyroid cancer	Thyroid cancer || ||	TRUE	igd	NA	NA	NA	NA	NA	NA	NA	6	3655	2.77997e-06	72550483	0.18	ebi-a-GCST90001731	|| id:ebi-a-GCST90001731	TRUE	reported	igd	2	1	TRUE
922	rs16884870	C	T	C	T	0.2135	0.084	0.0795	0.0596186	FALSE	FALSE	FALSE	ebi-a-GCST90018929	6	75109409	0.0831	491974	0.3124	Thyroid cancer || id:ebi-a-GCST90018929	Thyroid cancer	Thyroid cancer || ||	TRUE	igd	NA	NA	NA	NA	NA	NA	NA	6	3655	3.21299e-06	75109409	0.04578	ebi-a-GCST90001731	|| id:ebi-a-GCST90001731	TRUE	reported	igd	2	1	TRUE
923	rs61884722	C	T	C	T	0.8939	0.52	0.0041	0.0170897	FALSE	FALSE	FALSE	ebi-a-GCST90018929	11	18601510	0.2364	491974	0.02784	Thyroid cancer || id:ebi-a-GCST90018929	Thyroid cancer	Thyroid cancer || ||	TRUE	igd	NA	NA	NA	NA	NA	NA	NA	11	3655	3.70604e-06	18601510	0.1929	ebi-a-GCST90001731	|| id:ebi-a-GCST90001731	TRUE	reported	igd	2	1	TRUE
924	rs71307996	A	G	A	G	0.3537	-0.1326	0.0272	0.0222077	FALSE	FALSE	FALSE	ebi-a-GCST90018929	3	1103352	0.1635	491974	0.4174	Thyroid cancer || id:ebi-a-GCST90018929	Thyroid cancer	Thyroid cancer || ||	TRUE	igd	NA	NA	NA	NA	NA	NA	NA	3	3655	2.10601e-06	1103352	0.07444	ebi-a-GCST90001731	|| id:ebi-a-GCST90001731	TRUE	reported	igd	2	1	TRUE
925	rs73056862	T	C	T	C	0.2705	0.0547	0.0461	0.0952074	FALSE	FALSE	FALSE	ebi-a-GCST90018929	19	52235616	0.0752	491974	0.4666	Thyroid cancer || id:ebi-a-GCST90018929	Thyroid cancer	Thyroid cancer || ||	TRUE	igd	NA	NA	NA	NA	NA	NA	NA	19	3655	3.82103e-06	52235616	0.05845	ebi-a-GCST90001731	|| id:ebi-a-GCST90001731	TRUE	reported	igd	2	1	TRUE
926	rs7332415	G	A	G	A	-0.2327	0.0019	0.0648	0.222669	FALSE	FALSE	FALSE	ebi-a-GCST90018929	13	41688557	0.0549	491974	0.9718	Thyroid cancer || id:ebi-a-GCST90018929	Thyroid cancer	Thyroid cancer || ||	TRUE	igd	NA	NA	NA	NA	NA	NA	NA	13	3655	3.29503e-06	41688557	0.04996	ebi-a-GCST90001731	|| id:ebi-a-GCST90001731	TRUE	reported	igd	2	1	TRUE
927	rs76451648	C	T	C	T	0.2777	-0.0168	0.0469	0.0992684	FALSE	FALSE	FALSE	ebi-a-GCST90018929	4	139618949	0.0704	491974	0.811	Thyroid cancer || id:ebi-a-GCST90018929	Thyroid cancer	Thyroid cancer || ||	TRUE	igd	NA	NA	NA	NA	NA	NA	NA	4	3655	2.003e-06	139618949	0.05834	ebi-a-GCST90001731	|| id:ebi-a-GCST90001731	TRUE	reported	igd	2	1	TRUE
928	rs10922490	C	T	C	T	0.516	-0.0435	0.0164	0.0386434	FALSE	FALSE	FALSE	ebi-a-GCST90018929	1	89286072	0.1188	491974	0.714	Thyroid cancer || id:ebi-a-GCST90018929	Thyroid cancer	Thyroid cancer || ||	TRUE	igd	NA	NA	NA	NA	NA	NA	NA	1	3656	8.15793e-07	89286072	0.1044	ebi-a-GCST90001426	|| id:ebi-a-GCST90001426	TRUE	reported	igd	2	1	TRUE
929	rs11653761	T	G	T	G	-0.1257	0.0216	0.592	0.580621	FALSE	FALSE	FALSE	ebi-a-GCST90018929	17	2716535	0.0388	491974	0.5767	Thyroid cancer || id:ebi-a-GCST90018929	Thyroid cancer	Thyroid cancer || ||	TRUE	igd	NA	NA	NA	NA	NA	NA	NA	17	3656	1.93201e-07	2716535	0.02411	ebi-a-GCST90001426	|| id:ebi-a-GCST90001426	TRUE	reported	igd	2	1	TRUE
930	rs11687597	G	A	G	A	0.1644	-0.0014	0.2069	0.174956	FALSE	FALSE	FALSE	ebi-a-GCST90018929	2	136926146	0.0542	491974	0.9797	Thyroid cancer || id:ebi-a-GCST90018929	Thyroid cancer	Thyroid cancer || ||	TRUE	igd	NA	NA	NA	NA	NA	NA	NA	2	3656	4.86004e-08	136926146	0.03007	ebi-a-GCST90001426	|| id:ebi-a-GCST90001426	TRUE	reported	igd	2	1	TRUE
931	rs118086652	G	A	G	A	0.38	-0.1412	0.0213	0.0250275	FALSE	FALSE	FALSE	ebi-a-GCST90018929	15	76646870	0.1494	491974	0.3446	Thyroid cancer || id:ebi-a-GCST90018929	Thyroid cancer	Thyroid cancer || ||	TRUE	igd	NA	NA	NA	NA	NA	NA	NA	15	3656	4.61095e-06	76646870	0.08281	ebi-a-GCST90001426	|| id:ebi-a-GCST90001426	TRUE	reported	igd	2	1	TRUE
932	rs12298227	C	T	C	T	-0.2055	0.0803	0.1013	0.0803166	FALSE	FALSE	FALSE	ebi-a-GCST90018929	12	54786414	0.0657	491974	0.2218	Thyroid cancer || id:ebi-a-GCST90018929	Thyroid cancer	Thyroid cancer || ||	TRUE	igd	NA	NA	NA	NA	NA	NA	NA	12	3656	6.51193e-07	54786414	0.04122	ebi-a-GCST90001426	|| id:ebi-a-GCST90001426	TRUE	reported	igd	2	1	TRUE
933	rs143785715	T	C	T	C	1.034	-0.2656	0.0027	0.0166747	FALSE	FALSE	FALSE	ebi-a-GCST90018929	1	19500582	0.1651	491974	0.1077	Thyroid cancer || id:ebi-a-GCST90018929	Thyroid cancer	Thyroid cancer || ||	TRUE	igd	NA	NA	NA	NA	NA	NA	NA	1	3656	4.55302e-06	19500582	0.2251	ebi-a-GCST90001426	|| id:ebi-a-GCST90001426	TRUE	reported	igd	2	1	TRUE
934	rs146936090	T	C	T	C	1.843	-0.0845	0.0008	0.0148161	FALSE	FALSE	FALSE	ebi-a-GCST90018929	6	41401285	0.1595	491974	0.5962	Thyroid cancer || id:ebi-a-GCST90018929	Thyroid cancer	Thyroid cancer || ||	TRUE	igd	NA	NA	NA	NA	NA	NA	NA	6	3656	1.66498e-06	41401285	0.3841	ebi-a-GCST90001426	|| id:ebi-a-GCST90001426	TRUE	reported	igd	2	1	TRUE
935	rs17405603	T	A	T	A	-0.1275	0.024	0.2842	0.226424	FALSE	TRUE	FALSE	ebi-a-GCST90018929	5	144608340	0.048	491974	0.617401	Thyroid cancer || id:ebi-a-GCST90018929	Thyroid cancer	Thyroid cancer || ||	TRUE	igd	NA	NA	NA	NA	NA	NA	NA	5	3656	2.27898e-06	144608340	0.02694	ebi-a-GCST90001426	|| id:ebi-a-GCST90001426	TRUE	reported	igd	2	1	TRUE
936	rs6972846	T	G	T	G	-0.1185	-0.0794	0.3885	0.353137	FALSE	FALSE	FALSE	ebi-a-GCST90018929	7	22048853	0.0524	491974	0.1297	Thyroid cancer || id:ebi-a-GCST90018929	Thyroid cancer	Thyroid cancer || ||	TRUE	igd	NA	NA	NA	NA	NA	NA	NA	7	3656	1.736e-06	22048853	0.02475	ebi-a-GCST90001426	|| id:ebi-a-GCST90001426	TRUE	reported	igd	2	1	TRUE
937	rs71612685	G	A	G	A	0.5092	0.0196	0.0126	0.00730013	FALSE	FALSE	FALSE	ebi-a-GCST90018929	4	100279851	0.2717	491974	0.9424	Thyroid cancer || id:ebi-a-GCST90018929	Thyroid cancer	Thyroid cancer || ||	TRUE	igd	NA	NA	NA	NA	NA	NA	NA	4	3656	2.94002e-06	100279851	0.1088	ebi-a-GCST90001426	|| id:ebi-a-GCST90001426	TRUE	reported	igd	2	1	TRUE
938	rs72816858	C	G	C	G	0.4384	0.0317	0.0172	0.038012	FALSE	TRUE	FALSE	ebi-a-GCST90018929	10	22940992	0.1157	491974	0.784	Thyroid cancer || id:ebi-a-GCST90018929	Thyroid cancer	Thyroid cancer || ||	TRUE	igd	NA	NA	NA	NA	NA	NA	NA	10	3656	2.24099e-06	22940992	0.09254	ebi-a-GCST90001426	|| id:ebi-a-GCST90001426	TRUE	reported	igd	2	1	TRUE
939	rs7595246	C	T	C	T	0.1571	0.0107	0.1893	0.315124	FALSE	FALSE	FALSE	ebi-a-GCST90018929	2	238554657	0.0433	491974	0.804	Thyroid cancer || id:ebi-a-GCST90018929	Thyroid cancer	Thyroid cancer || ||	TRUE	igd	NA	NA	NA	NA	NA	NA	NA	2	3656	2.509e-07	238554657	0.03041	ebi-a-GCST90001426	|| id:ebi-a-GCST90001426	TRUE	reported	igd	2	1	TRUE
940	rs78027513	T	G	T	G	0.2746	0.1426	0.0414	0.0834243	FALSE	FALSE	FALSE	ebi-a-GCST90018929	7	154618679	0.0693	491974	0.0395804	Thyroid cancer || id:ebi-a-GCST90018929	Thyroid cancer	Thyroid cancer || ||	TRUE	igd	NA	NA	NA	NA	NA	NA	NA	7	3656	4.77595e-06	154618679	0.05995	ebi-a-GCST90001426	|| id:ebi-a-GCST90001426	TRUE	reported	igd	2	1	TRUE
941	rs7840395	G	A	G	A	-0.1408	0.0058	0.5715	0.405437	FALSE	FALSE	FALSE	ebi-a-GCST90018929	8	144984956	0.0398	491974	0.8841	Thyroid cancer || id:ebi-a-GCST90018929	Thyroid cancer	Thyroid cancer || ||	TRUE	igd	NA	NA	NA	NA	NA	NA	NA	8	3656	8.25296e-09	144984956	0.02438	ebi-a-GCST90001426	|| id:ebi-a-GCST90001426	TRUE	reported	igd	2	1	TRUE
942	rs9520836	G	A	G	A	0.1281	-0.0775	0.5044	0.315577	FALSE	FALSE	FALSE	ebi-a-GCST90018929	13	108957063	0.0439	491974	0.07753	Thyroid cancer || id:ebi-a-GCST90018929	Thyroid cancer	Thyroid cancer || ||	TRUE	igd	NA	NA	NA	NA	NA	NA	NA	13	3656	1.05201e-07	108957063	0.02404	ebi-a-GCST90001426	|| id:ebi-a-GCST90001426	TRUE	reported	igd	2	1	TRUE
943	rs10965813	G	C	G	C	0.1822	-0.0288	0.111	0.125774	FALSE	TRUE	FALSE	ebi-a-GCST90018929	9	23378556	0.0581	491974	0.619599	Thyroid cancer || id:ebi-a-GCST90018929	Thyroid cancer	Thyroid cancer || ||	TRUE	igd	NA	NA	NA	NA	NA	NA	NA	9	3657	2.121e-06	23378556	0.03837	ebi-a-GCST90001751	|| id:ebi-a-GCST90001751	TRUE	reported	igd	2	1	TRUE
944	rs111983490	A	G	A	G	0.1748	-0.0654	0.2097	0.0740211	FALSE	FALSE	FALSE	ebi-a-GCST90018929	6	32205324	0.0765	491974	0.3922	Thyroid cancer || id:ebi-a-GCST90018929	Thyroid cancer	Thyroid cancer || ||	TRUE	igd	NA	NA	NA	NA	NA	NA	NA	6	3657	4.06097e-07	32205324	0.03444	ebi-a-GCST90001751	|| id:ebi-a-GCST90001751	TRUE	reported	igd	2	1	TRUE
945	rs116393510	T	C	T	C	-0.3197	-0.1517	0.0328	0.0466947	FALSE	FALSE	FALSE	ebi-a-GCST90018929	2	200547937	0.1127	491974	0.1781	Thyroid cancer || id:ebi-a-GCST90018929	Thyroid cancer	Thyroid cancer || ||	TRUE	igd	NA	NA	NA	NA	NA	NA	NA	2	3657	2.35603e-06	200547937	0.06762	ebi-a-GCST90001751	|| id:ebi-a-GCST90001751	TRUE	reported	igd	2	1	TRUE
946	rs139106	A	G	A	G	-0.194	0.0551	0.1043	0.11156	FALSE	FALSE	FALSE	ebi-a-GCST90018929	22	44569390	0.0617	491974	0.3714	Thyroid cancer || id:ebi-a-GCST90018929	Thyroid cancer	Thyroid cancer || ||	TRUE	igd	NA	NA	NA	NA	NA	NA	NA	22	3657	1.06699e-06	44569390	0.0397	ebi-a-GCST90001751	|| id:ebi-a-GCST90001751	TRUE	reported	igd	2	1	TRUE
947	rs146797770	C	T	C	T	0.4285	-0.2854	0.0179	0.0101978	FALSE	FALSE	FALSE	ebi-a-GCST90018929	17	6772746	0.2474	491974	0.2486	Thyroid cancer || id:ebi-a-GCST90018929	Thyroid cancer	Thyroid cancer || ||	TRUE	igd	NA	NA	NA	NA	NA	NA	NA	17	3657	3.476e-06	6772746	0.0922	ebi-a-GCST90001751	|| id:ebi-a-GCST90001751	TRUE	reported	igd	2	1	TRUE
948	rs2066399	A	G	A	G	0.3353	-0.1012	0.821	0.793774	FALSE	FALSE	FALSE	ebi-a-GCST90018929	6	15880540	0.0476	491974	0.0333603	Thyroid cancer || id:ebi-a-GCST90018929	Thyroid cancer	Thyroid cancer || ||	TRUE	igd	NA	NA	NA	NA	NA	NA	NA	6	3657	1.1311e-25	15880540	0.03177	ebi-a-GCST90001751	|| id:ebi-a-GCST90001751	TRUE	reported	igd	2	1	TRUE
949	rs2136235	A	C	A	C	-0.1698	-0.0174	0.1278	0.147201	FALSE	FALSE	FALSE	ebi-a-GCST90018929	3	183075828	0.0547	491974	0.751201	Thyroid cancer || id:ebi-a-GCST90018929	Thyroid cancer	Thyroid cancer || ||	TRUE	igd	NA	NA	NA	NA	NA	NA	NA	3	3657	4.652e-06	183075828	0.03703	ebi-a-GCST90001751	|| id:ebi-a-GCST90001751	TRUE	reported	igd	2	1	TRUE
950	rs233493	A	G	A	G	-0.1252	-0.033	0.6339	0.625054	FALSE	FALSE	FALSE	ebi-a-GCST90018929	6	14804334	0.0405	491974	0.4141	Thyroid cancer || id:ebi-a-GCST90018929	Thyroid cancer	Thyroid cancer || ||	TRUE	igd	NA	NA	NA	NA	NA	NA	NA	6	3657	9.822e-07	14804334	0.02554	ebi-a-GCST90001751	|| id:ebi-a-GCST90001751	TRUE	reported	igd	2	1	TRUE
951	rs234630	C	T	C	T	0.1293	0.0516	0.2484	0.257103	FALSE	FALSE	FALSE	ebi-a-GCST90018929	20	57483655	0.0442	491974	0.2436	Thyroid cancer || id:ebi-a-GCST90018929	Thyroid cancer	Thyroid cancer || ||	TRUE	igd	NA	NA	NA	NA	NA	NA	NA	20	3657	4.54496e-06	57483655	0.02817	ebi-a-GCST90001751	|| id:ebi-a-GCST90001751	TRUE	reported	igd	2	1	TRUE
952	rs34486765	A	G	A	G	0.1684	0.0101	0.3094	0.179597	FALSE	FALSE	FALSE	ebi-a-GCST90018929	19	49915911	0.0505	491974	0.8412	Thyroid cancer || id:ebi-a-GCST90018929	Thyroid cancer	Thyroid cancer || ||	TRUE	igd	NA	NA	NA	NA	NA	NA	NA	19	3657	1.75102e-10	49915911	0.02631	ebi-a-GCST90001751	|| id:ebi-a-GCST90001751	TRUE	reported	igd	2	1	TRUE
953	rs5750823	T	C	T	C	-0.1167	0.0891	0.6225	0.797506	FALSE	FALSE	FALSE	ebi-a-GCST90018929	22	39829973	0.0479	491974	0.0628102	Thyroid cancer || id:ebi-a-GCST90018929	Thyroid cancer	Thyroid cancer || ||	TRUE	igd	NA	NA	NA	NA	NA	NA	NA	22	3657	3.91598e-06	39829973	0.02524	ebi-a-GCST90001751	|| id:ebi-a-GCST90001751	TRUE	reported	igd	2	1	TRUE
954	rs616645	G	T	G	T	0.1697	-0.0304	0.128	0.199403	FALSE	FALSE	FALSE	ebi-a-GCST90018929	1	12240824	0.0481	491974	0.5276	Thyroid cancer || id:ebi-a-GCST90018929	Thyroid cancer	Thyroid cancer || ||	TRUE	igd	NA	NA	NA	NA	NA	NA	NA	1	3657	4.35602e-06	12240824	0.03688	ebi-a-GCST90001751	|| id:ebi-a-GCST90001751	TRUE	reported	igd	2	1	TRUE
955	rs72836542	T	C	T	C	0.1494	-0.0137	0.3161	0.249717	FALSE	FALSE	FALSE	ebi-a-GCST90018929	6	14091682	0.0439	491974	0.754899	Thyroid cancer || id:ebi-a-GCST90018929	Thyroid cancer	Thyroid cancer || ||	TRUE	igd	NA	NA	NA	NA	NA	NA	NA	6	3657	2.45002e-08	14091682	0.02674	ebi-a-GCST90001751	|| id:ebi-a-GCST90001751	TRUE	reported	igd	2	1	TRUE
956	rs7307681	T	C	T	C	0.1407	-0.1057	0.2186	0.344523	FALSE	FALSE	FALSE	ebi-a-GCST90018929	12	55336327	0.0437	491974	0.01548	Thyroid cancer || id:ebi-a-GCST90018929	Thyroid cancer	Thyroid cancer || ||	TRUE	igd	NA	NA	NA	NA	NA	NA	NA	12	3657	2.36102e-06	55336327	0.02976	ebi-a-GCST90001751	|| id:ebi-a-GCST90001751	TRUE	reported	igd	2	1	TRUE
957	rs73175579	A	C	A	C	0.288	-0.1488	0.0435	0.0391285	FALSE	FALSE	FALSE	ebi-a-GCST90018929	3	185524179	0.1084	491974	0.1699	Thyroid cancer || id:ebi-a-GCST90018929	Thyroid cancer	Thyroid cancer || ||	TRUE	igd	NA	NA	NA	NA	NA	NA	NA	3	3657	1.58001e-06	185524179	0.05989	ebi-a-GCST90001751	|| id:ebi-a-GCST90001751	TRUE	reported	igd	2	1	TRUE
958	rs7568308	A	T	A	T	-0.1194	0.0322	0.4688	0.287092	FALSE	TRUE	TRUE	ebi-a-GCST90018929	2	61051498	0.0442	491974	0.4668	Thyroid cancer || id:ebi-a-GCST90018929	Thyroid cancer	Thyroid cancer || ||	TRUE	igd	NA	NA	NA	NA	NA	NA	NA	2	3657	2.66397e-06	61051498	0.02539	ebi-a-GCST90001751	|| id:ebi-a-GCST90001751	TRUE	reported	igd	2	1	FALSE
959	rs7768875	T	C	T	C	-0.1706	-0.0382	0.461	0.287862	FALSE	FALSE	FALSE	ebi-a-GCST90018929	6	32560752	0.0448	491974	0.3937	Thyroid cancer || id:ebi-a-GCST90018929	Thyroid cancer	Thyroid cancer || ||	TRUE	igd	NA	NA	NA	NA	NA	NA	NA	6	3657	3.046e-08	32560752	0.03073	ebi-a-GCST90001751	|| id:ebi-a-GCST90001751	TRUE	reported	igd	2	1	TRUE
960	rs7939177	T	C	T	C	-0.1785	0.001	0.6102	0.542448	FALSE	FALSE	FALSE	ebi-a-GCST90018929	11	60266070	0.0381	491974	0.9793	Thyroid cancer || id:ebi-a-GCST90018929	Thyroid cancer	Thyroid cancer || ||	TRUE	igd	NA	NA	NA	NA	NA	NA	NA	11	3657	6.72667e-13	60266070	0.02475	ebi-a-GCST90001751	|| id:ebi-a-GCST90001751	TRUE	reported	igd	2	1	TRUE
961	rs9271700	C	G	C	G	-0.1461	0.0362	0.6628	0.81653	FALSE	TRUE	FALSE	ebi-a-GCST90018929	6	32593198	0.078	491974	0.6427	Thyroid cancer || id:ebi-a-GCST90018929	Thyroid cancer	Thyroid cancer || ||	TRUE	igd	NA	NA	NA	NA	NA	NA	NA	6	3657	2.80698e-06	32593198	0.03114	ebi-a-GCST90001751	|| id:ebi-a-GCST90001751	TRUE	reported	igd	2	1	TRUE
962	rs10988372	C	G	C	G	0.139	0.0136	0.2045	0.218857	FALSE	TRUE	FALSE	ebi-a-GCST90018929	9	132193568	0.0579	491974	0.815	Thyroid cancer || id:ebi-a-GCST90018929	Thyroid cancer	Thyroid cancer || ||	TRUE	igd	NA	NA	NA	NA	NA	NA	NA	9	3658	4.08602e-06	132193568	0.03012	ebi-a-GCST90001423	|| id:ebi-a-GCST90001423	TRUE	reported	igd	2	1	TRUE
963	rs11203884	T	C	T	C	-0.1548	-0.0403	0.1643	0.18091	FALSE	FALSE	FALSE	ebi-a-GCST90018929	8	17516564	0.0517	491974	0.4354	Thyroid cancer || id:ebi-a-GCST90018929	Thyroid cancer	Thyroid cancer || ||	TRUE	igd	NA	NA	NA	NA	NA	NA	NA	8	3658	2.26898e-06	17516564	0.03269	ebi-a-GCST90001423	|| id:ebi-a-GCST90001423	TRUE	reported	igd	2	1	TRUE
964	rs117308259	C	T	C	T	-0.6917	0.101	0.0066	0.0118512	FALSE	FALSE	FALSE	ebi-a-GCST90018929	14	31993501	0.164	491974	0.5381	Thyroid cancer || id:ebi-a-GCST90018929	Thyroid cancer	Thyroid cancer || ||	TRUE	igd	NA	NA	NA	NA	NA	NA	NA	14	3658	4.39896e-06	31993501	0.1504	ebi-a-GCST90001423	|| id:ebi-a-GCST90001423	TRUE	reported	igd	2	1	TRUE
965	rs118073973	A	T	A	T	0.2899	0.0304	0.0402	0.0163852	FALSE	TRUE	FALSE	ebi-a-GCST90018929	9	19948908	0.1894	491974	0.8724	Thyroid cancer || id:ebi-a-GCST90018929	Thyroid cancer	Thyroid cancer || ||	TRUE	igd	NA	NA	NA	NA	NA	NA	NA	9	3658	2.87303e-06	19948908	0.06184	ebi-a-GCST90001423	|| id:ebi-a-GCST90001423	TRUE	reported	igd	2	1	TRUE
966	rs16955339	T	G	T	G	0.3095	-0.1206	0.0377	0.0612964	FALSE	FALSE	FALSE	ebi-a-GCST90018929	17	52971060	0.0837	491974	0.1494	Thyroid cancer || id:ebi-a-GCST90018929	Thyroid cancer	Thyroid cancer || ||	TRUE	igd	NA	NA	NA	NA	NA	NA	NA	17	3658	7.67397e-07	52971060	0.06249	ebi-a-GCST90001423	|| id:ebi-a-GCST90001423	TRUE	reported	igd	2	1	TRUE
967	rs2339996	A	G	A	G	-0.1438	0.1179	0.7802	0.679687	FALSE	FALSE	FALSE	ebi-a-GCST90018929	5	173070505	0.0438	491974	0.00714299	Thyroid cancer || id:ebi-a-GCST90018929	Thyroid cancer	Thyroid cancer || ||	TRUE	igd	NA	NA	NA	NA	NA	NA	NA	5	3658	6.60496e-07	173070505	0.02887	ebi-a-GCST90001423	|| id:ebi-a-GCST90001423	TRUE	reported	igd	2	1	TRUE
968	rs308820	C	T	C	T	-0.1305	-0.0162	0.7571	0.654121	FALSE	FALSE	FALSE	ebi-a-GCST90018929	11	88142031	0.0403	491974	0.688101	Thyroid cancer || id:ebi-a-GCST90018929	Thyroid cancer	Thyroid cancer || ||	TRUE	igd	NA	NA	NA	NA	NA	NA	NA	11	3658	4.63095e-06	88142031	0.02844	ebi-a-GCST90001423	|| id:ebi-a-GCST90001423	TRUE	reported	igd	2	1	TRUE
969	rs61906277	G	A	G	A	0.1435	-0.0356	0.2347	0.159177	FALSE	FALSE	FALSE	ebi-a-GCST90018929	11	123384801	0.0523	491974	0.4959	Thyroid cancer || id:ebi-a-GCST90018929	Thyroid cancer	Thyroid cancer || ||	TRUE	igd	NA	NA	NA	NA	NA	NA	NA	11	3658	3.99098e-07	123384801	0.02825	ebi-a-GCST90001423	|| id:ebi-a-GCST90001423	TRUE	reported	igd	2	1	TRUE
970	rs62311900	T	C	T	C	-0.1537	-0.0169	0.1736	0.119889	FALSE	FALSE	FALSE	ebi-a-GCST90018929	4	74145187	0.069	491974	0.8069	Thyroid cancer || id:ebi-a-GCST90018929	Thyroid cancer	Thyroid cancer || ||	TRUE	igd	NA	NA	NA	NA	NA	NA	NA	4	3658	1.33801e-06	74145187	0.03175	ebi-a-GCST90001423	|| id:ebi-a-GCST90001423	TRUE	reported	igd	2	1	TRUE
971	rs6906886	A	T	A	T	0.1893	0.049	0.903	0.895042	FALSE	TRUE	FALSE	ebi-a-GCST90018929	6	85038851	0.0624	491974	0.432	Thyroid cancer || id:ebi-a-GCST90018929	Thyroid cancer	Thyroid cancer || ||	TRUE	igd	NA	NA	NA	NA	NA	NA	NA	6	3658	3.29299e-06	85038851	0.04063	ebi-a-GCST90001423	|| id:ebi-a-GCST90001423	TRUE	reported	igd	2	1	TRUE
972	rs72492305	T	C	T	C	0.2112	-0.0687	0.6662	0.677489	FALSE	FALSE	FALSE	ebi-a-GCST90018929	6	32511866	0.092	491974	0.4555	Thyroid cancer || id:ebi-a-GCST90018929	Thyroid cancer	Thyroid cancer || ||	TRUE	igd	TRUE	rs72492305	rs72853984	C	T	C	T	6	3658	4.25402e-07	32509333	0.04169	ebi-a-GCST90001423	|| id:ebi-a-GCST90001423	TRUE	reported	igd	2	1	TRUE
973	rs75609575	A	G	A	G	-0.3072	-0.0571	0.0349	0.0157588	FALSE	FALSE	FALSE	ebi-a-GCST90018929	11	97639659	0.1858	491974	0.758399	Thyroid cancer || id:ebi-a-GCST90018929	Thyroid cancer	Thyroid cancer || ||	TRUE	igd	NA	NA	NA	NA	NA	NA	NA	11	3658	3.45096e-06	97639659	0.06608	ebi-a-GCST90001423	|| id:ebi-a-GCST90001423	TRUE	reported	igd	2	1	TRUE
974	rs11007079	T	C	T	C	-0.1822	0.0454	0.1187	0.221647	FALSE	FALSE	FALSE	ebi-a-GCST90018929	10	28679045	0.0471	491974	0.3346	Thyroid cancer || id:ebi-a-GCST90018929	Thyroid cancer	Thyroid cancer || ||	TRUE	igd	NA	NA	NA	NA	NA	NA	NA	10	3656	2.88602e-06	28679045	0.03889	ebi-a-GCST90001806	|| id:ebi-a-GCST90001806	TRUE	reported	igd	2	1	TRUE
975	rs11086984	T	C	T	C	0.1988	0.0481	0.1513	0.108961	FALSE	FALSE	FALSE	ebi-a-GCST90018929	20	44511627	0.0702	491974	0.4936	Thyroid cancer || id:ebi-a-GCST90018929	Thyroid cancer	Thyroid cancer || ||	TRUE	igd	NA	NA	NA	NA	NA	NA	NA	20	3656	1.25e-08	44511627	0.03485	ebi-a-GCST90001806	|| id:ebi-a-GCST90001806	TRUE	reported	igd	2	1	TRUE
976	rs11769145	C	T	C	T	0.1836	0.0471	0.1175	0.16903	FALSE	FALSE	FALSE	ebi-a-GCST90018929	7	70704068	0.0509	491974	0.3552	Thyroid cancer || id:ebi-a-GCST90018929	Thyroid cancer	Thyroid cancer || ||	TRUE	igd	NA	NA	NA	NA	NA	NA	NA	7	3656	2.77498e-06	70704068	0.03911	ebi-a-GCST90001806	|| id:ebi-a-GCST90001806	TRUE	reported	igd	2	1	TRUE
977	rs12651722	G	A	G	A	-0.1321	0.0308	0.2553	0.328368	FALSE	FALSE	FALSE	ebi-a-GCST90018929	5	161994889	0.0413	491974	0.4566	Thyroid cancer || id:ebi-a-GCST90018929	Thyroid cancer	Thyroid cancer || ||	TRUE	igd	NA	NA	NA	NA	NA	NA	NA	5	3656	3.35197e-06	161994889	0.02839	ebi-a-GCST90001806	|| id:ebi-a-GCST90001806	TRUE	reported	igd	2	1	TRUE
978	rs138260228	T	C	T	C	-1.069	-0.0475	0.0034	0.0100864	FALSE	FALSE	FALSE	ebi-a-GCST90018929	14	29256374	0.2114	491974	0.8222	Thyroid cancer || id:ebi-a-GCST90018929	Thyroid cancer	Thyroid cancer || ||	TRUE	igd	NA	NA	NA	NA	NA	NA	NA	14	3656	5.25799e-07	29256374	0.2126	ebi-a-GCST90001806	|| id:ebi-a-GCST90001806	TRUE	reported	igd	2	1	TRUE
979	rs143164248	A	G	A	G	0.2363	-0.1612	0.0632	0.0225743	FALSE	FALSE	FALSE	ebi-a-GCST90018929	10	28945318	0.1387	491974	0.245	Thyroid cancer || id:ebi-a-GCST90018929	Thyroid cancer	Thyroid cancer || ||	TRUE	igd	NA	NA	NA	NA	NA	NA	NA	10	3656	3.52899e-06	28945318	0.05087	ebi-a-GCST90001806	|| id:ebi-a-GCST90001806	TRUE	reported	igd	2	1	TRUE
980	rs144642376	G	A	G	A	0.2712	-0.0505	0.0718	0.021597	FALSE	FALSE	FALSE	ebi-a-GCST90018929	3	36349691	0.1565	491974	0.7471	Thyroid cancer || id:ebi-a-GCST90018929	Thyroid cancer	Thyroid cancer || ||	TRUE	igd	NA	NA	NA	NA	NA	NA	NA	3	3656	3.82402e-08	36349691	0.04922	ebi-a-GCST90001806	|| id:ebi-a-GCST90001806	TRUE	reported	igd	2	1	TRUE
981	rs147714617	T	C	T	C	0.2484	-0.0007	0.1224	0.0352776	FALSE	FALSE	FALSE	ebi-a-GCST90018929	12	6605299	0.1292	491974	0.9959	Thyroid cancer || id:ebi-a-GCST90018929	Thyroid cancer	Thyroid cancer || ||	TRUE	igd	NA	NA	NA	NA	NA	NA	NA	12	3656	4.48436e-11	6605299	0.03759	ebi-a-GCST90001806	|| id:ebi-a-GCST90001806	TRUE	reported	igd	2	1	TRUE
982	rs162076	A	G	A	G	-0.1208	0.0187	0.555	0.663286	FALSE	FALSE	FALSE	ebi-a-GCST90018929	20	46785499	0.0415	491974	0.6529	Thyroid cancer || id:ebi-a-GCST90018929	Thyroid cancer	Thyroid cancer || ||	TRUE	igd	NA	NA	NA	NA	NA	NA	NA	20	3656	1.76202e-06	46785499	0.02524	ebi-a-GCST90001806	|| id:ebi-a-GCST90001806	TRUE	reported	igd	2	1	TRUE
983	rs1801274	G	A	G	A	-0.1586	-0.0269	0.3251	0.438378	FALSE	FALSE	FALSE	ebi-a-GCST90018929	1	161479745	0.0397	491974	0.4979	Thyroid cancer || id:ebi-a-GCST90018929	Thyroid cancer	Thyroid cancer || ||	TRUE	igd	NA	NA	NA	NA	NA	NA	NA	1	3656	3.133e-09	161479745	0.02671	ebi-a-GCST90001806	|| id:ebi-a-GCST90001806	TRUE	reported	igd	2	1	TRUE
984	rs25680	A	G	A	G	-0.2612	0.0348	0.167	0.171176	FALSE	FALSE	FALSE	ebi-a-GCST90018929	12	6554628	0.0523	491974	0.5059	Thyroid cancer || id:ebi-a-GCST90018929	Thyroid cancer	Thyroid cancer || ||	TRUE	igd	NA	NA	NA	NA	NA	NA	NA	12	3656	6.59629e-15	6554628	0.03338	ebi-a-GCST90001806	|| id:ebi-a-GCST90001806	TRUE	reported	igd	2	1	TRUE
985	rs34101571	A	G	A	G	-0.3686	-0.0141	0.0239	0.015573	FALSE	FALSE	FALSE	ebi-a-GCST90018929	1	31211894	0.1576	491974	0.9287	Thyroid cancer || id:ebi-a-GCST90018929	Thyroid cancer	Thyroid cancer || ||	TRUE	igd	NA	NA	NA	NA	NA	NA	NA	1	3656	4.35903e-06	31211894	0.08013	ebi-a-GCST90001806	|| id:ebi-a-GCST90001806	TRUE	reported	igd	2	1	TRUE
986	rs35574803	C	T	C	T	0.7465	0.1541	0.0561	0.0224614	FALSE	FALSE	FALSE	ebi-a-GCST90018929	3	32533246	0.1605	491974	0.3371	Thyroid cancer || id:ebi-a-GCST90018929	Thyroid cancer	Thyroid cancer || ||	TRUE	igd	NA	NA	NA	NA	NA	NA	NA	3	3656	8.01863e-44	32533246	0.05306	ebi-a-GCST90001806	|| id:ebi-a-GCST90001806	TRUE	reported	igd	2	1	TRUE
987	rs36667	A	C	A	C	0.362	-0.006	0.0268	0.0349591	FALSE	FALSE	FALSE	ebi-a-GCST90018929	5	36746983	0.1016	491974	0.9528	Thyroid cancer || id:ebi-a-GCST90018929	Thyroid cancer	Thyroid cancer || ||	TRUE	igd	NA	NA	NA	NA	NA	NA	NA	5	3656	2.59998e-06	36746983	0.0769	ebi-a-GCST90001806	|| id:ebi-a-GCST90001806	TRUE	reported	igd	2	1	TRUE
988	rs369017459	A	C	A	C	-0.6529	-0.1081	0.0086	0.0340236	FALSE	FALSE	FALSE	ebi-a-GCST90018929	16	33583919	0.1754	491974	0.5377	Thyroid cancer || id:ebi-a-GCST90018929	Thyroid cancer	Thyroid cancer || ||	TRUE	igd	TRUE	rs369017459	rs376435957	A	C	T	C	16	3656	3.84698e-06	33471549	0.1411	ebi-a-GCST90001806	|| id:ebi-a-GCST90001806	TRUE	reported	igd	2	1	TRUE
989	rs4810485	G	T	G	T	-0.4783	0.0239	0.6313	0.710585	FALSE	FALSE	FALSE	ebi-a-GCST90018929	20	44747947	0.042	491974	0.5701	Thyroid cancer || id:ebi-a-GCST90018929	Thyroid cancer	Thyroid cancer || ||	TRUE	igd	NA	NA	NA	NA	NA	NA	NA	20	3656	5.93335e-78	44747947	0.02498	ebi-a-GCST90001806	|| id:ebi-a-GCST90001806	TRUE	reported	igd	2	1	TRUE
990	rs56237381	A	G	A	G	0.4379	-0.2269	0.0272	0.0422666	FALSE	FALSE	FALSE	ebi-a-GCST90018929	3	32924804	0.104	491974	0.02914	Thyroid cancer || id:ebi-a-GCST90018929	Thyroid cancer	Thyroid cancer || ||	TRUE	igd	NA	NA	NA	NA	NA	NA	NA	3	3656	1.39399e-08	32924804	0.077	ebi-a-GCST90001806	|| id:ebi-a-GCST90001806	TRUE	reported	igd	2	1	TRUE
991	rs6777433	A	T	A	T	-0.1576	0.0859	0.8282	0.856105	FALSE	TRUE	FALSE	ebi-a-GCST90018929	3	33165436	0.0566	491974	0.1294	Thyroid cancer || id:ebi-a-GCST90018929	Thyroid cancer	Thyroid cancer || ||	TRUE	igd	NA	NA	NA	NA	NA	NA	NA	3	3656	2.26402e-06	33165436	0.03329	ebi-a-GCST90001806	|| id:ebi-a-GCST90001806	TRUE	reported	igd	2	1	TRUE
992	rs6997361	T	C	T	C	0.1576	-0.1105	0.829	0.621815	FALSE	FALSE	FALSE	ebi-a-GCST90018929	8	8349757	0.0437	491974	0.0115401	Thyroid cancer || id:ebi-a-GCST90018929	Thyroid cancer	Thyroid cancer || ||	TRUE	igd	NA	NA	NA	NA	NA	NA	NA	8	3656	2.81501e-06	8349757	0.03359	ebi-a-GCST90001806	|| id:ebi-a-GCST90001806	TRUE	reported	igd	2	1	TRUE
993	rs709589	T	C	T	C	-0.1755	0.1233	0.4557	0.4885	FALSE	FALSE	FALSE	ebi-a-GCST90018929	14	106306841	0.0684	491974	0.0714496	Thyroid cancer || id:ebi-a-GCST90018929	Thyroid cancer	Thyroid cancer || ||	TRUE	igd	NA	NA	NA	NA	NA	NA	NA	14	3656	2.77703e-08	106306841	0.03152	ebi-a-GCST90001806	|| id:ebi-a-GCST90001806	TRUE	reported	igd	2	1	TRUE
994	rs72625293	C	T	C	T	-0.2153	0.0423	0.0883	0.120029	FALSE	FALSE	FALSE	ebi-a-GCST90018929	2	185499138	0.0578	491974	0.4641	Thyroid cancer || id:ebi-a-GCST90018929	Thyroid cancer	Thyroid cancer || ||	TRUE	igd	NA	NA	NA	NA	NA	NA	NA	2	3656	1.71601e-06	185499138	0.04493	ebi-a-GCST90001806	|| id:ebi-a-GCST90001806	TRUE	reported	igd	2	1	TRUE
995	rs72645230	G	C	G	C	-0.2476	0.0487	0.0944	0.0387981	FALSE	TRUE	FALSE	ebi-a-GCST90018929	20	46242688	0.1155	491974	0.672901	Thyroid cancer || id:ebi-a-GCST90018929	Thyroid cancer	Thyroid cancer || ||	TRUE	igd	NA	NA	NA	NA	NA	NA	NA	20	3656	1.13999e-08	46242688	0.04328	ebi-a-GCST90001806	|| id:ebi-a-GCST90001806	TRUE	reported	igd	2	1	TRUE
996	rs75765646	G	T	G	T	0.2087	-0.1509	0.0819	0.0733614	FALSE	FALSE	FALSE	ebi-a-GCST90018929	2	6446274	0.0818	491974	0.0649202	Thyroid cancer || id:ebi-a-GCST90018929	Thyroid cancer	Thyroid cancer || ||	TRUE	igd	NA	NA	NA	NA	NA	NA	NA	2	3656	2.61198e-06	6446274	0.04434	ebi-a-GCST90001806	|| id:ebi-a-GCST90001806	TRUE	reported	igd	2	1	TRUE
997	rs75918255	A	G	A	G	0.5086	-0.2592	0.035	0.0151108	FALSE	FALSE	FALSE	ebi-a-GCST90018929	3	32945761	0.171	491974	0.1296	Thyroid cancer || id:ebi-a-GCST90018929	Thyroid cancer	Thyroid cancer || ||	TRUE	igd	NA	NA	NA	NA	NA	NA	NA	3	3656	9.62498e-14	32945761	0.06804	ebi-a-GCST90001806	|| id:ebi-a-GCST90001806	TRUE	reported	igd	2	1	TRUE
998	rs76929865	C	A	C	A	0.4606	0.0035	0.0223	0.0208757	FALSE	FALSE	FALSE	ebi-a-GCST90018929	3	31134534	0.1489	491974	0.9812	Thyroid cancer || id:ebi-a-GCST90018929	Thyroid cancer	Thyroid cancer || ||	TRUE	igd	NA	NA	NA	NA	NA	NA	NA	3	3656	1.14699e-07	31134534	0.0867	ebi-a-GCST90001806	|| id:ebi-a-GCST90001806	TRUE	reported	igd	2	1	TRUE
999	rs11014404	G	A	G	A	0.1275	0.024	0.2874	0.395741	FALSE	FALSE	FALSE	ebi-a-GCST90018929	10	25408128	0.0393	491974	0.5425	Thyroid cancer || id:ebi-a-GCST90018929	Thyroid cancer	Thyroid cancer || ||	TRUE	igd	NA	NA	NA	NA	NA	NA	NA	10	3636	3.60097e-06	25408128	0.02747	ebi-a-GCST90001826	|| id:ebi-a-GCST90001826	TRUE	reported	igd	2	1	TRUE
1000	rs1181899	C	T	C	T	0.1892	0.0639	0.8967	0.872386	FALSE	FALSE	FALSE	ebi-a-GCST90018929	7	76993184	0.0559	491974	0.2527	Thyroid cancer || id:ebi-a-GCST90018929	Thyroid cancer	Thyroid cancer || ||	TRUE	igd	NA	NA	NA	NA	NA	NA	NA	7	3636	3.88499e-06	76993184	0.04091	ebi-a-GCST90001826	|| id:ebi-a-GCST90001826	TRUE	reported	igd	2	1	TRUE
1001	rs12609856	A	C	A	C	0.1162	-0.1088	0.481	0.492045	FALSE	FALSE	FALSE	ebi-a-GCST90018929	19	11807010	0.044	491974	0.01354	Thyroid cancer || id:ebi-a-GCST90018929	Thyroid cancer	Thyroid cancer || ||	TRUE	igd	NA	NA	NA	NA	NA	NA	NA	19	3636	4.11699e-06	11807010	0.02519	ebi-a-GCST90001826	|| id:ebi-a-GCST90001826	TRUE	reported	igd	2	1	TRUE
1002	rs139084170	A	C	A	C	0.3794	0.3128	0.0523	0.0104343	FALSE	FALSE	FALSE	ebi-a-GCST90018929	6	43351686	0.2017	491974	0.1209	Thyroid cancer || id:ebi-a-GCST90018929	Thyroid cancer	Thyroid cancer || ||	TRUE	igd	NA	NA	NA	NA	NA	NA	NA	6	3636	5.09214e-11	43351686	0.05758	ebi-a-GCST90001826	|| id:ebi-a-GCST90001826	TRUE	reported	igd	2	1	TRUE
1003	rs147653204	A	G	A	G	-0.4436	0.9561	0.0272	0.001903	FALSE	FALSE	FALSE	ebi-a-GCST90018929	14	107117890	0.7941	491974	0.2286	Thyroid cancer || id:ebi-a-GCST90018929	Thyroid cancer	Thyroid cancer || ||	TRUE	igd	NA	NA	NA	NA	NA	NA	NA	14	3636	2.18298e-07	107117890	0.08543	ebi-a-GCST90001826	|| id:ebi-a-GCST90001826	TRUE	reported	igd	2	1	TRUE
1004	rs241409	G	A	G	A	-0.201	-0.0588	0.223	0.103991	FALSE	FALSE	FALSE	ebi-a-GCST90018929	6	32861920	0.0765	491974	0.4421	Thyroid cancer || id:ebi-a-GCST90018929	Thyroid cancer	Thyroid cancer || ||	TRUE	igd	NA	NA	NA	NA	NA	NA	NA	6	3636	4.39299e-09	32861920	0.03417	ebi-a-GCST90001826	|| id:ebi-a-GCST90001826	TRUE	reported	igd	2	1	TRUE
1005	rs2465073	C	G	C	G	0.1168	0.0189	0.4526	0.40484	FALSE	TRUE	TRUE	ebi-a-GCST90018929	7	137928696	0.0417	491974	0.6514	Thyroid cancer || id:ebi-a-GCST90018929	Thyroid cancer	Thyroid cancer || ||	TRUE	igd	NA	NA	NA	NA	NA	NA	NA	7	3636	4.559e-06	137928696	0.02545	ebi-a-GCST90001826	|| id:ebi-a-GCST90001826	TRUE	reported	igd	2	1	FALSE
1006	rs28723652	A	C	A	C	0.4108	-0.0306	0.0443	0.1371	FALSE	FALSE	FALSE	ebi-a-GCST90018929	14	106644507	0.0982	491974	0.755299	Thyroid cancer || id:ebi-a-GCST90018929	Thyroid cancer	Thyroid cancer || ||	TRUE	igd	NA	NA	NA	NA	NA	NA	NA	14	3636	2.151e-08	106644507	0.07319	ebi-a-GCST90001826	|| id:ebi-a-GCST90001826	TRUE	reported	igd	2	1	TRUE
1007	rs55861228	C	T	C	T	0.247	0.0907	0.0644	0.0673605	FALSE	FALSE	FALSE	ebi-a-GCST90018929	5	2501680	0.0896	491974	0.3116	Thyroid cancer || id:ebi-a-GCST90018929	Thyroid cancer	Thyroid cancer || ||	TRUE	igd	NA	NA	NA	NA	NA	NA	NA	5	3636	1.054e-06	2501680	0.05051	ebi-a-GCST90001826	|| id:ebi-a-GCST90001826	TRUE	reported	igd	2	1	TRUE
1008	rs709589	T	C	T	C	-0.5907	0.1233	0.4567	0.4885	FALSE	FALSE	FALSE	ebi-a-GCST90018929	14	106306841	0.0684	491974	0.0714496	Thyroid cancer || id:ebi-a-GCST90018929	Thyroid cancer	Thyroid cancer || ||	TRUE	igd	NA	NA	NA	NA	NA	NA	NA	14	3636	4.3132e-81	106306841	0.0302	ebi-a-GCST90001826	|| id:ebi-a-GCST90001826	TRUE	reported	igd	2	1	TRUE
1009	rs73022545	A	G	A	G	0.244	-0.1502	0.0554	0.036961	FALSE	FALSE	FALSE	ebi-a-GCST90018929	6	164591715	0.1231	491974	0.2225	Thyroid cancer || id:ebi-a-GCST90018929	Thyroid cancer	Thyroid cancer || ||	TRUE	igd	NA	NA	NA	NA	NA	NA	NA	6	3636	4.47703e-06	164591715	0.05311	ebi-a-GCST90001826	|| id:ebi-a-GCST90001826	TRUE	reported	igd	2	1	TRUE
1010	rs75544266	T	C	T	C	0.3082	-0.3235	0.043	0.0497109	FALSE	FALSE	FALSE	ebi-a-GCST90018929	4	104584997	0.1054	491974	0.00215402	Thyroid cancer || id:ebi-a-GCST90018929	Thyroid cancer	Thyroid cancer || ||	TRUE	igd	NA	NA	NA	NA	NA	NA	NA	4	3636	7.22404e-07	104584997	0.0621	ebi-a-GCST90001826	|| id:ebi-a-GCST90001826	TRUE	reported	igd	2	1	TRUE
1011	rs76784736	A	T	A	T	-0.2696	0.1503	0.048	0.0245401	FALSE	TRUE	FALSE	ebi-a-GCST90018929	14	71778339	0.1585	491974	0.3429	Thyroid cancer || id:ebi-a-GCST90018929	Thyroid cancer	Thyroid cancer || ||	TRUE	igd	NA	NA	NA	NA	NA	NA	NA	14	3636	4.03701e-06	71778339	0.05839	ebi-a-GCST90001826	|| id:ebi-a-GCST90001826	TRUE	reported	igd	2	1	TRUE
1012	rs9267517	A	G	A	G	-0.2671	-0.316	0.2446	0.00318123	FALSE	FALSE	FALSE	ebi-a-GCST90018929	6	31573110	0.3782	491974	0.4034	Thyroid cancer || id:ebi-a-GCST90018929	Thyroid cancer	Thyroid cancer || ||	TRUE	igd	NA	NA	NA	NA	NA	NA	NA	6	3636	1.05512e-13	31573110	0.03579	ebi-a-GCST90001826	|| id:ebi-a-GCST90001826	TRUE	reported	igd	2	1	TRUE
1013	rs9276702	G	A	G	A	0.2205	0.046	0.7804	0.902419	FALSE	FALSE	FALSE	ebi-a-GCST90018929	6	32756741	0.0701	491974	0.512	Thyroid cancer || id:ebi-a-GCST90018929	Thyroid cancer	Thyroid cancer || ||	TRUE	igd	NA	NA	NA	NA	NA	NA	NA	6	3636	4.55397e-10	32756741	0.03527	ebi-a-GCST90001826	|| id:ebi-a-GCST90001826	TRUE	reported	igd	2	1	TRUE
1014	rs9923814	C	T	C	T	0.1694	-0.004	0.1656	0.205832	FALSE	FALSE	FALSE	ebi-a-GCST90018929	16	48808506	0.0584	491974	0.9458	Thyroid cancer || id:ebi-a-GCST90018929	Thyroid cancer	Thyroid cancer || ||	TRUE	igd	NA	NA	NA	NA	NA	NA	NA	16	3636	3.93904e-07	48808506	0.03333	ebi-a-GCST90001826	|| id:ebi-a-GCST90001826	TRUE	reported	igd	2	1	TRUE
1015	rs11020715	G	A	G	A	-0.1261	-0.0188	0.3418	0.410615	FALSE	FALSE	FALSE	ebi-a-GCST90018929	11	93989208	0.0385	491974	0.6255	Thyroid cancer || id:ebi-a-GCST90018929	Thyroid cancer	Thyroid cancer || ||	TRUE	igd	NA	NA	NA	NA	NA	NA	NA	11	3657	1.84098e-06	93989208	0.02638	ebi-a-GCST90001757	|| id:ebi-a-GCST90001757	TRUE	reported	igd	2	1	TRUE
1016	rs111369841	T	C	T	C	0.2215	0.2754	0.0967	0.0265444	FALSE	FALSE	FALSE	ebi-a-GCST90018929	6	32921104	0.1324	491974	0.03755	Thyroid cancer || id:ebi-a-GCST90018929	Thyroid cancer	Thyroid cancer || ||	TRUE	igd	NA	NA	NA	NA	NA	NA	NA	6	3657	2.386e-06	32921104	0.04688	ebi-a-GCST90001757	|| id:ebi-a-GCST90001757	TRUE	reported	igd	2	1	TRUE
1017	rs11187166	T	C	T	C	0.1757	0.0557	0.1993	0.135305	FALSE	FALSE	FALSE	ebi-a-GCST90018929	10	94516008	0.0552	491974	0.3135	Thyroid cancer || id:ebi-a-GCST90018929	Thyroid cancer	Thyroid cancer || ||	TRUE	igd	NA	NA	NA	NA	NA	NA	NA	10	3657	2.97399e-08	94516008	0.03163	ebi-a-GCST90001757	|| id:ebi-a-GCST90001757	TRUE	reported	igd	2	1	TRUE
1018	rs11230624	C	G	C	G	-0.1823	-0.0474	0.1263	0.0837651	FALSE	TRUE	FALSE	ebi-a-GCST90018929	11	60952231	0.0889	491974	0.5935	Thyroid cancer || id:ebi-a-GCST90018929	Thyroid cancer	Thyroid cancer || ||	TRUE	igd	NA	NA	NA	NA	NA	NA	NA	11	3657	1.017e-06	60952231	0.03724	ebi-a-GCST90001757	|| id:ebi-a-GCST90001757	TRUE	reported	igd	2	1	TRUE
1019	rs112898596	T	C	T	C	0.2709	0.1499	0.0505	0.0459517	FALSE	FALSE	FALSE	ebi-a-GCST90018929	22	42039509	0.1006	491974	0.1365	Thyroid cancer || id:ebi-a-GCST90018929	Thyroid cancer	Thyroid cancer || ||	TRUE	igd	NA	NA	NA	NA	NA	NA	NA	22	3657	1.49101e-06	42039509	0.0562	ebi-a-GCST90001757	|| id:ebi-a-GCST90001757	TRUE	reported	igd	2	1	TRUE
1020	rs12480920	A	G	A	G	-0.1577	-0.0003	0.1792	0.175205	FALSE	FALSE	FALSE	ebi-a-GCST90018929	20	3862580	0.05	491974	0.9957	Thyroid cancer || id:ebi-a-GCST90018929	Thyroid cancer	Thyroid cancer || ||	TRUE	igd	NA	NA	NA	NA	NA	NA	NA	20	3657	8.73595e-07	3862580	0.032	ebi-a-GCST90001757	|| id:ebi-a-GCST90001757	TRUE	reported	igd	2	1	TRUE
1021	rs1447085	G	T	G	T	0.1294	-0.0161	0.6416	0.554212	FALSE	FALSE	FALSE	ebi-a-GCST90018929	12	127798516	0.0386	491974	0.676799	Thyroid cancer || id:ebi-a-GCST90018929	Thyroid cancer	Thyroid cancer || ||	TRUE	igd	NA	NA	NA	NA	NA	NA	NA	12	3657	5.12401e-07	127798516	0.02572	ebi-a-GCST90001757	|| id:ebi-a-GCST90001757	TRUE	reported	igd	2	1	TRUE
1022	rs149908209	C	T	C	T	-2.552	-0.1922	0.0004	0.0142051	FALSE	FALSE	FALSE	ebi-a-GCST90018929	11	127473611	0.1819	491974	0.2905	Thyroid cancer || id:ebi-a-GCST90018929	Thyroid cancer	Thyroid cancer || ||	TRUE	igd	NA	NA	NA	NA	NA	NA	NA	11	3657	1.68101e-06	127473611	0.5321	ebi-a-GCST90001757	|| id:ebi-a-GCST90001757	TRUE	reported	igd	2	1	TRUE
1023	rs184418275	T	C	T	C	-0.8497	0.128	0.0045	0.009966	FALSE	FALSE	FALSE	ebi-a-GCST90018929	10	89144616	0.3406	491974	0.7071	Thyroid cancer || id:ebi-a-GCST90018929	Thyroid cancer	Thyroid cancer || ||	TRUE	igd	NA	NA	NA	NA	NA	NA	NA	10	3657	3.724e-06	89144616	0.1834	ebi-a-GCST90001757	|| id:ebi-a-GCST90001757	TRUE	reported	igd	2	1	TRUE
1024	rs2070770	T	C	T	C	-0.2657	-0.062	0.0965	0.0916888	FALSE	FALSE	FALSE	ebi-a-GCST90018929	11	60230531	0.0687	491974	0.3667	Thyroid cancer || id:ebi-a-GCST90018929	Thyroid cancer	Thyroid cancer || ||	TRUE	igd	NA	NA	NA	NA	NA	NA	NA	11	3657	2.09199e-10	60230531	0.0417	ebi-a-GCST90001757	|| id:ebi-a-GCST90001757	TRUE	reported	igd	2	1	TRUE
1025	rs2524184	T	A	T	A	-0.1529	0.0868	0.7278	0.580537	FALSE	TRUE	FALSE	ebi-a-GCST90018929	6	30424736	0.0491	491974	0.0768192	Thyroid cancer || id:ebi-a-GCST90018929	Thyroid cancer	Thyroid cancer || ||	TRUE	igd	NA	NA	NA	NA	NA	NA	NA	6	3657	9.95199e-07	30424736	0.0312	ebi-a-GCST90001757	|| id:ebi-a-GCST90001757	TRUE	reported	igd	2	1	TRUE
1026	rs3961790	A	G	A	G	0.1193	-0.0041	0.4233	0.437386	FALSE	FALSE	FALSE	ebi-a-GCST90018929	2	80108045	0.0396	491974	0.9175	Thyroid cancer || id:ebi-a-GCST90018929	Thyroid cancer	Thyroid cancer || ||	TRUE	igd	NA	NA	NA	NA	NA	NA	NA	2	3657	1.19001e-06	80108045	0.02452	ebi-a-GCST90001757	|| id:ebi-a-GCST90001757	TRUE	reported	igd	2	1	TRUE
1027	rs4657041	C	T	C	T	-0.1225	-0.0234	0.3344	0.438827	FALSE	FALSE	FALSE	ebi-a-GCST90018929	1	161478859	0.0398	491974	0.5573	Thyroid cancer || id:ebi-a-GCST90018929	Thyroid cancer	Thyroid cancer || ||	TRUE	igd	NA	NA	NA	NA	NA	NA	NA	1	3657	3.49301e-06	161478859	0.02636	ebi-a-GCST90001757	|| id:ebi-a-GCST90001757	TRUE	reported	igd	2	1	TRUE
1028	rs55809481	C	T	C	T	-0.3192	0.0347	0.2425	0.247578	FALSE	FALSE	FALSE	ebi-a-GCST90018929	19	49872521	0.0435	491974	0.4251	Thyroid cancer || id:ebi-a-GCST90018929	Thyroid cancer	Thyroid cancer || ||	TRUE	igd	NA	NA	NA	NA	NA	NA	NA	19	3657	9.00949e-29	49872521	0.02843	ebi-a-GCST90001757	|| id:ebi-a-GCST90001757	TRUE	reported	igd	2	1	TRUE
1029	rs61731791	T	C	T	C	0.2688	-0.1223	0.0972	0.0373912	FALSE	FALSE	FALSE	ebi-a-GCST90018929	19	50940778	0.12	491974	0.308	Thyroid cancer || id:ebi-a-GCST90018929	Thyroid cancer	Thyroid cancer || ||	TRUE	igd	NA	NA	NA	NA	NA	NA	NA	19	3657	1.74502e-10	50940778	0.042	ebi-a-GCST90001757	|| id:ebi-a-GCST90001757	TRUE	reported	igd	2	1	TRUE
1030	rs66579172	T	A	T	A	-0.1366	0.0445	0.2792	0.229811	FALSE	TRUE	FALSE	ebi-a-GCST90018929	19	50928270	0.0472	491974	0.3451	Thyroid cancer || id:ebi-a-GCST90018929	Thyroid cancer	Thyroid cancer || ||	TRUE	igd	NA	NA	NA	NA	NA	NA	NA	19	3657	9.74204e-07	50928270	0.02784	ebi-a-GCST90001757	|| id:ebi-a-GCST90001757	TRUE	reported	igd	2	1	TRUE
1031	rs719170	C	T	C	T	4.925	-0.0865	0.0003	0.0342991	FALSE	FALSE	FALSE	ebi-a-GCST90018929	5	67432406	0.1176	491974	0.4619	Thyroid cancer || id:ebi-a-GCST90018929	Thyroid cancer	Thyroid cancer || ||	TRUE	igd	NA	NA	NA	NA	NA	NA	NA	5	3657	1.48399e-06	67432406	1.021	ebi-a-GCST90001757	|| id:ebi-a-GCST90001757	TRUE	reported	igd	2	1	TRUE
1032	rs73025928	T	C	T	C	-0.299	-0.083	0.0361	0.0485721	FALSE	FALSE	FALSE	ebi-a-GCST90018929	11	123329504	0.1093	491974	0.4473	Thyroid cancer || id:ebi-a-GCST90018929	Thyroid cancer	Thyroid cancer || ||	TRUE	igd	NA	NA	NA	NA	NA	NA	NA	11	3657	4.99896e-06	123329504	0.06541	ebi-a-GCST90001757	|| id:ebi-a-GCST90001757	TRUE	reported	igd	2	1	TRUE
1033	rs77612075	T	C	T	C	0.3325	-0.0418	0.0293	0.0548265	FALSE	FALSE	FALSE	ebi-a-GCST90018929	5	162820460	0.1007	491974	0.6782	Thyroid cancer || id:ebi-a-GCST90018929	Thyroid cancer	Thyroid cancer || ||	TRUE	igd	NA	NA	NA	NA	NA	NA	NA	5	3657	3.33403e-06	162820460	0.0714	ebi-a-GCST90001757	|| id:ebi-a-GCST90001757	TRUE	reported	igd	2	1	TRUE
1034	rs909846	G	T	G	T	0.2058	-0.0347	0.8744	0.857469	FALSE	FALSE	FALSE	ebi-a-GCST90018929	6	15897003	0.0553	491974	0.5303	Thyroid cancer || id:ebi-a-GCST90018929	Thyroid cancer	Thyroid cancer || ||	TRUE	igd	NA	NA	NA	NA	NA	NA	NA	6	3657	3.14101e-08	15897003	0.03711	ebi-a-GCST90001757	|| id:ebi-a-GCST90001757	TRUE	reported	igd	2	1	TRUE
1035	rs9271146	C	A	C	A	-0.1886	-0.1523	0.7067	0.749152	FALSE	FALSE	FALSE	ebi-a-GCST90018929	6	32577282	0.0492	491974	0.00195299	Thyroid cancer || id:ebi-a-GCST90018929	Thyroid cancer	Thyroid cancer || ||	TRUE	igd	NA	NA	NA	NA	NA	NA	NA	6	3657	6.09102e-10	32577282	0.0304	ebi-a-GCST90001757	|| id:ebi-a-GCST90001757	TRUE	reported	igd	2	1	TRUE
1036	rs9469053	G	A	G	A	0.2372	-0.0771	0.184	0.0429905	FALSE	FALSE	FALSE	ebi-a-GCST90018929	6	31755776	0.099	491974	0.4364	Thyroid cancer || id:ebi-a-GCST90018929	Thyroid cancer	Thyroid cancer || ||	TRUE	igd	NA	NA	NA	NA	NA	NA	NA	6	3657	1.46899e-10	31755776	0.03691	ebi-a-GCST90001757	|| id:ebi-a-GCST90001757	TRUE	reported	igd	2	1	TRUE
1037	rs9473626	A	C	A	C	0.141	-0.0058	0.2114	0.253455	FALSE	FALSE	FALSE	ebi-a-GCST90018929	6	49586550	0.0444	491974	0.8968	Thyroid cancer || id:ebi-a-GCST90018929	Thyroid cancer	Thyroid cancer || ||	TRUE	igd	NA	NA	NA	NA	NA	NA	NA	6	3657	4.45995e-06	49586550	0.03067	ebi-a-GCST90001757	|| id:ebi-a-GCST90001757	TRUE	reported	igd	2	1	TRUE
1038	rs9650093	G	A	G	A	0.142	-0.0424	0.2182	0.174201	FALSE	FALSE	FALSE	ebi-a-GCST90018929	8	127984089	0.0505	491974	0.4012	Thyroid cancer || id:ebi-a-GCST90018929	Thyroid cancer	Thyroid cancer || ||	TRUE	igd	NA	NA	NA	NA	NA	NA	NA	8	3657	2.01702e-06	127984089	0.02983	ebi-a-GCST90001757	|| id:ebi-a-GCST90001757	TRUE	reported	igd	2	1	TRUE
1039	rs11042077	A	G	A	G	0.1233	-0.0288	0.4943	0.644796	FALSE	FALSE	FALSE	ebi-a-GCST90018929	11	8825966	0.0396	491974	0.467599	Thyroid cancer || id:ebi-a-GCST90018929	Thyroid cancer	Thyroid cancer || ||	TRUE	igd	NA	NA	NA	NA	NA	NA	NA	11	3656	1.086e-06	8825966	0.02525	ebi-a-GCST90001811	|| id:ebi-a-GCST90001811	TRUE	reported	igd	2	1	TRUE
1040	rs115062208	G	A	G	A	-0.6992	-0.2019	0.0115	0.0215567	FALSE	FALSE	FALSE	ebi-a-GCST90018929	4	15956227	0.1465	491974	0.1681	Thyroid cancer || id:ebi-a-GCST90018929	Thyroid cancer	Thyroid cancer || ||	TRUE	igd	NA	NA	NA	NA	NA	NA	NA	4	3656	7.96508e-09	15956227	0.1209	ebi-a-GCST90001811	|| id:ebi-a-GCST90001811	TRUE	reported	igd	2	1	TRUE
1041	rs12032479	T	C	T	C	-0.1554	-0.0407	0.1797	0.275013	FALSE	FALSE	FALSE	ebi-a-GCST90018929	1	194997589	0.0419	491974	0.3313	Thyroid cancer || id:ebi-a-GCST90018929	Thyroid cancer	Thyroid cancer || ||	TRUE	igd	NA	NA	NA	NA	NA	NA	NA	1	3656	2.27201e-06	194997589	0.03281	ebi-a-GCST90001811	|| id:ebi-a-GCST90001811	TRUE	reported	igd	2	1	TRUE
1042	rs142962704	T	C	T	C	0.9983	-0.1762	0.0034	0.00803145	FALSE	FALSE	FALSE	ebi-a-GCST90018929	3	128075585	0.2383	491974	0.459701	Thyroid cancer || id:ebi-a-GCST90018929	Thyroid cancer	Thyroid cancer || ||	TRUE	igd	NA	NA	NA	NA	NA	NA	NA	3	3656	1.595e-06	128075585	0.2077	ebi-a-GCST90001811	|| id:ebi-a-GCST90001811	TRUE	reported	igd	2	1	TRUE
1043	rs17179337	G	A	G	A	0.1195	-0.0432	0.4724	0.420212	FALSE	FALSE	FALSE	ebi-a-GCST90018929	14	38174359	0.0383	491974	0.2598	Thyroid cancer || id:ebi-a-GCST90018929	Thyroid cancer	Thyroid cancer || ||	TRUE	igd	NA	NA	NA	NA	NA	NA	NA	14	3656	2.44698e-06	38174359	0.02533	ebi-a-GCST90001811	|| id:ebi-a-GCST90001811	TRUE	reported	igd	2	1	TRUE
1044	rs1878808	T	C	T	C	-0.1139	-0.027	0.4721	0.602249	FALSE	FALSE	FALSE	ebi-a-GCST90018929	7	3020375	0.0486	491974	0.5785	Thyroid cancer || id:ebi-a-GCST90018929	Thyroid cancer	Thyroid cancer || ||	TRUE	igd	NA	NA	NA	NA	NA	NA	NA	7	3656	4.20698e-06	3020375	0.02471	ebi-a-GCST90001811	|| id:ebi-a-GCST90001811	TRUE	reported	igd	2	1	TRUE
1045	rs2516708	A	G	A	G	0.1331	0.0197	0.5252	0.457544	FALSE	FALSE	FALSE	ebi-a-GCST90018929	6	30228721	0.0397	491974	0.6201	Thyroid cancer || id:ebi-a-GCST90018929	Thyroid cancer	Thyroid cancer || ||	TRUE	igd	NA	NA	NA	NA	NA	NA	NA	6	3656	1.05201e-06	30228721	0.02723	ebi-a-GCST90001811	|| id:ebi-a-GCST90001811	TRUE	reported	igd	2	1	TRUE
1046	rs572542	T	C	T	C	-0.3492	0.1186	0.0289	0.0236132	FALSE	FALSE	FALSE	ebi-a-GCST90018929	4	14029370	0.1516	491974	0.4339	Thyroid cancer || id:ebi-a-GCST90018929	Thyroid cancer	Thyroid cancer || ||	TRUE	igd	NA	NA	NA	NA	NA	NA	NA	4	3656	1.88799e-06	14029370	0.07317	ebi-a-GCST90001811	|| id:ebi-a-GCST90001811	TRUE	reported	igd	2	1	TRUE
1047	rs6895789	T	C	T	C	-0.1644	0.0028	0.1533	0.0803854	FALSE	FALSE	FALSE	ebi-a-GCST90018929	5	91363908	0.0726	491974	0.969	Thyroid cancer || id:ebi-a-GCST90018929	Thyroid cancer	Thyroid cancer || ||	TRUE	igd	NA	NA	NA	NA	NA	NA	NA	5	3656	2.59502e-06	91363908	0.03492	ebi-a-GCST90001811	|| id:ebi-a-GCST90001811	TRUE	reported	igd	2	1	TRUE
1048	rs76112278	A	G	A	G	-0.7826	-0.1999	0.0194	0.0155744	FALSE	FALSE	FALSE	ebi-a-GCST90018929	4	15915069	0.1837	491974	0.2766	Thyroid cancer || id:ebi-a-GCST90018929	Thyroid cancer	Thyroid cancer || ||	TRUE	igd	NA	NA	NA	NA	NA	NA	NA	4	3656	4.57931e-18	15915069	0.08987	ebi-a-GCST90001811	|| id:ebi-a-GCST90001811	TRUE	reported	igd	2	1	TRUE
1049	rs76354299	A	G	A	G	-0.3606	0.0095	0.0321	0.034101	FALSE	FALSE	FALSE	ebi-a-GCST90018929	4	15037408	0.126	491974	0.9399	Thyroid cancer || id:ebi-a-GCST90018929	Thyroid cancer	Thyroid cancer || ||	TRUE	igd	NA	NA	NA	NA	NA	NA	NA	4	3656	2.47999e-07	15037408	0.06977	ebi-a-GCST90001811	|| id:ebi-a-GCST90001811	TRUE	reported	igd	2	1	TRUE
1050	rs9599916	G	A	G	A	0.1395	-0.0212	0.2291	0.257736	FALSE	FALSE	FALSE	ebi-a-GCST90018929	13	72594895	0.0434	491974	0.624901	Thyroid cancer || id:ebi-a-GCST90018929	Thyroid cancer	Thyroid cancer || ||	TRUE	igd	NA	NA	NA	NA	NA	NA	NA	13	3656	2.82898e-06	72594895	0.02975	ebi-a-GCST90001811	|| id:ebi-a-GCST90001811	TRUE	reported	igd	2	1	TRUE
1051	rs11051398	T	C	T	C	-0.1343	-0.0253	0.5325	0.432706	FALSE	FALSE	FALSE	ebi-a-GCST90018929	12	31504316	0.0616	491974	0.6818	Thyroid cancer || id:ebi-a-GCST90018929	Thyroid cancer	Thyroid cancer || ||	TRUE	igd	NA	NA	NA	NA	NA	NA	NA	12	3657	2.23898e-07	31504316	0.02589	ebi-a-GCST90001779	|| id:ebi-a-GCST90001779	TRUE	reported	igd	2	1	TRUE
1052	rs111741355	A	G	A	G	-2.621	-0.4839	0.0004	0.0223644	FALSE	FALSE	FALSE	ebi-a-GCST90018929	1	48095312	0.1686	491974	0.004101	Thyroid cancer || id:ebi-a-GCST90018929	Thyroid cancer	Thyroid cancer || ||	TRUE	igd	NA	NA	NA	NA	NA	NA	NA	1	3657	4.80397e-06	48095312	0.5722	ebi-a-GCST90001779	|| id:ebi-a-GCST90001779	TRUE	reported	igd	2	1	TRUE
1053	rs112043339	T	C	T	C	-0.5414	0.1285	0.0138	0.0131932	FALSE	FALSE	FALSE	ebi-a-GCST90018929	3	174935606	0.2106	491974	0.5416	Thyroid cancer || id:ebi-a-GCST90018929	Thyroid cancer	Thyroid cancer || ||	TRUE	igd	NA	NA	NA	NA	NA	NA	NA	3	3657	1.36801e-06	174935606	0.1119	ebi-a-GCST90001779	|| id:ebi-a-GCST90001779	TRUE	reported	igd	2	1	TRUE
1054	rs112328981	T	C	T	C	3.546	-0.0087	0.0003	0.0145775	FALSE	FALSE	FALSE	ebi-a-GCST90018929	13	34477079	0.1579	491974	0.956	Thyroid cancer || id:ebi-a-GCST90018929	Thyroid cancer	Thyroid cancer || ||	TRUE	igd	NA	NA	NA	NA	NA	NA	NA	13	3657	1.95799e-07	34477079	0.6803	ebi-a-GCST90001779	|| id:ebi-a-GCST90001779	TRUE	reported	igd	2	1	TRUE
1055	rs118088397	T	C	T	C	0.3826	-0.0706	0.0269	0.0196027	FALSE	FALSE	FALSE	ebi-a-GCST90018929	16	11709659	0.153	491974	0.644401	Thyroid cancer || id:ebi-a-GCST90018929	Thyroid cancer	Thyroid cancer || ||	TRUE	igd	NA	NA	NA	NA	NA	NA	NA	16	3657	8.90205e-07	11709659	0.07771	ebi-a-GCST90001779	|| id:ebi-a-GCST90001779	TRUE	reported	igd	2	1	TRUE
1056	rs12638268	C	T	C	T	0.1202	-0.0557	0.3426	0.229563	FALSE	FALSE	FALSE	ebi-a-GCST90018929	3	11933438	0.0452	491974	0.2185	Thyroid cancer || id:ebi-a-GCST90018929	Thyroid cancer	Thyroid cancer || ||	TRUE	igd	NA	NA	NA	NA	NA	NA	NA	3	3657	3.66404e-06	11933438	0.02592	ebi-a-GCST90001779	|| id:ebi-a-GCST90001779	TRUE	reported	igd	2	1	TRUE
1057	rs142537458	C	A	C	A	0.4001	0.2493	0.0215	0.0188443	FALSE	FALSE	FALSE	ebi-a-GCST90018929	10	5982082	0.1942	491974	0.1993	Thyroid cancer || id:ebi-a-GCST90018929	Thyroid cancer	Thyroid cancer || ||	TRUE	igd	NA	NA	NA	NA	NA	NA	NA	10	3657	4.47404e-06	5982082	0.08706	ebi-a-GCST90001779	|| id:ebi-a-GCST90001779	TRUE	reported	igd	2	1	TRUE
1058	rs147487472	A	C	A	C	0.4264	0.0508	0.0414	0.0573723	FALSE	FALSE	FALSE	ebi-a-GCST90018929	10	6191376	0.0794	491974	0.5225	Thyroid cancer || id:ebi-a-GCST90018929	Thyroid cancer	Thyroid cancer || ||	TRUE	igd	NA	NA	NA	NA	NA	NA	NA	10	3657	4.00405e-12	6191376	0.06126	ebi-a-GCST90001779	|| id:ebi-a-GCST90001779	TRUE	reported	igd	2	1	TRUE
1059	rs149662107	A	G	A	G	-0.8467	0.0009	0.0062	0.0104825	FALSE	FALSE	FALSE	ebi-a-GCST90018929	7	47871972	0.2441	491974	0.9971	Thyroid cancer || id:ebi-a-GCST90018929	Thyroid cancer	Thyroid cancer || ||	TRUE	igd	NA	NA	NA	NA	NA	NA	NA	7	3657	9.6221e-08	47871972	0.1584	ebi-a-GCST90001779	|| id:ebi-a-GCST90001779	TRUE	reported	igd	2	1	TRUE
1060	rs17403348	C	T	C	T	0.2334	0.1348	0.0997	0.033231	FALSE	FALSE	FALSE	ebi-a-GCST90018929	10	5827901	0.1231	491974	0.2734	Thyroid cancer || id:ebi-a-GCST90018929	Thyroid cancer	Thyroid cancer || ||	TRUE	igd	NA	NA	NA	NA	NA	NA	NA	10	3657	2.29198e-08	5827901	0.04168	ebi-a-GCST90001779	|| id:ebi-a-GCST90001779	TRUE	reported	igd	2	1	TRUE
1061	rs34518596	T	C	T	C	2.638	-0.1179	0.0005	0.0172948	FALSE	FALSE	FALSE	ebi-a-GCST90018929	5	86111282	0.1865	491974	0.5273	Thyroid cancer || id:ebi-a-GCST90018929	Thyroid cancer	Thyroid cancer || ||	TRUE	igd	NA	NA	NA	NA	NA	NA	NA	5	3657	1.59401e-06	86111282	0.5488	ebi-a-GCST90001779	|| id:ebi-a-GCST90001779	TRUE	reported	igd	2	1	TRUE
1062	rs3793662	T	C	T	C	-0.1898	-0.043	0.7759	0.807818	FALSE	FALSE	FALSE	ebi-a-GCST90018929	9	95886051	0.0477	491974	0.3669	Thyroid cancer || id:ebi-a-GCST90018929	Thyroid cancer	Thyroid cancer || ||	TRUE	igd	NA	NA	NA	NA	NA	NA	NA	9	3657	1.11401e-10	95886051	0.02934	ebi-a-GCST90001779	|| id:ebi-a-GCST90001779	TRUE	reported	igd	2	1	TRUE
1063	rs4869953	G	A	G	A	-0.1187	-0.0285	0.621	0.512718	FALSE	FALSE	FALSE	ebi-a-GCST90018929	6	151209997	0.0381	491974	0.4551	Thyroid cancer || id:ebi-a-GCST90018929	Thyroid cancer	Thyroid cancer || ||	TRUE	igd	NA	NA	NA	NA	NA	NA	NA	6	3657	2.74802e-06	151209997	0.02527	ebi-a-GCST90001779	|| id:ebi-a-GCST90001779	TRUE	reported	igd	2	1	TRUE
1064	rs62206862	G	C	G	C	-1.159	-0.0693	0.0025	0.0147625	FALSE	TRUE	FALSE	ebi-a-GCST90018929	20	61967801	0.255	491974	0.7858	Thyroid cancer || id:ebi-a-GCST90018929	Thyroid cancer	Thyroid cancer || ||	TRUE	igd	NA	NA	NA	NA	NA	NA	NA	20	3657	2.04099e-06	61967801	0.2437	ebi-a-GCST90001779	|| id:ebi-a-GCST90001779	TRUE	reported	igd	2	1	TRUE
1065	rs62626323	A	C	A	C	0.5847	0.0435	0.1075	0.0363743	FALSE	FALSE	FALSE	ebi-a-GCST90018929	10	6115678	0.1046	491974	0.677599	Thyroid cancer || id:ebi-a-GCST90018929	Thyroid cancer	Thyroid cancer || ||	TRUE	igd	NA	NA	NA	NA	NA	NA	NA	10	3657	1.31795e-47	6115678	0.03976	ebi-a-GCST90001779	|| id:ebi-a-GCST90001779	TRUE	reported	igd	2	1	TRUE
1066	rs709589	T	C	T	C	-0.183	0.1233	0.4557	0.4885	FALSE	FALSE	FALSE	ebi-a-GCST90018929	14	106306841	0.0684	491974	0.0714496	Thyroid cancer || id:ebi-a-GCST90018929	Thyroid cancer	Thyroid cancer || ||	TRUE	igd	NA	NA	NA	NA	NA	NA	NA	14	3657	5.97806e-09	106306841	0.03138	ebi-a-GCST90001779	|| id:ebi-a-GCST90001779	TRUE	reported	igd	2	1	TRUE
1067	rs7906697	C	G	C	G	0.1925	0.0174	0.8999	0.753623	FALSE	TRUE	FALSE	ebi-a-GCST90018929	10	125554970	0.0463	491974	0.706	Thyroid cancer || id:ebi-a-GCST90018929	Thyroid cancer	Thyroid cancer || ||	TRUE	igd	NA	NA	NA	NA	NA	NA	NA	10	3657	2.47201e-06	125554970	0.0408	ebi-a-GCST90001779	|| id:ebi-a-GCST90001779	TRUE	reported	igd	2	1	TRUE
1068	rs9425892	C	T	C	T	-0.2848	-0.1447	0.0458	0.0592758	FALSE	FALSE	FALSE	ebi-a-GCST90018929	1	34421513	0.0852	491974	0.0894808	Thyroid cancer || id:ebi-a-GCST90018929	Thyroid cancer	Thyroid cancer || ||	TRUE	igd	NA	NA	NA	NA	NA	NA	NA	1	3657	1.692e-06	34421513	0.0594	ebi-a-GCST90001779	|| id:ebi-a-GCST90001779	TRUE	reported	igd	2	1	TRUE
1069	rs11051398	T	C	T	C	-0.123	-0.0253	0.5325	0.432706	FALSE	FALSE	FALSE	ebi-a-GCST90018929	12	31504316	0.0616	491974	0.6818	Thyroid cancer || id:ebi-a-GCST90018929	Thyroid cancer	Thyroid cancer || ||	TRUE	igd	NA	NA	NA	NA	NA	NA	NA	12	3657	2.48897e-06	31504316	0.02607	ebi-a-GCST90001784	|| id:ebi-a-GCST90001784	TRUE	reported	igd	2	1	TRUE
1070	rs111741355	A	G	A	G	-2.854	-0.4839	0.0004	0.0223644	FALSE	FALSE	FALSE	ebi-a-GCST90018929	1	48095312	0.1686	491974	0.004101	Thyroid cancer || id:ebi-a-GCST90018929	Thyroid cancer	Thyroid cancer || ||	TRUE	igd	NA	NA	NA	NA	NA	NA	NA	1	3657	6.54892e-07	48095312	0.5728	ebi-a-GCST90001784	|| id:ebi-a-GCST90001784	TRUE	reported	igd	2	1	TRUE
1071	rs11615354	T	C	T	C	0.19	-0.164	0.1056	0.0403769	FALSE	FALSE	FALSE	ebi-a-GCST90018929	12	2130438	0.1267	491974	0.1956	Thyroid cancer || id:ebi-a-GCST90018929	Thyroid cancer	Thyroid cancer || ||	TRUE	igd	NA	NA	NA	NA	NA	NA	NA	12	3657	2.49799e-06	2130438	0.0403	ebi-a-GCST90001784	|| id:ebi-a-GCST90001784	TRUE	reported	igd	2	1	TRUE
1072	rs116525939	C	T	C	T	0.954	0.0498	0.0036	0.00642997	FALSE	FALSE	FALSE	ebi-a-GCST90018929	5	97611924	0.3818	491974	0.8962	Thyroid cancer || id:ebi-a-GCST90018929	Thyroid cancer	Thyroid cancer || ||	TRUE	igd	NA	NA	NA	NA	NA	NA	NA	5	3657	4.469e-06	97611924	0.2076	ebi-a-GCST90001784	|| id:ebi-a-GCST90001784	TRUE	reported	igd	2	1	TRUE
1073	rs117156856	A	C	A	C	1.252	0.0484	0.0023	0.0152312	FALSE	FALSE	FALSE	ebi-a-GCST90018929	16	46798678	0.1824	491974	0.790901	Thyroid cancer || id:ebi-a-GCST90018929	Thyroid cancer	Thyroid cancer || ||	TRUE	igd	NA	NA	NA	NA	NA	NA	NA	16	3657	3.09999e-06	46798678	0.268	ebi-a-GCST90001784	|| id:ebi-a-GCST90001784	TRUE	reported	igd	2	1	TRUE
1074	rs144941792	T	G	T	G	0.2117	0.16	0.1001	0.0230021	FALSE	FALSE	FALSE	ebi-a-GCST90018929	10	5777776	0.1311	491974	0.2222	Thyroid cancer || id:ebi-a-GCST90018929	Thyroid cancer	Thyroid cancer || ||	TRUE	igd	NA	NA	NA	NA	NA	NA	NA	10	3657	4.61902e-07	5777776	0.04191	ebi-a-GCST90001784	|| id:ebi-a-GCST90001784	TRUE	reported	igd	2	1	TRUE
1075	rs146720368	T	C	T	C	0.9178	0.0172	0.0042	0.0345353	FALSE	FALSE	FALSE	ebi-a-GCST90018929	22	32003463	0.1128	491974	0.8791	Thyroid cancer || id:ebi-a-GCST90018929	Thyroid cancer	Thyroid cancer || ||	TRUE	igd	NA	NA	NA	NA	NA	NA	NA	22	3657	2.15001e-06	32003463	0.1934	ebi-a-GCST90001784	|| id:ebi-a-GCST90001784	TRUE	reported	igd	2	1	TRUE
1076	rs147487472	A	C	A	C	0.4191	0.0508	0.0414	0.0573723	FALSE	FALSE	FALSE	ebi-a-GCST90018929	10	6191376	0.0794	491974	0.5225	Thyroid cancer || id:ebi-a-GCST90018929	Thyroid cancer	Thyroid cancer || ||	TRUE	igd	NA	NA	NA	NA	NA	NA	NA	10	3657	1.19812e-11	6191376	0.06162	ebi-a-GCST90001784	|| id:ebi-a-GCST90001784	TRUE	reported	igd	2	1	TRUE
1077	rs149662107	A	G	A	G	-0.9269	0.0009	0.0062	0.0104825	FALSE	FALSE	FALSE	ebi-a-GCST90018929	7	47871972	0.2441	491974	0.9971	Thyroid cancer || id:ebi-a-GCST90018929	Thyroid cancer	Thyroid cancer || ||	TRUE	igd	NA	NA	NA	NA	NA	NA	NA	7	3657	6.267e-09	47871972	0.1592	ebi-a-GCST90001784	|| id:ebi-a-GCST90001784	TRUE	reported	igd	2	1	TRUE
1078	rs34351616	G	A	G	A	-0.2632	0.0421	0.051	0.0766211	FALSE	FALSE	FALSE	ebi-a-GCST90018929	21	20240985	0.077	491974	0.5848	Thyroid cancer || id:ebi-a-GCST90018929	Thyroid cancer	Thyroid cancer || ||	TRUE	igd	NA	NA	NA	NA	NA	NA	NA	21	3657	2.54302e-06	20240985	0.05587	ebi-a-GCST90001784	|| id:ebi-a-GCST90001784	TRUE	reported	igd	2	1	TRUE
1079	rs3793662	T	C	T	C	-0.1575	-0.043	0.7759	0.807818	FALSE	FALSE	FALSE	ebi-a-GCST90018929	9	95886051	0.0477	491974	0.3669	Thyroid cancer || id:ebi-a-GCST90018929	Thyroid cancer	Thyroid cancer || ||	TRUE	igd	NA	NA	NA	NA	NA	NA	NA	9	3657	1.07399e-07	95886051	0.02958	ebi-a-GCST90001784	|| id:ebi-a-GCST90001784	TRUE	reported	igd	2	1	TRUE
1080	rs4869953	G	A	G	A	-0.1265	-0.0285	0.621	0.512718	FALSE	FALSE	FALSE	ebi-a-GCST90018929	6	151209997	0.0381	491974	0.4551	Thyroid cancer || id:ebi-a-GCST90018929	Thyroid cancer	Thyroid cancer || ||	TRUE	igd	NA	NA	NA	NA	NA	NA	NA	6	3657	6.69607e-07	151209997	0.02541	ebi-a-GCST90001784	|| id:ebi-a-GCST90001784	TRUE	reported	igd	2	1	TRUE
1081	rs62206862	G	C	G	C	-1.161	-0.0693	0.0025	0.0147625	FALSE	TRUE	FALSE	ebi-a-GCST90018929	20	61967801	0.255	491974	0.7858	Thyroid cancer || id:ebi-a-GCST90018929	Thyroid cancer	Thyroid cancer || ||	TRUE	igd	NA	NA	NA	NA	NA	NA	NA	20	3657	2.22101e-06	61967801	0.2449	ebi-a-GCST90001784	|| id:ebi-a-GCST90001784	TRUE	reported	igd	2	1	TRUE
1082	rs62626323	A	C	A	C	0.5433	0.0435	0.1075	0.0363743	FALSE	FALSE	FALSE	ebi-a-GCST90018929	10	6115678	0.1046	491974	0.677599	Thyroid cancer || id:ebi-a-GCST90018929	Thyroid cancer	Thyroid cancer || ||	TRUE	igd	NA	NA	NA	NA	NA	NA	NA	10	3657	1.25285e-40	6115678	0.04021	ebi-a-GCST90001784	|| id:ebi-a-GCST90001784	TRUE	reported	igd	2	1	TRUE
1083	rs709589	T	C	T	C	-0.1507	0.1233	0.4557	0.4885	FALSE	FALSE	FALSE	ebi-a-GCST90018929	14	106306841	0.0684	491974	0.0714496	Thyroid cancer || id:ebi-a-GCST90018929	Thyroid cancer	Thyroid cancer || ||	TRUE	igd	NA	NA	NA	NA	NA	NA	NA	14	3657	1.90301e-06	106306841	0.03159	ebi-a-GCST90001784	|| id:ebi-a-GCST90001784	TRUE	reported	igd	2	1	TRUE
1084	rs76687530	T	C	T	C	-0.194	-0.0642	0.1053	0.119896	FALSE	FALSE	FALSE	ebi-a-GCST90018929	11	123711887	0.0583	491974	0.2705	Thyroid cancer || id:ebi-a-GCST90018929	Thyroid cancer	Thyroid cancer || ||	TRUE	igd	NA	NA	NA	NA	NA	NA	NA	11	3657	1.93798e-06	123711887	0.04068	ebi-a-GCST90001784	|| id:ebi-a-GCST90001784	TRUE	reported	igd	2	1	TRUE
1085	rs8028696	T	C	T	C	0.131	-0.0389	0.2827	0.260144	FALSE	FALSE	FALSE	ebi-a-GCST90018929	15	33466839	0.0505	491974	0.4402	Thyroid cancer || id:ebi-a-GCST90018929	Thyroid cancer	Thyroid cancer || ||	TRUE	igd	NA	NA	NA	NA	NA	NA	NA	15	3657	2.26501e-06	33466839	0.02766	ebi-a-GCST90001784	|| id:ebi-a-GCST90001784	TRUE	reported	igd	2	1	TRUE
1086	rs9425892	C	T	C	T	-0.2829	-0.1447	0.0458	0.0592758	FALSE	FALSE	FALSE	ebi-a-GCST90018929	1	34421513	0.0852	491974	0.0894808	Thyroid cancer || id:ebi-a-GCST90018929	Thyroid cancer	Thyroid cancer || ||	TRUE	igd	NA	NA	NA	NA	NA	NA	NA	1	3657	2.29097e-06	34421513	0.05977	ebi-a-GCST90001784	|| id:ebi-a-GCST90001784	TRUE	reported	igd	2	1	TRUE
1087	rs11051398	T	C	T	C	-0.1219	-0.0253	0.5325	0.432706	FALSE	FALSE	FALSE	ebi-a-GCST90018929	12	31504316	0.0616	491974	0.6818	Thyroid cancer || id:ebi-a-GCST90018929	Thyroid cancer	Thyroid cancer || ||	TRUE	igd	NA	NA	NA	NA	NA	NA	NA	12	3660	2.91501e-06	31504316	0.02602	ebi-a-GCST90001775	|| id:ebi-a-GCST90001775	TRUE	reported	igd	2	1	TRUE
1088	rs112782756	G	A	G	A	3.476	-0.0111	0.0003	0.0146295	FALSE	FALSE	FALSE	ebi-a-GCST90018929	13	34506073	0.158	491974	0.9439	Thyroid cancer || id:ebi-a-GCST90018929	Thyroid cancer	Thyroid cancer || ||	TRUE	igd	NA	NA	NA	NA	NA	NA	NA	13	3660	2.93603e-07	34506073	0.6767	ebi-a-GCST90001775	|| id:ebi-a-GCST90001775	TRUE	reported	igd	2	1	TRUE
1089	rs11617559	C	T	C	T	0.1143	-0.038	0.5725	0.577412	FALSE	FALSE	FALSE	ebi-a-GCST90018929	13	24752225	0.039	491974	0.3301	Thyroid cancer || id:ebi-a-GCST90018929	Thyroid cancer	Thyroid cancer || ||	TRUE	igd	NA	NA	NA	NA	NA	NA	NA	13	3660	4.78895e-06	24752225	0.02495	ebi-a-GCST90001775	|| id:ebi-a-GCST90001775	TRUE	reported	igd	2	1	TRUE
1090	rs139491278	T	C	T	C	-0.4571	-0.0399	0.0153	0.0195551	FALSE	FALSE	FALSE	ebi-a-GCST90018929	17	34986043	0.1823	491974	0.8269	Thyroid cancer || id:ebi-a-GCST90018929	Thyroid cancer	Thyroid cancer || ||	TRUE	igd	NA	NA	NA	NA	NA	NA	NA	17	3660	3.79804e-06	34986043	0.09874	ebi-a-GCST90001775	|| id:ebi-a-GCST90001775	TRUE	reported	igd	2	1	TRUE
1091	rs147487472	A	C	A	C	0.4239	0.0508	0.0415	0.0573723	FALSE	FALSE	FALSE	ebi-a-GCST90018929	10	6191376	0.0794	491974	0.5225	Thyroid cancer || id:ebi-a-GCST90018929	Thyroid cancer	Thyroid cancer || ||	TRUE	igd	NA	NA	NA	NA	NA	NA	NA	10	3660	6.11787e-12	6191376	0.06144	ebi-a-GCST90001775	|| id:ebi-a-GCST90001775	TRUE	reported	igd	2	1	TRUE
1092	rs149662107	A	G	A	G	-0.8039	0.0009	0.0061	0.0104825	FALSE	FALSE	FALSE	ebi-a-GCST90018929	7	47871972	0.2441	491974	0.9971	Thyroid cancer || id:ebi-a-GCST90018929	Thyroid cancer	Thyroid cancer || ||	TRUE	igd	NA	NA	NA	NA	NA	NA	NA	7	3660	4.49801e-07	47871972	0.159	ebi-a-GCST90001775	|| id:ebi-a-GCST90001775	TRUE	reported	igd	2	1	TRUE
1093	rs2139146	T	C	T	C	-0.215	0.1381	0.0796	0.0674271	FALSE	FALSE	FALSE	ebi-a-GCST90018929	2	15014620	0.1002	491974	0.1682	Thyroid cancer || id:ebi-a-GCST90018929	Thyroid cancer	Thyroid cancer || ||	TRUE	igd	NA	NA	NA	NA	NA	NA	NA	2	3660	2.36701e-06	15014620	0.04548	ebi-a-GCST90001775	|| id:ebi-a-GCST90001775	TRUE	reported	igd	2	1	TRUE
1094	rs2248769	C	A	C	A	0.1751	0.047	0.1247	0.193529	FALSE	FALSE	FALSE	ebi-a-GCST90018929	13	54938910	0.0484	491974	0.3316	Thyroid cancer || id:ebi-a-GCST90018929	Thyroid cancer	Thyroid cancer || ||	TRUE	igd	NA	NA	NA	NA	NA	NA	NA	13	3660	4.09902e-06	54938910	0.03796	ebi-a-GCST90001775	|| id:ebi-a-GCST90001775	TRUE	reported	igd	2	1	TRUE
1095	rs3793662	T	C	T	C	-0.1654	-0.043	0.776	0.807818	FALSE	FALSE	FALSE	ebi-a-GCST90018929	9	95886051	0.0477	491974	0.3669	Thyroid cancer || id:ebi-a-GCST90018929	Thyroid cancer	Thyroid cancer || ||	TRUE	igd	NA	NA	NA	NA	NA	NA	NA	9	3660	2.18902e-08	95886051	0.0295	ebi-a-GCST90001775	|| id:ebi-a-GCST90001775	TRUE	reported	igd	2	1	TRUE
1096	rs41294937	C	T	C	T	0.4838	0.0523	0.1077	0.0358797	FALSE	FALSE	FALSE	ebi-a-GCST90018929	10	6106621	0.105	491974	0.618399	Thyroid cancer || id:ebi-a-GCST90018929	Thyroid cancer	Thyroid cancer || ||	TRUE	igd	NA	NA	NA	NA	NA	NA	NA	10	3660	1.6761e-32	6106621	0.04036	ebi-a-GCST90001775	|| id:ebi-a-GCST90001775	TRUE	reported	igd	2	1	TRUE
1097	rs4869953	G	A	G	A	-0.1282	-0.0285	0.6212	0.512718	FALSE	FALSE	FALSE	ebi-a-GCST90018929	6	151209997	0.0381	491974	0.4551	Thyroid cancer || id:ebi-a-GCST90018929	Thyroid cancer	Thyroid cancer || ||	TRUE	igd	NA	NA	NA	NA	NA	NA	NA	6	3660	4.495e-07	151209997	0.02536	ebi-a-GCST90001775	|| id:ebi-a-GCST90001775	TRUE	reported	igd	2	1	TRUE
1098	rs557577736	G	A	G	A	1.933	0.2304	0.001	0.0103809	FALSE	FALSE	FALSE	ebi-a-GCST90018929	13	46224092	0.3	491974	0.4425	Thyroid cancer || id:ebi-a-GCST90018929	Thyroid cancer	Thyroid cancer || ||	TRUE	igd	NA	NA	NA	NA	NA	NA	NA	13	3660	8.03693e-07	46224092	0.391	ebi-a-GCST90001775	|| id:ebi-a-GCST90001775	TRUE	reported	igd	2	1	TRUE
1099	rs72944931	G	A	G	A	0.5033	0.0183	0.0139	0.0154124	FALSE	FALSE	FALSE	ebi-a-GCST90018929	2	178116262	0.1886	491974	0.9225	Thyroid cancer || id:ebi-a-GCST90018929	Thyroid cancer	Thyroid cancer || ||	TRUE	igd	NA	NA	NA	NA	NA	NA	NA	2	3660	1.69899e-06	178116262	0.105	ebi-a-GCST90001775	|| id:ebi-a-GCST90001775	TRUE	reported	igd	2	1	TRUE
1100	rs9425892	C	T	C	T	-0.2747	-0.1447	0.0458	0.0592758	FALSE	FALSE	FALSE	ebi-a-GCST90018929	1	34421513	0.0852	491974	0.0894808	Thyroid cancer || id:ebi-a-GCST90018929	Thyroid cancer	Thyroid cancer || ||	TRUE	igd	NA	NA	NA	NA	NA	NA	NA	1	3660	4.292e-06	34421513	0.05967	ebi-a-GCST90001775	|| id:ebi-a-GCST90001775	TRUE	reported	igd	2	1	TRUE
1101	rs11051398	T	C	T	C	-0.1509	-0.0253	0.5325	0.432706	FALSE	FALSE	FALSE	ebi-a-GCST90018929	12	31504316	0.0616	491974	0.6818	Thyroid cancer || id:ebi-a-GCST90018929	Thyroid cancer	Thyroid cancer || ||	TRUE	igd	NA	NA	NA	NA	NA	NA	NA	12	3657	7.67291e-09	31504316	0.02607	ebi-a-GCST90001791	|| id:ebi-a-GCST90001791	TRUE	reported	igd	2	1	TRUE
1102	rs112017455	T	A	T	A	0.449	0.0572	0.019	0.00758411	FALSE	TRUE	FALSE	ebi-a-GCST90018929	3	157651153	0.2624	491974	0.8275	Thyroid cancer || id:ebi-a-GCST90018929	Thyroid cancer	Thyroid cancer || ||	TRUE	igd	NA	NA	NA	NA	NA	NA	NA	3	3657	7.93195e-07	157651153	0.09078	ebi-a-GCST90001791	|| id:ebi-a-GCST90001791	TRUE	reported	igd	2	1	TRUE
1103	rs117788286	C	T	C	T	-0.2929	-0.2275	0.0463	0.0373091	FALSE	FALSE	FALSE	ebi-a-GCST90018929	13	19371283	0.1769	491974	0.1984	Thyroid cancer || id:ebi-a-GCST90018929	Thyroid cancer	Thyroid cancer || ||	TRUE	igd	TRUE	rs117788286	rs150406820	C	T	C	T	13	3657	2.689e-06	19370199	0.0623	ebi-a-GCST90001791	|| id:ebi-a-GCST90001791	TRUE	reported	igd	2	1	TRUE
1104	rs118088397	T	C	T	C	0.3848	-0.0706	0.0269	0.0196027	FALSE	FALSE	FALSE	ebi-a-GCST90018929	16	11709659	0.153	491974	0.644401	Thyroid cancer || id:ebi-a-GCST90018929	Thyroid cancer	Thyroid cancer || ||	TRUE	igd	NA	NA	NA	NA	NA	NA	NA	16	3657	9.32803e-07	11709659	0.07832	ebi-a-GCST90001791	|| id:ebi-a-GCST90001791	TRUE	reported	igd	2	1	TRUE
1105	rs139257812	C	T	C	T	0.3821	0.4086	0.0228	0.0110393	FALSE	FALSE	FALSE	ebi-a-GCST90018929	1	8194962	0.2387	491974	0.0869	Thyroid cancer || id:ebi-a-GCST90018929	Thyroid cancer	Thyroid cancer || ||	TRUE	igd	NA	NA	NA	NA	NA	NA	NA	1	3657	3.94003e-06	8194962	0.08268	ebi-a-GCST90001791	|| id:ebi-a-GCST90001791	TRUE	reported	igd	2	1	TRUE
1106	rs147487472	A	C	A	C	0.4465	0.0508	0.0414	0.0573723	FALSE	FALSE	FALSE	ebi-a-GCST90018929	10	6191376	0.0794	491974	0.5225	Thyroid cancer || id:ebi-a-GCST90018929	Thyroid cancer	Thyroid cancer || ||	TRUE	igd	NA	NA	NA	NA	NA	NA	NA	10	3657	5.59887e-13	6191376	0.0617	ebi-a-GCST90001791	|| id:ebi-a-GCST90001791	TRUE	reported	igd	2	1	TRUE
1107	rs149662107	A	G	A	G	-0.8004	0.0009	0.0062	0.0104825	FALSE	FALSE	FALSE	ebi-a-GCST90018929	7	47871972	0.2441	491974	0.9971	Thyroid cancer || id:ebi-a-GCST90018929	Thyroid cancer	Thyroid cancer || ||	TRUE	igd	NA	NA	NA	NA	NA	NA	NA	7	3657	5.68499e-07	47871972	0.1597	ebi-a-GCST90001791	|| id:ebi-a-GCST90001791	TRUE	reported	igd	2	1	TRUE
1108	rs1555271	C	T	C	T	-0.115	0.0135	0.5212	0.463949	FALSE	FALSE	FALSE	ebi-a-GCST90018929	20	20803779	0.0379	491974	0.7214	Thyroid cancer || id:ebi-a-GCST90018929	Thyroid cancer	Thyroid cancer || ||	TRUE	igd	NA	NA	NA	NA	NA	NA	NA	20	3657	3.76097e-06	20803779	0.02484	ebi-a-GCST90001791	|| id:ebi-a-GCST90001791	TRUE	reported	igd	2	1	TRUE
1109	rs17403348	C	T	C	T	0.2314	0.1348	0.0997	0.033231	FALSE	FALSE	FALSE	ebi-a-GCST90018929	10	5827901	0.1231	491974	0.2734	Thyroid cancer || id:ebi-a-GCST90018929	Thyroid cancer	Thyroid cancer || ||	TRUE	igd	NA	NA	NA	NA	NA	NA	NA	10	3657	3.85798e-08	5827901	0.04201	ebi-a-GCST90001791	|| id:ebi-a-GCST90001791	TRUE	reported	igd	2	1	TRUE
1110	rs3793662	T	C	T	C	-0.1953	-0.043	0.7759	0.807818	FALSE	FALSE	FALSE	ebi-a-GCST90018929	9	95886051	0.0477	491974	0.3669	Thyroid cancer || id:ebi-a-GCST90018929	Thyroid cancer	Thyroid cancer || ||	TRUE	igd	NA	NA	NA	NA	NA	NA	NA	9	3657	4.56352e-11	95886051	0.02956	ebi-a-GCST90001791	|| id:ebi-a-GCST90001791	TRUE	reported	igd	2	1	TRUE
1111	rs41294937	C	T	C	T	0.5626	0.0523	0.1075	0.0358797	FALSE	FALSE	FALSE	ebi-a-GCST90018929	10	6106621	0.105	491974	0.618399	Thyroid cancer || id:ebi-a-GCST90018929	Thyroid cancer	Thyroid cancer || ||	TRUE	igd	NA	NA	NA	NA	NA	NA	NA	10	3657	2.21411e-43	6106621	0.04021	ebi-a-GCST90001791	|| id:ebi-a-GCST90001791	TRUE	reported	igd	2	1	TRUE
1112	rs474490	G	T	G	T	-0.1462	-0.0167	0.8033	0.775342	FALSE	FALSE	FALSE	ebi-a-GCST90018929	11	117287794	0.0461	491974	0.7165	Thyroid cancer || id:ebi-a-GCST90018929	Thyroid cancer	Thyroid cancer || ||	TRUE	igd	NA	NA	NA	NA	NA	NA	NA	11	3657	4.29705e-06	117287794	0.03176	ebi-a-GCST90001791	|| id:ebi-a-GCST90001791	TRUE	reported	igd	2	1	TRUE
1113	rs4869953	G	A	G	A	-0.1175	-0.0285	0.621	0.512718	FALSE	FALSE	FALSE	ebi-a-GCST90018929	6	151209997	0.0381	491974	0.4551	Thyroid cancer || id:ebi-a-GCST90018929	Thyroid cancer	Thyroid cancer || ||	TRUE	igd	NA	NA	NA	NA	NA	NA	NA	6	3657	4.11396e-06	151209997	0.02547	ebi-a-GCST90001791	|| id:ebi-a-GCST90001791	TRUE	reported	igd	2	1	TRUE
1114	rs59278703	A	C	A	C	0.2061	0.029	0.0904	0.0910449	FALSE	FALSE	FALSE	ebi-a-GCST90018929	11	35069685	0.0713	491974	0.683701	Thyroid cancer || id:ebi-a-GCST90018929	Thyroid cancer	Thyroid cancer || ||	TRUE	igd	NA	NA	NA	NA	NA	NA	NA	11	3657	3.74999e-06	35069685	0.04449	ebi-a-GCST90001791	|| id:ebi-a-GCST90001791	TRUE	reported	igd	2	1	TRUE
1115	rs709589	T	C	T	C	-0.1461	0.1233	0.4557	0.4885	FALSE	FALSE	FALSE	ebi-a-GCST90018929	14	106306841	0.0684	491974	0.0714496	Thyroid cancer || id:ebi-a-GCST90018929	Thyroid cancer	Thyroid cancer || ||	TRUE	igd	NA	NA	NA	NA	NA	NA	NA	14	3657	4.11197e-06	106306841	0.03168	ebi-a-GCST90001791	|| id:ebi-a-GCST90001791	TRUE	reported	igd	2	1	TRUE
1116	rs77869769	C	T	C	T	0.8238	-0.0127	0.0051	0.0424752	FALSE	FALSE	FALSE	ebi-a-GCST90018929	11	70397340	0.1009	491974	0.8996	Thyroid cancer || id:ebi-a-GCST90018929	Thyroid cancer	Thyroid cancer || ||	TRUE	igd	NA	NA	NA	NA	NA	NA	NA	11	3657	1.083e-06	70397340	0.1687	ebi-a-GCST90001791	|| id:ebi-a-GCST90001791	TRUE	reported	igd	2	1	TRUE
1117	rs9425892	C	T	C	T	-0.3055	-0.1447	0.0458	0.0592758	FALSE	FALSE	FALSE	ebi-a-GCST90018929	1	34421513	0.0852	491974	0.0894808	Thyroid cancer || id:ebi-a-GCST90018929	Thyroid cancer	Thyroid cancer || ||	TRUE	igd	NA	NA	NA	NA	NA	NA	NA	1	3657	3.47496e-07	34421513	0.05984	ebi-a-GCST90001791	|| id:ebi-a-GCST90001791	TRUE	reported	igd	2	1	TRUE
1118	rs11051398	T	C	T	C	-0.1194	-0.0253	0.5325	0.432706	FALSE	FALSE	FALSE	ebi-a-GCST90018929	12	31504316	0.0616	491974	0.6818	Thyroid cancer || id:ebi-a-GCST90018929	Thyroid cancer	Thyroid cancer || ||	TRUE	igd	NA	NA	NA	NA	NA	NA	NA	12	3658	4.58205e-06	31504316	0.02601	ebi-a-GCST90001794	|| id:ebi-a-GCST90001794	TRUE	reported	igd	2	1	TRUE
1119	rs111741355	A	G	A	G	-2.639	-0.4839	0.0004	0.0223644	FALSE	FALSE	FALSE	ebi-a-GCST90018929	1	48095312	0.1686	491974	0.004101	Thyroid cancer || id:ebi-a-GCST90018929	Thyroid cancer	Thyroid cancer || ||	TRUE	igd	NA	NA	NA	NA	NA	NA	NA	1	3658	4.02903e-06	48095312	0.5717	ebi-a-GCST90001794	|| id:ebi-a-GCST90001794	TRUE	reported	igd	2	1	TRUE
1120	rs112043339	T	C	T	C	-0.5221	0.1285	0.0138	0.0131932	FALSE	FALSE	FALSE	ebi-a-GCST90018929	3	174935606	0.2106	491974	0.5416	Thyroid cancer || id:ebi-a-GCST90018929	Thyroid cancer	Thyroid cancer || ||	TRUE	igd	NA	NA	NA	NA	NA	NA	NA	3	3658	3.42697e-06	174935606	0.1123	ebi-a-GCST90001794	|| id:ebi-a-GCST90001794	TRUE	reported	igd	2	1	TRUE
1121	rs112328981	T	C	T	C	3.458	-0.0087	0.0003	0.0145775	FALSE	FALSE	FALSE	ebi-a-GCST90018929	13	34477079	0.1579	491974	0.956	Thyroid cancer || id:ebi-a-GCST90018929	Thyroid cancer	Thyroid cancer || ||	TRUE	igd	NA	NA	NA	NA	NA	NA	NA	13	3658	3.43297e-07	34477079	0.6771	ebi-a-GCST90001794	|| id:ebi-a-GCST90001794	TRUE	reported	igd	2	1	TRUE
1122	rs113492859	T	C	T	C	0.2021	0.1337	0.0879	0.0192251	FALSE	FALSE	FALSE	ebi-a-GCST90018929	4	185217641	0.1771	491974	0.4504	Thyroid cancer || id:ebi-a-GCST90018929	Thyroid cancer	Thyroid cancer || ||	TRUE	igd	NA	NA	NA	NA	NA	NA	NA	4	3658	4.10403e-06	185217641	0.04381	ebi-a-GCST90001794	|| id:ebi-a-GCST90001794	TRUE	reported	igd	2	1	TRUE
1123	rs11615354	T	C	T	C	0.2089	-0.164	0.1055	0.0403769	FALSE	FALSE	FALSE	ebi-a-GCST90018929	12	2130438	0.1267	491974	0.1956	Thyroid cancer || id:ebi-a-GCST90018929	Thyroid cancer	Thyroid cancer || ||	TRUE	igd	NA	NA	NA	NA	NA	NA	NA	12	3658	2.09701e-07	2130438	0.04017	ebi-a-GCST90001794	|| id:ebi-a-GCST90001794	TRUE	reported	igd	2	1	TRUE
1124	rs12638268	C	T	C	T	0.1222	-0.0557	0.3425	0.229563	FALSE	FALSE	FALSE	ebi-a-GCST90018929	3	11933438	0.0452	491974	0.2185	Thyroid cancer || id:ebi-a-GCST90018929	Thyroid cancer	Thyroid cancer || ||	TRUE	igd	NA	NA	NA	NA	NA	NA	NA	3	3658	2.69302e-06	11933438	0.026	ebi-a-GCST90001794	|| id:ebi-a-GCST90001794	TRUE	reported	igd	2	1	TRUE
1125	rs146720368	T	C	T	C	0.9262	0.0172	0.0042	0.0345353	FALSE	FALSE	FALSE	ebi-a-GCST90018929	22	32003463	0.1128	491974	0.8791	Thyroid cancer || id:ebi-a-GCST90018929	Thyroid cancer	Thyroid cancer || ||	TRUE	igd	NA	NA	NA	NA	NA	NA	NA	22	3658	1.63999e-06	32003463	0.1929	ebi-a-GCST90001794	|| id:ebi-a-GCST90001794	TRUE	reported	igd	2	1	TRUE
1126	rs147487472	A	C	A	C	0.3795	0.0508	0.0416	0.0573723	FALSE	FALSE	FALSE	ebi-a-GCST90018929	10	6191376	0.0794	491974	0.5225	Thyroid cancer || id:ebi-a-GCST90018929	Thyroid cancer	Thyroid cancer || ||	TRUE	igd	NA	NA	NA	NA	NA	NA	NA	10	3658	7.54797e-10	6191376	0.0615	ebi-a-GCST90001794	|| id:ebi-a-GCST90001794	TRUE	reported	igd	2	1	TRUE
1127	rs149662107	A	G	A	G	-0.8253	0.0009	0.0062	0.0104825	FALSE	FALSE	FALSE	ebi-a-GCST90018929	7	47871972	0.2441	491974	0.9971	Thyroid cancer || id:ebi-a-GCST90018929	Thyroid cancer	Thyroid cancer || ||	TRUE	igd	NA	NA	NA	NA	NA	NA	NA	7	3658	2.172e-07	47871972	0.1589	ebi-a-GCST90001794	|| id:ebi-a-GCST90001794	TRUE	reported	igd	2	1	TRUE
1128	rs2753488	G	A	G	A	-0.1465	0.0804	0.5398	0.5797	FALSE	FALSE	FALSE	ebi-a-GCST90018929	14	106305260	0.0686	491974	0.2412	Thyroid cancer || id:ebi-a-GCST90018929	Thyroid cancer	Thyroid cancer || ||	TRUE	igd	NA	NA	NA	NA	NA	NA	NA	14	3658	3.52996e-06	106305260	0.03154	ebi-a-GCST90001794	|| id:ebi-a-GCST90001794	TRUE	reported	igd	2	1	TRUE
1129	rs3793662	T	C	T	C	-0.1572	-0.043	0.776	0.807818	FALSE	FALSE	FALSE	ebi-a-GCST90018929	9	95886051	0.0477	491974	0.3669	Thyroid cancer || id:ebi-a-GCST90018929	Thyroid cancer	Thyroid cancer || ||	TRUE	igd	NA	NA	NA	NA	NA	NA	NA	9	3658	1.03901e-07	95886051	0.0295	ebi-a-GCST90001794	|| id:ebi-a-GCST90001794	TRUE	reported	igd	2	1	TRUE
1130	rs41294937	C	T	C	T	0.476	0.0523	0.1076	0.0358797	FALSE	FALSE	FALSE	ebi-a-GCST90018929	10	6106621	0.105	491974	0.618399	Thyroid cancer || id:ebi-a-GCST90018929	Thyroid cancer	Thyroid cancer || ||	TRUE	igd	NA	NA	NA	NA	NA	NA	NA	10	3658	1.739e-31	6106621	0.04039	ebi-a-GCST90001794	|| id:ebi-a-GCST90001794	TRUE	reported	igd	2	1	TRUE
1131	rs4869953	G	A	G	A	-0.128	-0.0285	0.6211	0.512718	FALSE	FALSE	FALSE	ebi-a-GCST90018929	6	151209997	0.0381	491974	0.4551	Thyroid cancer || id:ebi-a-GCST90018929	Thyroid cancer	Thyroid cancer || ||	TRUE	igd	NA	NA	NA	NA	NA	NA	NA	6	3658	4.62796e-07	151209997	0.02535	ebi-a-GCST90001794	|| id:ebi-a-GCST90001794	TRUE	reported	igd	2	1	TRUE
1132	rs557577736	G	A	G	A	1.888	0.2304	0.001	0.0103809	FALSE	FALSE	FALSE	ebi-a-GCST90018929	13	46224092	0.3	491974	0.4425	Thyroid cancer || id:ebi-a-GCST90018929	Thyroid cancer	Thyroid cancer || ||	TRUE	igd	NA	NA	NA	NA	NA	NA	NA	13	3658	1.44601e-06	46224092	0.3911	ebi-a-GCST90001794	|| id:ebi-a-GCST90001794	TRUE	reported	igd	2	1	TRUE
1133	rs62175769	C	T	C	T	-0.5819	-0.1729	0.0093	0.0434641	FALSE	FALSE	FALSE	ebi-a-GCST90018929	2	173865326	0.0921	491974	0.0604004	Thyroid cancer || id:ebi-a-GCST90018929	Thyroid cancer	Thyroid cancer || ||	TRUE	igd	NA	NA	NA	NA	NA	NA	NA	2	3658	1.996e-06	173865326	0.1222	ebi-a-GCST90001794	|| id:ebi-a-GCST90001794	TRUE	reported	igd	2	1	TRUE
1134	rs62206862	G	C	G	C	-1.161	-0.0693	0.0025	0.0147625	FALSE	TRUE	FALSE	ebi-a-GCST90018929	20	61967801	0.255	491974	0.7858	Thyroid cancer || id:ebi-a-GCST90018929	Thyroid cancer	Thyroid cancer || ||	TRUE	igd	NA	NA	NA	NA	NA	NA	NA	20	3658	2.05802e-06	61967801	0.2442	ebi-a-GCST90001794	|| id:ebi-a-GCST90001794	TRUE	reported	igd	2	1	TRUE
1135	rs72944931	G	A	G	A	0.5043	0.0183	0.0138	0.0154124	FALSE	FALSE	FALSE	ebi-a-GCST90018929	2	178116262	0.1886	491974	0.9225	Thyroid cancer || id:ebi-a-GCST90018929	Thyroid cancer	Thyroid cancer || ||	TRUE	igd	NA	NA	NA	NA	NA	NA	NA	2	3658	1.72401e-06	178116262	0.1053	ebi-a-GCST90001794	|| id:ebi-a-GCST90001794	TRUE	reported	igd	2	1	TRUE
1136	rs9425892	C	T	C	T	-0.2743	-0.1447	0.0458	0.0592758	FALSE	FALSE	FALSE	ebi-a-GCST90018929	1	34421513	0.0852	491974	0.0894808	Thyroid cancer || id:ebi-a-GCST90018929	Thyroid cancer	Thyroid cancer || ||	TRUE	igd	NA	NA	NA	NA	NA	NA	NA	1	3658	4.39704e-06	34421513	0.05966	ebi-a-GCST90001794	|| id:ebi-a-GCST90001794	TRUE	reported	igd	2	1	TRUE
1137	rs11051833	T	C	T	C	-0.3505	-0.0317	0.0286	0.0868316	FALSE	FALSE	FALSE	ebi-a-GCST90018929	12	32330242	0.1076	491974	0.768	Thyroid cancer || id:ebi-a-GCST90018929	Thyroid cancer	Thyroid cancer || ||	TRUE	igd	NA	NA	NA	NA	NA	NA	NA	12	3658	2.14501e-06	32330242	0.07384	ebi-a-GCST90001762	|| id:ebi-a-GCST90001762	TRUE	reported	igd	2	1	TRUE
1138	rs11059642	A	G	A	G	0.1428	-0.0105	0.2012	0.342975	FALSE	FALSE	FALSE	ebi-a-GCST90018929	12	128795644	0.0405	491974	0.7958	Thyroid cancer || id:ebi-a-GCST90018929	Thyroid cancer	Thyroid cancer || ||	TRUE	igd	NA	NA	NA	NA	NA	NA	NA	12	3658	2.635e-06	128795644	0.03036	ebi-a-GCST90001762	|| id:ebi-a-GCST90001762	TRUE	reported	igd	2	1	TRUE
1139	rs113371046	A	G	A	G	0.2331	-0.041	0.0638	0.0449687	FALSE	FALSE	FALSE	ebi-a-GCST90018929	1	17595034	0.1179	491974	0.7281	Thyroid cancer || id:ebi-a-GCST90018929	Thyroid cancer	Thyroid cancer || ||	TRUE	igd	NA	NA	NA	NA	NA	NA	NA	1	3658	4.27898e-06	17595034	0.05062	ebi-a-GCST90001762	|| id:ebi-a-GCST90001762	TRUE	reported	igd	2	1	TRUE
1140	rs12212931	G	T	G	T	0.2233	-0.0704	0.8197	0.758198	FALSE	FALSE	FALSE	ebi-a-GCST90018929	6	15913304	0.0468	491974	0.1324	Thyroid cancer || id:ebi-a-GCST90018929	Thyroid cancer	Thyroid cancer || ||	TRUE	igd	NA	NA	NA	NA	NA	NA	NA	6	3658	2.32809e-12	15913304	0.03173	ebi-a-GCST90001762	|| id:ebi-a-GCST90001762	TRUE	reported	igd	2	1	TRUE
1141	rs1293260	G	C	G	C	0.1227	-0.0288	0.339	0.491628	FALSE	TRUE	TRUE	ebi-a-GCST90018929	1	25709104	0.0385	491974	0.4546	Thyroid cancer || id:ebi-a-GCST90018929	Thyroid cancer	Thyroid cancer || ||	TRUE	igd	NA	NA	NA	NA	NA	NA	NA	1	3658	2.88602e-06	25709104	0.02619	ebi-a-GCST90001762	|| id:ebi-a-GCST90001762	TRUE	reported	igd	2	1	FALSE
1142	rs149360160	T	C	T	C	-2.41	-0.0552	0.0005	0.0235305	FALSE	FALSE	FALSE	ebi-a-GCST90018929	2	229499798	0.1206	491974	0.647099	Thyroid cancer || id:ebi-a-GCST90018929	Thyroid cancer	Thyroid cancer || ||	TRUE	igd	NA	NA	NA	NA	NA	NA	NA	2	3658	3.304e-06	229499798	0.5174	ebi-a-GCST90001762	|| id:ebi-a-GCST90001762	TRUE	reported	igd	2	1	TRUE
1143	rs233495	T	C	T	C	-0.1258	-0.0047	0.5585	0.55915	FALSE	FALSE	FALSE	ebi-a-GCST90018929	6	14806317	0.0384	491974	0.9023	Thyroid cancer || id:ebi-a-GCST90018929	Thyroid cancer	Thyroid cancer || ||	TRUE	igd	NA	NA	NA	NA	NA	NA	NA	6	3658	4.06602e-07	14806317	0.02478	ebi-a-GCST90001762	|| id:ebi-a-GCST90001762	TRUE	reported	igd	2	1	TRUE
1144	rs30003	C	T	C	T	-0.1786	0.0335	0.2303	0.253109	FALSE	FALSE	FALSE	ebi-a-GCST90018929	19	49846398	0.0431	491974	0.4368	Thyroid cancer || id:ebi-a-GCST90018929	Thyroid cancer	Thyroid cancer || ||	TRUE	igd	NA	NA	NA	NA	NA	NA	NA	19	3658	1.41899e-09	49846398	0.02943	ebi-a-GCST90001762	|| id:ebi-a-GCST90001762	TRUE	reported	igd	2	1	TRUE
1145	rs388354	C	A	C	A	-0.1274	-0.0393	0.5204	0.545564	FALSE	FALSE	FALSE	ebi-a-GCST90018929	7	40190449	0.0386	491974	0.3088	Thyroid cancer || id:ebi-a-GCST90018929	Thyroid cancer	Thyroid cancer || ||	TRUE	igd	NA	NA	NA	NA	NA	NA	NA	7	3658	1.90498e-07	40190449	0.02442	ebi-a-GCST90001762	|| id:ebi-a-GCST90001762	TRUE	reported	igd	2	1	TRUE
1146	rs3933208	A	T	A	T	0.1246	0.0397	0.4125	0.470968	FALSE	TRUE	TRUE	ebi-a-GCST90018929	5	161458204	0.039	491974	0.3077	Thyroid cancer || id:ebi-a-GCST90018929	Thyroid cancer	Thyroid cancer || ||	TRUE	igd	NA	NA	NA	NA	NA	NA	NA	5	3658	8.12905e-07	161458204	0.02521	ebi-a-GCST90001762	|| id:ebi-a-GCST90001762	TRUE	reported	igd	2	1	FALSE
1147	rs4939384	G	A	G	A	-0.2011	0.0131	0.6088	0.549463	FALSE	FALSE	FALSE	ebi-a-GCST90018929	11	60273642	0.0383	491974	0.7329	Thyroid cancer || id:ebi-a-GCST90018929	Thyroid cancer	Thyroid cancer || ||	TRUE	igd	NA	NA	NA	NA	NA	NA	NA	11	3658	7.89951e-16	60273642	0.02485	ebi-a-GCST90001762	|| id:ebi-a-GCST90001762	TRUE	reported	igd	2	1	TRUE
1148	rs62405562	G	A	G	A	0.1921	-0.0412	0.4552	0.377441	FALSE	FALSE	FALSE	ebi-a-GCST90018929	6	32451834	0.0642	491974	0.5205	Thyroid cancer || id:ebi-a-GCST90018929	Thyroid cancer	Thyroid cancer || ||	TRUE	igd	NA	NA	NA	NA	NA	NA	NA	6	3658	2.45584e-11	32451834	0.02868	ebi-a-GCST90001762	|| id:ebi-a-GCST90001762	TRUE	reported	igd	2	1	TRUE
1149	rs6496328	T	C	T	C	-0.3047	-0.0982	0.0387	0.107456	FALSE	FALSE	FALSE	ebi-a-GCST90018929	15	86988686	0.0612	491974	0.1087	Thyroid cancer || id:ebi-a-GCST90018929	Thyroid cancer	Thyroid cancer || ||	TRUE	igd	NA	NA	NA	NA	NA	NA	NA	15	3658	1.59199e-06	86988686	0.06339	ebi-a-GCST90001762	|| id:ebi-a-GCST90001762	TRUE	reported	igd	2	1	TRUE
1150	rs72836542	T	C	T	C	0.1521	-0.0137	0.3162	0.249717	FALSE	FALSE	FALSE	ebi-a-GCST90018929	6	14091682	0.0439	491974	0.754899	Thyroid cancer || id:ebi-a-GCST90018929	Thyroid cancer	Thyroid cancer || ||	TRUE	igd	NA	NA	NA	NA	NA	NA	NA	6	3658	1.63799e-08	14091682	0.02688	ebi-a-GCST90001762	|| id:ebi-a-GCST90001762	TRUE	reported	igd	2	1	TRUE
1151	rs73086355	A	C	A	C	-0.2751	0.1006	0.0432	0.0792376	FALSE	FALSE	FALSE	ebi-a-GCST90018929	20	11850850	0.0844	491974	0.2332	Thyroid cancer || id:ebi-a-GCST90018929	Thyroid cancer	Thyroid cancer || ||	TRUE	igd	NA	NA	NA	NA	NA	NA	NA	20	3658	4.99701e-06	11850850	0.06018	ebi-a-GCST90001762	|| id:ebi-a-GCST90001762	TRUE	reported	igd	2	1	TRUE
1152	rs7404890	A	G	A	G	0.1563	-0.0616	0.8208	0.725898	FALSE	FALSE	FALSE	ebi-a-GCST90018929	16	11007193	0.0437	491974	0.158	Thyroid cancer || id:ebi-a-GCST90018929	Thyroid cancer	Thyroid cancer || ||	TRUE	igd	NA	NA	NA	NA	NA	NA	NA	16	3658	1.714e-06	11007193	0.03262	ebi-a-GCST90001762	|| id:ebi-a-GCST90001762	TRUE	reported	igd	2	1	TRUE
1153	rs77612075	T	C	T	C	0.3457	-0.0418	0.0293	0.0548265	FALSE	FALSE	FALSE	ebi-a-GCST90018929	5	162820460	0.1007	491974	0.6782	Thyroid cancer || id:ebi-a-GCST90018929	Thyroid cancer	Thyroid cancer || ||	TRUE	igd	NA	NA	NA	NA	NA	NA	NA	5	3658	1.52799e-06	162820460	0.0718	ebi-a-GCST90001762	|| id:ebi-a-GCST90001762	TRUE	reported	igd	2	1	TRUE
1154	rs79003098	A	T	A	T	-0.1645	-0.0613	0.159	0.213071	FALSE	TRUE	FALSE	ebi-a-GCST90018929	2	81965038	0.0742	491974	0.4085	Thyroid cancer || id:ebi-a-GCST90018929	Thyroid cancer	Thyroid cancer || ||	TRUE	igd	NA	NA	NA	NA	NA	NA	NA	2	3658	1.006e-06	81965038	0.03357	ebi-a-GCST90001762	|| id:ebi-a-GCST90001762	TRUE	reported	igd	2	1	TRUE
1155	rs80155794	A	G	A	G	-0.3436	-0.0373	0.0267	0.0791647	FALSE	FALSE	FALSE	ebi-a-GCST90018929	5	178957291	0.0701	491974	0.5944	Thyroid cancer || id:ebi-a-GCST90018929	Thyroid cancer	Thyroid cancer || ||	TRUE	igd	NA	NA	NA	NA	NA	NA	NA	5	3658	3.55599e-06	178957291	0.07401	ebi-a-GCST90001762	|| id:ebi-a-GCST90001762	TRUE	reported	igd	2	1	TRUE
1156	rs9270560	C	T	C	T	-0.1793	-0.086	0.5887	0.573926	FALSE	FALSE	FALSE	ebi-a-GCST90018929	6	32560741	0.041	491974	0.0360504	Thyroid cancer || id:ebi-a-GCST90018929	Thyroid cancer	Thyroid cancer || ||	TRUE	igd	NA	NA	NA	NA	NA	NA	NA	6	3658	1.547e-09	32560741	0.02962	ebi-a-GCST90001762	|| id:ebi-a-GCST90001762	TRUE	reported	igd	2	1	TRUE
1157	rs11051833	T	C	T	C	-0.3556	-0.0317	0.0286	0.0868316	FALSE	FALSE	FALSE	ebi-a-GCST90018929	12	32330242	0.1076	491974	0.768	Thyroid cancer || id:ebi-a-GCST90018929	Thyroid cancer	Thyroid cancer || ||	TRUE	igd	NA	NA	NA	NA	NA	NA	NA	12	3657	1.52198e-06	32330242	0.07383	ebi-a-GCST90001754	|| id:ebi-a-GCST90001754	TRUE	reported	igd	2	1	TRUE
1158	rs116144119	A	G	A	G	0.265	-0.1858	0.0533	0.0226938	FALSE	FALSE	FALSE	ebi-a-GCST90018929	1	165812513	0.1499	491974	0.2152	Thyroid cancer || id:ebi-a-GCST90018929	Thyroid cancer	Thyroid cancer || ||	TRUE	igd	NA	NA	NA	NA	NA	NA	NA	1	3657	2.99902e-06	165812513	0.05664	ebi-a-GCST90001754	|| id:ebi-a-GCST90001754	TRUE	reported	igd	2	1	TRUE
1159	rs13381717	T	A	T	A	-0.2344	-0.0715	0.0774	0.0626036	FALSE	TRUE	FALSE	ebi-a-GCST90018929	18	352095	0.093	491974	0.4423	Thyroid cancer || id:ebi-a-GCST90018929	Thyroid cancer	Thyroid cancer || ||	TRUE	igd	NA	NA	NA	NA	NA	NA	NA	18	3657	3.68502e-07	352095	0.04602	ebi-a-GCST90001754	|| id:ebi-a-GCST90001754	TRUE	reported	igd	2	1	TRUE
1160	rs1838178	G	A	G	A	0.1236	0.0623	0.4009	0.329625	FALSE	FALSE	FALSE	ebi-a-GCST90018929	8	92858976	0.0407	491974	0.1257	Thyroid cancer || id:ebi-a-GCST90018929	Thyroid cancer	Thyroid cancer || ||	TRUE	igd	NA	NA	NA	NA	NA	NA	NA	8	3657	1.214e-06	92858976	0.02543	ebi-a-GCST90001754	|| id:ebi-a-GCST90001754	TRUE	reported	igd	2	1	TRUE
1161	rs1883832	C	T	C	T	-0.1869	0.0303	0.6318	0.711749	FALSE	FALSE	FALSE	ebi-a-GCST90018929	20	44746982	0.0421	491974	0.472	Thyroid cancer || id:ebi-a-GCST90018929	Thyroid cancer	Thyroid cancer || ||	TRUE	igd	NA	NA	NA	NA	NA	NA	NA	20	3657	4.89553e-13	44746982	0.02576	ebi-a-GCST90001754	|| id:ebi-a-GCST90001754	TRUE	reported	igd	2	1	TRUE
1162	rs30006	C	T	C	T	-0.1907	0.0308	0.2335	0.253784	FALSE	FALSE	FALSE	ebi-a-GCST90018929	19	49847916	0.0431	491974	0.4752	Thyroid cancer || id:ebi-a-GCST90018929	Thyroid cancer	Thyroid cancer || ||	TRUE	igd	NA	NA	NA	NA	NA	NA	NA	19	3657	8.55067e-11	49847916	0.02929	ebi-a-GCST90001754	|| id:ebi-a-GCST90001754	TRUE	reported	igd	2	1	TRUE
1163	rs34713734	A	C	A	C	0.1619	0.0415	0.1533	0.291124	FALSE	FALSE	FALSE	ebi-a-GCST90018929	2	122564113	0.0434	491974	0.3384	Thyroid cancer || id:ebi-a-GCST90018929	Thyroid cancer	Thyroid cancer || ||	TRUE	igd	NA	NA	NA	NA	NA	NA	NA	2	3657	1.862e-06	122564113	0.0339	ebi-a-GCST90001754	|| id:ebi-a-GCST90001754	TRUE	reported	igd	2	1	TRUE
1164	rs4716010	A	G	A	G	0.1924	-0.062	0.8194	0.793513	FALSE	FALSE	FALSE	ebi-a-GCST90018929	6	15898371	0.0472	491974	0.189	Thyroid cancer || id:ebi-a-GCST90018929	Thyroid cancer	Thyroid cancer || ||	TRUE	igd	NA	NA	NA	NA	NA	NA	NA	6	3657	2.238e-09	15898371	0.0321	ebi-a-GCST90001754	|| id:ebi-a-GCST90001754	TRUE	reported	igd	2	1	TRUE
1165	rs61731791	T	C	T	C	0.2363	-0.1223	0.0972	0.0373912	FALSE	FALSE	FALSE	ebi-a-GCST90018929	19	50940778	0.12	491974	0.308	Thyroid cancer || id:ebi-a-GCST90018929	Thyroid cancer	Thyroid cancer || ||	TRUE	igd	NA	NA	NA	NA	NA	NA	NA	19	3657	2.509e-08	50940778	0.04232	ebi-a-GCST90001754	|| id:ebi-a-GCST90001754	TRUE	reported	igd	2	1	TRUE
1166	rs61884722	C	T	C	T	0.9116	0.52	0.0041	0.0170897	FALSE	FALSE	FALSE	ebi-a-GCST90018929	11	18601510	0.2364	491974	0.02784	Thyroid cancer || id:ebi-a-GCST90018929	Thyroid cancer	Thyroid cancer || ||	TRUE	igd	NA	NA	NA	NA	NA	NA	NA	11	3657	2.13201e-06	18601510	0.192	ebi-a-GCST90001754	|| id:ebi-a-GCST90001754	TRUE	reported	igd	2	1	TRUE
1167	rs74812685	T	A	T	A	0.2667	0.0646	0.0602	0.0270207	FALSE	TRUE	FALSE	ebi-a-GCST90018929	4	2654756	0.1269	491974	0.6107	Thyroid cancer || id:ebi-a-GCST90018929	Thyroid cancer	Thyroid cancer || ||	TRUE	igd	NA	NA	NA	NA	NA	NA	NA	4	3657	3.69301e-07	2654756	0.05235	ebi-a-GCST90001754	|| id:ebi-a-GCST90001754	TRUE	reported	igd	2	1	TRUE
1168	rs7608595	C	T	C	T	0.1244	-0.0998	0.6675	0.435421	FALSE	FALSE	FALSE	ebi-a-GCST90018929	2	223088415	0.0426	491974	0.01911	Thyroid cancer || id:ebi-a-GCST90018929	Thyroid cancer	Thyroid cancer || ||	TRUE	igd	NA	NA	NA	NA	NA	NA	NA	2	3657	1.98999e-06	223088415	0.02612	ebi-a-GCST90001754	|| id:ebi-a-GCST90001754	TRUE	reported	igd	2	1	TRUE
1169	rs78368496	G	A	G	A	0.4046	-0.1683	0.02	0.0347475	FALSE	FALSE	FALSE	ebi-a-GCST90018929	11	19984329	0.1311	491974	0.1992	Thyroid cancer || id:ebi-a-GCST90018929	Thyroid cancer	Thyroid cancer || ||	TRUE	igd	NA	NA	NA	NA	NA	NA	NA	11	3657	4.63095e-06	19984329	0.08819	ebi-a-GCST90001754	|| id:ebi-a-GCST90001754	TRUE	reported	igd	2	1	TRUE
1170	rs9962656	A	C	A	C	0.14	0.0167	0.3093	0.323734	FALSE	FALSE	FALSE	ebi-a-GCST90018929	18	60847262	0.0409	491974	0.683	Thyroid cancer || id:ebi-a-GCST90018929	Thyroid cancer	Thyroid cancer || ||	TRUE	igd	NA	NA	NA	NA	NA	NA	NA	18	3657	1.99099e-07	60847262	0.02686	ebi-a-GCST90001754	|| id:ebi-a-GCST90001754	TRUE	reported	igd	2	1	TRUE
1171	rs11051833	T	C	T	C	-0.3438	-0.0317	0.0286	0.0868316	FALSE	FALSE	FALSE	ebi-a-GCST90018929	12	32330242	0.1076	491974	0.768	Thyroid cancer || id:ebi-a-GCST90018929	Thyroid cancer	Thyroid cancer || ||	TRUE	igd	NA	NA	NA	NA	NA	NA	NA	12	3657	3.30598e-06	32330242	0.07381	ebi-a-GCST90001759	|| id:ebi-a-GCST90001759	TRUE	reported	igd	2	1	TRUE
1172	rs113371046	A	G	A	G	0.2324	-0.041	0.0639	0.0449687	FALSE	FALSE	FALSE	ebi-a-GCST90018929	1	17595034	0.1179	491974	0.7281	Thyroid cancer || id:ebi-a-GCST90018929	Thyroid cancer	Thyroid cancer || ||	TRUE	igd	NA	NA	NA	NA	NA	NA	NA	1	3657	4.652e-06	17595034	0.05068	ebi-a-GCST90001759	|| id:ebi-a-GCST90001759	TRUE	reported	igd	2	1	TRUE
1173	rs114931155	T	C	T	C	-1.511	-0.0323	0.0012	0.0219571	FALSE	FALSE	FALSE	ebi-a-GCST90018929	4	130319698	0.145	491974	0.8234	Thyroid cancer || id:ebi-a-GCST90018929	Thyroid cancer	Thyroid cancer || ||	TRUE	igd	NA	NA	NA	NA	NA	NA	NA	4	3657	4.741e-06	130319698	0.3296	ebi-a-GCST90001759	|| id:ebi-a-GCST90001759	TRUE	reported	igd	2	1	TRUE
[truncated: 1,681 more rows]
