# Supplementary material for: Unraveling the indolence of papillary thyroid carcinoma: an exploratory study on B-cell subsets based on genetic predisposition and tumor immunity
Source: Front Immunol. 2026 Mar 18;17:1769020. doi: 10.3389/fimmu.2026.1769020 (PMC13038570; doi:10.3389/fimmu.2026.1769020)
Supplement: Supplementary file 1 [file DataSheet1.zip › Table S6.xlsx]

## Sheet: hete
Table S4. Results of heterogeneity tests for 17 immune-related exposure factors in the Mendelian randomization analysis.
id.exposure	id.outcome	outcome	exposure	method	Q	Q_df	Q_pval
ebi-a-GCST90001749	ebi-a-GCST90018929	Thyroid cancer || id:ebi-a-GCST90018929	|| id:ebi-a-GCST90001749	MR Egger	3.22755	9	0.954586
ebi-a-GCST90001749	ebi-a-GCST90018929	Thyroid cancer || id:ebi-a-GCST90018929	|| id:ebi-a-GCST90001749	Inverse variance weighted	7.11072	10	0.714953
ebi-a-GCST90001787	ebi-a-GCST90018929	Thyroid cancer || id:ebi-a-GCST90018929	|| id:ebi-a-GCST90001787	MR Egger	8.60221	11	0.658557
ebi-a-GCST90001787	ebi-a-GCST90018929	Thyroid cancer || id:ebi-a-GCST90018929	|| id:ebi-a-GCST90001787	Inverse variance weighted	9.29561	12	0.677496
ebi-a-GCST90001806	ebi-a-GCST90018929	Thyroid cancer || id:ebi-a-GCST90018929	|| id:ebi-a-GCST90001806	MR Egger	22.5672	23	0.486265
ebi-a-GCST90001806	ebi-a-GCST90018929	Thyroid cancer || id:ebi-a-GCST90018929	|| id:ebi-a-GCST90001806	Inverse variance weighted	25.4081	24	0.383862
ebi-a-GCST90001784	ebi-a-GCST90018929	Thyroid cancer || id:ebi-a-GCST90018929	|| id:ebi-a-GCST90001784	MR Egger	13.8931	16	0.606676
ebi-a-GCST90001784	ebi-a-GCST90018929	Thyroid cancer || id:ebi-a-GCST90018929	|| id:ebi-a-GCST90001784	Inverse variance weighted	14.2192	17	0.651532
ebi-a-GCST90001794	ebi-a-GCST90018929	Thyroid cancer || id:ebi-a-GCST90018929	|| id:ebi-a-GCST90001794	MR Egger	17.9837	17	0.38987
ebi-a-GCST90001794	ebi-a-GCST90018929	Thyroid cancer || id:ebi-a-GCST90018929	|| id:ebi-a-GCST90001794	Inverse variance weighted	17.9919	18	0.456184
ebi-a-GCST90001813	ebi-a-GCST90018929	Thyroid cancer || id:ebi-a-GCST90018929	|| id:ebi-a-GCST90001813	MR Egger	11.839	14	0.619233
ebi-a-GCST90001813	ebi-a-GCST90018929	Thyroid cancer || id:ebi-a-GCST90018929	|| id:ebi-a-GCST90001813	Inverse variance weighted	12.051	15	0.675166
ebi-a-GCST90001456	ebi-a-GCST90018929	Thyroid cancer || id:ebi-a-GCST90018929	|| id:ebi-a-GCST90001456	MR Egger	13.9267	9	0.124956
ebi-a-GCST90001456	ebi-a-GCST90018929	Thyroid cancer || id:ebi-a-GCST90018929	|| id:ebi-a-GCST90001456	Inverse variance weighted	14.7262	10	0.142368
ebi-a-GCST90001615	ebi-a-GCST90018929	Thyroid cancer || id:ebi-a-GCST90018929	|| id:ebi-a-GCST90001615	MR Egger	7.86427	12	0.795645
ebi-a-GCST90001615	ebi-a-GCST90018929	Thyroid cancer || id:ebi-a-GCST90018929	|| id:ebi-a-GCST90001615	Inverse variance weighted	7.8648	13	0.852295
ebi-a-GCST90001853	ebi-a-GCST90018929	Thyroid cancer || id:ebi-a-GCST90018929	|| id:ebi-a-GCST90001853	MR Egger	9.69627	11	0.557897
ebi-a-GCST90001853	ebi-a-GCST90018929	Thyroid cancer || id:ebi-a-GCST90018929	|| id:ebi-a-GCST90001853	Inverse variance weighted	10.4825	12	0.573705
ebi-a-GCST90002002	ebi-a-GCST90018929	Thyroid cancer || id:ebi-a-GCST90018929	|| id:ebi-a-GCST90002002	MR Egger	3.65869	8	0.886531
ebi-a-GCST90002002	ebi-a-GCST90018929	Thyroid cancer || id:ebi-a-GCST90018929	|| id:ebi-a-GCST90002002	Inverse variance weighted	3.88919	9	0.918553
ebi-a-GCST90002058	ebi-a-GCST90018929	Thyroid cancer || id:ebi-a-GCST90018929	|| id:ebi-a-GCST90002058	MR Egger	7.48884	14	0.914223
ebi-a-GCST90002058	ebi-a-GCST90018929	Thyroid cancer || id:ebi-a-GCST90018929	|| id:ebi-a-GCST90002058	Inverse variance weighted	8.7101	15	0.892181
ebi-a-GCST90002085	ebi-a-GCST90018929	Thyroid cancer || id:ebi-a-GCST90018929	|| id:ebi-a-GCST90002085	MR Egger	9.17636	12	0.687798
ebi-a-GCST90002085	ebi-a-GCST90018929	Thyroid cancer || id:ebi-a-GCST90018929	|| id:ebi-a-GCST90002085	Inverse variance weighted	9.86155	13	0.705215
ebi-a-GCST90001479	ebi-a-GCST90018929	Thyroid cancer || id:ebi-a-GCST90018929	|| id:ebi-a-GCST90001479	MR Egger	2.4818	8	0.962574
ebi-a-GCST90001479	ebi-a-GCST90018929	Thyroid cancer || id:ebi-a-GCST90018929	|| id:ebi-a-GCST90001479	Inverse variance weighted	5.43438	9	0.794919
ebi-a-GCST90001842	ebi-a-GCST90018929	Thyroid cancer || id:ebi-a-GCST90018929	|| id:ebi-a-GCST90001842	MR Egger	19.569	20	0.485163
ebi-a-GCST90001842	ebi-a-GCST90018929	Thyroid cancer || id:ebi-a-GCST90018929	|| id:ebi-a-GCST90001842	Inverse variance weighted	20.1265	21	0.513262
ebi-a-GCST90001871	ebi-a-GCST90018929	Thyroid cancer || id:ebi-a-GCST90018929	|| id:ebi-a-GCST90001871	MR Egger	9.05417	12	0.698297
ebi-a-GCST90001871	ebi-a-GCST90018929	Thyroid cancer || id:ebi-a-GCST90018929	|| id:ebi-a-GCST90001871	Inverse variance weighted	9.2963	13	0.750215
ebi-a-GCST90002011	ebi-a-GCST90018929	Thyroid cancer || id:ebi-a-GCST90018929	|| id:ebi-a-GCST90002011	MR Egger	3.69185	6	0.718294
ebi-a-GCST90002011	ebi-a-GCST90018929	Thyroid cancer || id:ebi-a-GCST90018929	|| id:ebi-a-GCST90002011	Inverse variance weighted	3.7019	7	0.8134
ebi-a-GCST90002068	ebi-a-GCST90018929	Thyroid cancer || id:ebi-a-GCST90018929	|| id:ebi-a-GCST90002068	MR Egger	13.2931	14	0.503587
ebi-a-GCST90002068	ebi-a-GCST90018929	Thyroid cancer || id:ebi-a-GCST90018929	|| id:ebi-a-GCST90002068	Inverse variance weighted	13.2965	15	0.579408
