# Supplementary material for: Unraveling the indolence of papillary thyroid carcinoma: an exploratory study on B-cell subsets based on genetic predisposition and tumor immunity
Source: Front Immunol. 2026 Mar 18;17:1769020. doi: 10.3389/fimmu.2026.1769020 (PMC13038570; doi:10.3389/fimmu.2026.1769020)
Supplement: Supplementary file 1 [file DataSheet1.zip › Table S7.xlsx]

## Sheet: pleio
Table S5. Results of horizontal pleiotropy tests for 17 immune-related exposure factors in the Mendelian randomization analysis.
id.exposure	id.outcome	outcome	exposure	egger_intercept	se	pval	Global.Test.Pvalue
ebi-a-GCST90001749	ebi-a-GCST90018929	Thyroid cancer || id:ebi-a-GCST90018929	|| id:ebi-a-GCST90001749	-0.0689871	0.0350086	0.0802676	0.704
ebi-a-GCST90001787	ebi-a-GCST90018929	Thyroid cancer || id:ebi-a-GCST90018929	|| id:ebi-a-GCST90001787	0.0179934	0.0216084	0.422724	0.73
ebi-a-GCST90001806	ebi-a-GCST90018929	Thyroid cancer || id:ebi-a-GCST90018929	|| id:ebi-a-GCST90001806	-0.0436438	0.0258938	0.105415	0.383
ebi-a-GCST90001784	ebi-a-GCST90018929	Thyroid cancer || id:ebi-a-GCST90018929	|| id:ebi-a-GCST90001784	-0.012691	0.0222258	0.575931	0.658
ebi-a-GCST90001794	ebi-a-GCST90018929	Thyroid cancer || id:ebi-a-GCST90018929	|| id:ebi-a-GCST90001794	0.00195481	0.0221543	0.93072	0.376
ebi-a-GCST90001813	ebi-a-GCST90018929	Thyroid cancer || id:ebi-a-GCST90018929	|| id:ebi-a-GCST90001813	-0.012479	0.0271019	0.652266	0.72
ebi-a-GCST90001456	ebi-a-GCST90018929	Thyroid cancer || id:ebi-a-GCST90018929	|| id:ebi-a-GCST90001456	0.0311172	0.0432914	0.490513	0.206
ebi-a-GCST90001615	ebi-a-GCST90018929	Thyroid cancer || id:ebi-a-GCST90018929	|| id:ebi-a-GCST90001615	0.0007064	0.0306912	0.982016	0.879
ebi-a-GCST90001853	ebi-a-GCST90018929	Thyroid cancer || id:ebi-a-GCST90018929	|| id:ebi-a-GCST90001853	0.0317319	0.0357856	0.394202	0.614
ebi-a-GCST90002002	ebi-a-GCST90018929	Thyroid cancer || id:ebi-a-GCST90018929	|| id:ebi-a-GCST90002002	-0.0176386	0.0367388	0.644002	0.907
ebi-a-GCST90002058	ebi-a-GCST90018929	Thyroid cancer || id:ebi-a-GCST90018929	|| id:ebi-a-GCST90002058	0.0356938	0.032299	0.287745	0.915
ebi-a-GCST90002085	ebi-a-GCST90018929	Thyroid cancer || id:ebi-a-GCST90018929	|| id:ebi-a-GCST90002085	0.0233145	0.0281657	0.423962	0.7
ebi-a-GCST90001479	ebi-a-GCST90018929	Thyroid cancer || id:ebi-a-GCST90018929	|| id:ebi-a-GCST90001479	-0.0527338	0.0306893	0.124064	0.803
ebi-a-GCST90001842	ebi-a-GCST90018929	Thyroid cancer || id:ebi-a-GCST90018929	|| id:ebi-a-GCST90001842	0.0141178	0.0189083	0.463967	0.482
ebi-a-GCST90001871	ebi-a-GCST90018929	Thyroid cancer || id:ebi-a-GCST90018929	|| id:ebi-a-GCST90001871	-0.0134269	0.0272868	0.631552	0.799
ebi-a-GCST90002011	ebi-a-GCST90018929	Thyroid cancer || id:ebi-a-GCST90018929	|| id:ebi-a-GCST90002011	0.00481357	0.0480101	0.923403	0.826
ebi-a-GCST90002068	ebi-a-GCST90018929	Thyroid cancer || id:ebi-a-GCST90018929	|| id:ebi-a-GCST90002068	-0.00159408	0.0272215	0.954131	0.662
