# Supplementary material for: Unraveling the indolence of papillary thyroid carcinoma: an exploratory study on B-cell subsets based on genetic predisposition and tumor immunity
Source: Front Immunol. 2026 Mar 18;17:1769020. doi: 10.3389/fimmu.2026.1769020 (PMC13038570; doi:10.3389/fimmu.2026.1769020)
Supplement: Supplementary file 1 [file DataSheet1.zip › Table S8.xlsx]

## Sheet: Sheet1
Supplementary Table S6. Results of the Steiger directionality test for 17 exposure factors and thyroid cancer.
exposure	outcome	snp_r2.exposure	snp_r2.outcome	correct_causal_direction	steiger_pval
|| id:ebi-a-GCST90001749	Thyroid cancer || id:ebi-a-GCST90018929	0.15813	2.33e-05	TRUE	1.23e-70
|| id:ebi-a-GCST90001784	Thyroid cancer || id:ebi-a-GCST90018929	0.163984	4.46e-05	TRUE	4.49e-143
|| id:ebi-a-GCST90001787	Thyroid cancer || id:ebi-a-GCST90018929	0.128581	3.12e-05	TRUE	8.34e-110
|| id:ebi-a-GCST90001794	Thyroid cancer || id:ebi-a-GCST90018929	0.155256	4.69e-05	TRUE	1.83e-134
|| id:ebi-a-GCST90001806	Thyroid cancer || id:ebi-a-GCST90018929	0.32508	6.13e-05	TRUE	0
|| id:ebi-a-GCST90001813	Thyroid cancer || id:ebi-a-GCST90018929	0.150284	3.41e-05	TRUE	3.74e-130
|| id:ebi-a-GCST90001456	Thyroid cancer || id:ebi-a-GCST90018929	0.0816859	4.18e-05	TRUE	7.73e-56
|| id:ebi-a-GCST90001479	Thyroid cancer || id:ebi-a-GCST90018929	0.0750849	2.26e-05	TRUE	1.26e-58
|| id:ebi-a-GCST90001615	Thyroid cancer || id:ebi-a-GCST90018929	0.0946765	2.45e-05	TRUE	3.86e-79
|| id:ebi-a-GCST90001842	Thyroid cancer || id:ebi-a-GCST90018929	0.432737	4.99e-05	TRUE	0
|| id:ebi-a-GCST90001853	Thyroid cancer || id:ebi-a-GCST90018929	0.285331	2.98e-05	TRUE	8.2e-222
|| id:ebi-a-GCST90001871	Thyroid cancer || id:ebi-a-GCST90018929	0.271616	3.75e-05	TRUE	3.11e-90
|| id:ebi-a-GCST90002002	Thyroid cancer || id:ebi-a-GCST90018929	0.0825059	1.74e-05	TRUE	1.97e-68
|| id:ebi-a-GCST90002011	Thyroid cancer || id:ebi-a-GCST90018929	0.0614927	2.09e-05	TRUE	4.25e-50
|| id:ebi-a-GCST90002058	Thyroid cancer || id:ebi-a-GCST90018929	0.182478	3.01e-05	TRUE	1.09e-138
|| id:ebi-a-GCST90002068	Thyroid cancer || id:ebi-a-GCST90018929	0.131289	3.88e-05	TRUE	6.7e-90
|| id:ebi-a-GCST90002085	Thyroid cancer || id:ebi-a-GCST90018929	0.105489	2.95e-05	TRUE	1.3e-74
